# Supplementary material for: Host Range Breadth Correlates with Genic Diversity in Honeybee Phages
Source: Genome Biol Evol. 2026 Jul 3;18(7):evag152. doi: 10.1093/gbe/evag152 (PMC13331135; doi:10.1093/gbe/evag152)
Supplement: evag152_Supplementary_Data [file evag152_supplementary_data.zip]

Archive with 20 entries (20 files):
- fig10.png
- fig11.png
- fig12.png
- fig13.png
- fig2.png
- fig3.png
- fig4.png
- fig5.png
- fig6.png
- fig7.png
- fig8.png
- fig9.png
- SuppFig1.png
- SupplementalTable1.csv
- SupplementalTable2.csv
- SupplementalTable3.csv
- SupplementalTable4.csv
- SupplementalTable5.csv
- SupplementalTable6.csv
- SupplementalTable7.csv
