# Supplementary material for: Host Range Breadth Correlates with Genic Diversity in Honeybee Phages
Source: Genome Biol Evol. 2026 Jul 3;18(7):evag152. doi: 10.1093/gbe/evag152 (PMC13331135; doi:10.1093/gbe/evag152)
Supplement: evag152_Supplementary_Data [file evag152_supplementary_data.zip › SupplementalTable1.csv]

binner	metagenome	bin_id	num_genome	num_marker	num_marker_sets	num_marker_zero	num_marker_one	num_marker_two	num_marker_three	num_marker_four	num_marker_five	completeness	contamination	taxonomy
das_tool	g86	bin_17 {'marker lineage': 'f__Bifidobacteriaceae'	# genomes': 77	# markers': 464	# marker sets': 220	0': 90	1': 244	2': 121	3': 8	4': 1	5+': 0	78.1919191919192	31.7424242424242	Bifidobacterium indicum
das_tool	g86	bin_14_sub {'marker lineage': 'g__Lactobacillus'	# genomes': 91	# markers': 430	# marker sets': 154	0': 17	1': 345	2': 62	3': 6	4': 0	5+': 0	93.9433293978749	20.6012078602646	Lactobacillus helsingborgensis
das_tool	g86	bin_9_sub {'marker lineage': 'o__Lactobacillales'	# genomes': 471	# markers': 350	# marker sets': 191	0': 15	1': 254	2': 72	3': 9	4': 0	5+': 0	95.3752181500873	30.9310192425376	Bombilactobacillus mellis
das_tool	g86	bin_4 {'marker lineage': 'c__Betaproteobacteria'	# genomes': 323	# markers': 387	# marker sets': 234	0': 9	1': 243	2': 108	3': 26	4': 1	5+': 0	97.0797720797721	47.222152393721	Snodgrassella alvi
das_tool	g86	g86.20 {'marker lineage': 'o__Lactobacillales'	# genomes': 471	# markers': 350	# marker sets': 191	0': 27	1': 320	2': 3	3': 0	4': 0	5+': 0	93.5689354275742	1.30890052356021	Bombilactobacillus mellifer
das_tool	g86	g86.31 {'marker lineage': 'o__Rhodospirillales'	# genomes': 63	# markers': 336	# marker sets': 201	0': 7	1': 327	2': 2	3': 0	4': 0	5+': 0	97.0149253731343	0.66334991708126	Commensalibacter
das_tool	g86	g86.046_sub {'marker lineage': 'o__Lactobacillales'	# genomes': 75	# markers': 376	# marker sets': 160	0': 22	1': 168	2': 124	3': 42	4': 15	5+': 5	93.6465097402597	78.1255467622655	Apilactobacillus
das_tool	g86	g86.8 {'marker lineage': 'c__Alphaproteobacteria'	# genomes': 564	# markers': 349	# marker sets': 230	0': 4	1': 345	2': 0	3': 0	4': 0	5+': 0	99.1304347826087	0	Bartonella apis
das_tool	o91	o91.017_sub {'marker lineage': 'k__Bacteria'	# genomes': 5449	# markers': 104	# marker sets': 58	0': 14	1': 58	2': 21	3': 8	4': 3	5+': 0	78.448275862069	35.8150470219436	Apilactobacillus kunkeei
das_tool	o91	o91.003 {'marker lineage': 'k__Bacteria'	# genomes': 5449	# markers': 104	# marker sets': 58	0': 7	1': 52	2': 35	3': 9	4': 0	5+': 1	87.9310344827586	54.012539184953	Gillamella
das_tool	o91	o91.15 {'marker lineage': 'o__Rhodospirillales'	# genomes': 63	# markers': 336	# marker sets': 201	0': 47	1': 288	2': 1	3': 0	4': 0	5+': 0	95.6668271545498	0.497512437810945	Commensalibacter
das_tool	o91	bin_1_sub {'marker lineage': 'c__Gammaproteobacteria'	# genomes': 965	# markers': 277	# marker sets': 177	0': 21	1': 135	2': 111	3': 8	4': 1	5+': 1	94.6421845574388	60.7680925477536	Gilliamella apicola
das_tool	o91	o91.005 {'marker lineage': 'c__Betaproteobacteria'	# genomes': 323	# markers': 387	# marker sets': 234	0': 15	1': 348	2': 22	3': 2	4': 0	5+': 0	94.8717948717949	7.8389475448299	Snodgrassella alvi
das_tool	o91	o91.9_sub {'marker lineage': 'o__Lactobacillales'	# genomes': 471	# markers': 350	# marker sets': 191	0': 40	1': 269	2': 38	3': 2	4': 1	5+': 0	88.8937240769702	13.7914485165794	Bombilactobacillus mellis
das_tool	w76	bin_20 {'marker lineage': 'f__Bifidobacteriaceae'	# genomes': 77	# markers': 464	# marker sets': 220	0': 50	1': 245	2': 147	3': 21	4': 1	5+': 0	86.489898989899	41.7559523809524	Bifidiobacterium indicum
das_tool	w76	bin_14_sub {'marker lineage': 'o__Lactobacillales'	# genomes': 471	# markers': 350	# marker sets': 191	0': 20	1': 273	2': 51	3': 5	4': 1	5+': 0	93.673647469459	19.0657546585599	Bombilactobacillus mellis
das_tool	w76	bin_19 {'marker lineage': 'g__Lactobacillus'	# genomes': 91	# markers': 430	# marker sets': 154	0': 45	1': 286	2': 86	3': 13	4': 0	5+': 0	88.7524596615506	29.6608921950685	Lactobacillus apis
das_tool	w76	bin_4 {'marker lineage': 'k__Archaea'	# genomes': 207	# markers': 149	# marker sets': 107	0': 38	1': 85	2': 13	3': 12	4': 1	5+': 0	69.476395878265	12.640786005272	archaea
das_tool	w76	bin_12 {'marker lineage': 'c__Alphaproteobacteria'	# genomes': 564	# markers': 349	# marker sets': 230	0': 9	1': 251	2': 82	3': 7	4': 0	5+': 0	96.5217391304348	32.1159420289855	Bombilactobacillus mellifer
das_tool	w76	bin_21 {'marker lineage': 'g__Lactobacillus'	# genomes': 91	# markers': 430	# marker sets': 154	0': 21	1': 347	2': 58	3': 3	4': 1	5+': 0	94.4172710406476	16.222843856986	Lactobacillus helsingborgensis
das_tool	w76	bin_8 {'marker lineage': 'c__Gammaproteobacteria'	# genomes': 965	# markers': 277	# marker sets': 177	0': 34	1': 145	2': 73	3': 23	4': 2	5+': 0	89.923692127082	53.1309462665395	Gilliamella
das_tool	w76	bin_6_sub {'marker lineage': 'c__Betaproteobacteria'	# genomes': 323	# markers': 387	# marker sets': 234	0': 7	1': 223	2': 138	3': 16	4': 3	5+': 0	97.8276353276353	50.9422009544559	Snodgrassella alvi
das_tool	w76	w76.016_sub {'marker lineage': 'c__Gammaproteobacteria'	# genomes': 965	# markers': 277	# marker sets': 177	0': 67	1': 174	2': 35	3': 1	4': 0	5+': 0	72.6553672316384	16.9491525423729	Frischella perrara
das_tool	w76	w76.12 {'marker lineage': 'o__Lactobacillales'	# genomes': 471	# markers': 350	# marker sets': 191	0': 20	1': 327	2': 3	3': 0	4': 0	5+': 0	91.7801047120419	0.916230366492147	Bartonella
das_tool	w76	w76.010_sub {'marker lineage': 'f__Enterobacteriaceae'	# genomes': 223	# markers': 876	# marker sets': 305	0': 7	1': 831	2': 34	3': 4	4': 0	5+': 0	98.6065573770492	5.26996318799598	LSJC7
das_tool	w76	w76.3 {'marker lineage': 'o__Rhodospirillales'	# genomes': 63	# markers': 336	# marker sets': 201	0': 10	1': 321	2': 5	3': 0	4': 0	5+': 0	96.6832504145937	1.77238805970149	Commensalibacter
das_tool	w76	w76.15 {'marker lineage': 'c__Alphaproteobacteria'	# genomes': 564	# markers': 349	# marker sets': 230	0': 22	1': 306	2': 21	3': 0	4': 0	5+': 0	93.0434782608696	7.02898550724638	Bartonella apis
das_tool	w76	w76.7 {'marker lineage': 'o__Lactobacillales'	# genomes': 75	# markers': 376	# marker sets': 160	0': 35	1': 328	2': 13	3': 0	4': 0	5+': 0	87.7232142857143	4.28125	Apilactobacillus kunkeei
