# Supplementary material for: Host Range Breadth Correlates with Genic Diversity in Honeybee Phages
Source: Genome Biol Evol. 2026 Jul 3;18(7):evag152. doi: 10.1093/gbe/evag152 (PMC13331135; doi:10.1093/gbe/evag152)
Supplement: evag152_Supplementary_Data [file evag152_supplementary_data.zip › SupplementalTable2.csv]

contigName	contigLen	totalAvgDepth	map_sorted.bam	map_sorted.bam-var	Phylum	Class	Order	Family	Genus	Phylotype	Species	Class	Metagenome
k141_174	4097	51.1454	51.1454	562.382	Firmicutes	Bacilli	Lactobacillales	Lactobacillaceae	Bombilactobacillus	Firm-5	Bombilactobacillus_mellifer	mMAG	A
k141_183267	26661	67.2019	67.2019	799.047	Firmicutes	Bacilli	Lactobacillales	Lactobacillaceae	Bombilactobacillus	Firm-5	Bombilactobacillus_mellifer	mMAG	A
k141_168054	5513	56.7354	56.7354	1058.5	Firmicutes	Bacilli	Lactobacillales	Lactobacillaceae	Bombilactobacillus	Firm-5	Bombilactobacillus_mellifer	mMAG	A
k141_229131	2682	65.3551	65.3551	1256.11	Firmicutes	Bacilli	Lactobacillales	Lactobacillaceae	Bombilactobacillus	Firm-5	Bombilactobacillus_mellifer	mMAG	A
k141_15473	36813	62.8882	62.8882	1446.3	Firmicutes	Bacilli	Lactobacillales	Lactobacillaceae	Bombilactobacillus	Firm-5	Bombilactobacillus_mellifer	mMAG	A
k141_30874	5080	46.1128	46.1128	783.911	Firmicutes	Bacilli	Lactobacillales	Lactobacillaceae	Bombilactobacillus	Firm-5	Bombilactobacillus_mellifer	mMAG	A
k141_183392	4938	59.8559	59.8559	1028.63	Firmicutes	Bacilli	Lactobacillales	Lactobacillaceae	Bombilactobacillus	Firm-5	Bombilactobacillus_mellifer	mMAG	A
k141_61539	10603	62.3359	62.3359	4564.72	Firmicutes	Bacilli	Lactobacillales	Lactobacillaceae	Bombilactobacillus	Firm-5	Bombilactobacillus_mellifer	mMAG	A
k141_46287	5480	57.5435	57.5435	558.249	Firmicutes	Bacilli	Lactobacillales	Lactobacillaceae	Bombilactobacillus	Firm-5	Bombilactobacillus_mellifer	mMAG	A
k141_107543	43516	70.492	70.492	10994.9	Firmicutes	Bacilli	Lactobacillales	Lactobacillaceae	Bombilactobacillus	Firm-5	Bombilactobacillus_mellifer	mMAG	A
k141_229782	9571	64.7894	64.7894	12430.9	Firmicutes	Bacilli	Lactobacillales	Lactobacillaceae	Bombilactobacillus	Firm-5	Bombilactobacillus_mellifer	mMAG	A
k141_77087	3789	57.3322	57.3322	965.355	Firmicutes	Bacilli	Lactobacillales	Lactobacillaceae	Bombilactobacillus	Firm-5	Bombilactobacillus_mellifer	mMAG	A
k141_168693	13376	58.2237	58.2237	2388.53	Firmicutes	Bacilli	Lactobacillales	Lactobacillaceae	Bombilactobacillus	Firm-5	Bombilactobacillus_mellifer	mMAG	A
k141_92310	7936	54.9996	54.9996	850.065	Firmicutes	Bacilli	Lactobacillales	Lactobacillaceae	Bombilactobacillus	Firm-5	Bombilactobacillus_mellifer	mMAG	A
k141_214365	6141	64.6288	64.6288	7329.9	Firmicutes	Bacilli	Lactobacillales	Lactobacillaceae	Bombilactobacillus	Firm-5	Bombilactobacillus_mellifer	mMAG	A
k141_123302	7704	63.9223	63.9223	2069.78	Firmicutes	Bacilli	Lactobacillales	Lactobacillaceae	Bombilactobacillus	Firm-5	Bombilactobacillus_mellifer	mMAG	A
k141_214471	10045	57.2634	57.2634	1664.72	Firmicutes	Bacilli	Lactobacillales	Lactobacillaceae	Bombilactobacillus	Firm-5	Bombilactobacillus_mellifer	mMAG	A
k141_46572	43091	67.4913	67.4913	2015.02	Firmicutes	Bacilli	Lactobacillales	Lactobacillaceae	Bombilactobacillus	Firm-5	Bombilactobacillus_mellifer	mMAG	A
k141_62218	4063	91.3616	91.3616	22056.3	Firmicutes	Bacilli	Lactobacillales	Lactobacillaceae	Bombilactobacillus	Firm-5	Bombilactobacillus_mellifer	mMAG	A
k141_230460	37824	67.7667	67.7667	2189.98	Firmicutes	Bacilli	Lactobacillales	Lactobacillaceae	Bombilactobacillus	Firm-5	Bombilactobacillus_mellifer	mMAG	A
k141_77516	13282	60.2103	60.2103	1468.15	Firmicutes	Bacilli	Lactobacillales	Lactobacillaceae	Bombilactobacillus	Firm-5	Bombilactobacillus_mellifer	mMAG	A
k141_214726	17551	62.0968	62.0968	2521.3	Firmicutes	Bacilli	Lactobacillales	Lactobacillaceae	Bombilactobacillus	Firm-5	Bombilactobacillus_mellifer	mMAG	A
k141_62460	6217	71.2341	71.2341	3426.43	Firmicutes	Bacilli	Lactobacillales	Lactobacillaceae	Bombilactobacillus	Firm-5	Bombilactobacillus_mellifer	mMAG	A
k141_230661	7833	57.5278	57.5278	623.034	Firmicutes	Bacilli	Lactobacillales	Lactobacillaceae	Bombilactobacillus	Firm-5	Bombilactobacillus_mellifer	mMAG	A
k141_123724	9995	70.9769	70.9769	939.058	Firmicutes	Bacilli	Lactobacillales	Lactobacillaceae	Bombilactobacillus	Firm-5	Bombilactobacillus_mellifer	mMAG	A
k141_154142	9135	71.0332	71.0332	1018.44	Firmicutes	Bacilli	Lactobacillales	Lactobacillaceae	Bombilactobacillus	Firm-5	Bombilactobacillus_mellifer	mMAG	A
k141_1876	12622	51.5977	51.5977	589.392	Firmicutes	Bacilli	Lactobacillales	Lactobacillaceae	Bombilactobacillus	Firm-5	Bombilactobacillus_mellifer	mMAG	A
k141_108582	14414	53.0571	53.0571	2110.99	Firmicutes	Bacilli	Lactobacillales	Lactobacillaceae	Bombilactobacillus	Firm-5	Bombilactobacillus_mellifer	mMAG	A
k141_2009	13320	60.528	60.528	2025.21	Firmicutes	Bacilli	Lactobacillales	Lactobacillaceae	Bombilactobacillus	Firm-5	Bombilactobacillus_mellifer	mMAG	A
k141_154338	2806	56.4906	56.4906	331.111	Firmicutes	Bacilli	Lactobacillales	Lactobacillaceae	Bombilactobacillus	Firm-5	Bombilactobacillus_mellifer	mMAG	A
k141_62743	19086	64.9468	64.9468	2254.13	Firmicutes	Bacilli	Lactobacillales	Lactobacillaceae	Bombilactobacillus	Firm-5	Bombilactobacillus_mellifer	mMAG	A
k141_2242	5306	65.4034	65.4034	1668.73	Firmicutes	Bacilli	Lactobacillales	Lactobacillaceae	Bombilactobacillus	Firm-5	Bombilactobacillus_mellifer	mMAG	A
k141_170394	9472	60.0513	60.0513	828.623	Firmicutes	Bacilli	Lactobacillales	Lactobacillaceae	Bombilactobacillus	Firm-5	Bombilactobacillus_mellifer	mMAG	A
k141_63188	6249	48.6624	48.6624	2187.27	Firmicutes	Bacilli	Lactobacillales	Lactobacillaceae	Bombilactobacillus	Firm-5	Bombilactobacillus_mellifer	mMAG	A
k141_32793	5740	65.5447	65.5447	2066.77	Firmicutes	Bacilli	Lactobacillales	Lactobacillaceae	Bombilactobacillus	Firm-5	Bombilactobacillus_mellifer	mMAG	A
k141_63516	33307	72.9283	72.9283	11482.2	Firmicutes	Bacilli	Lactobacillales	Lactobacillaceae	Bombilactobacillus	Firm-5	Bombilactobacillus_mellifer	mMAG	A
k141_215933	3498	55.3038	55.3038	630.376	Firmicutes	Bacilli	Lactobacillales	Lactobacillaceae	Bombilactobacillus	Firm-5	Bombilactobacillus_mellifer	mMAG	A
k141_155141	12660	58.4165	58.4165	1188.38	Firmicutes	Bacilli	Lactobacillales	Lactobacillaceae	Bombilactobacillus	Firm-5	Bombilactobacillus_mellifer	mMAG	A
k141_170877	10243	52.714	52.714	1095.63	Firmicutes	Bacilli	Lactobacillales	Lactobacillaceae	Bombilactobacillus	Firm-5	Bombilactobacillus_mellifer	mMAG	A
k141_63655	5663	53.8603	53.8603	864.304	Firmicutes	Bacilli	Lactobacillales	Lactobacillaceae	Bombilactobacillus	Firm-5	Bombilactobacillus_mellifer	mMAG	A
k141_201202	4238	79.511	79.511	1179.92	Firmicutes	Bacilli	Lactobacillales	Lactobacillaceae	Bombilactobacillus	Firm-5	Bombilactobacillus_mellifer	mMAG	A
k141_48268	5136	57.1296	57.1296	1049.1	Firmicutes	Bacilli	Lactobacillales	Lactobacillaceae	Bombilactobacillus	Firm-5	Bombilactobacillus_mellifer	mMAG	A
k141_79286	36468	62.6306	62.6306	2497.81	Firmicutes	Bacilli	Lactobacillales	Lactobacillaceae	Bombilactobacillus	Firm-5	Bombilactobacillus_mellifer	mMAG	A
k141_3463	9324	67.2247	67.2247	849.227	Firmicutes	Bacilli	Lactobacillales	Lactobacillaceae	Bombilactobacillus	Firm-5	Bombilactobacillus_mellifer	mMAG	A
k141_94763	26811	69.7769	69.7769	2374.21	Firmicutes	Bacilli	Lactobacillales	Lactobacillaceae	Bombilactobacillus	Firm-5	Bombilactobacillus_mellifer	mMAG	A
k141_3703	3699	53.4286	53.4286	6077.33	Firmicutes	Bacilli	Lactobacillales	Lactobacillaceae	Bombilactobacillus	Firm-5	Bombilactobacillus_mellifer	mMAG	A
k141_18745	47610	62.0684	62.0684	2899.72	Firmicutes	Bacilli	Lactobacillales	Lactobacillaceae	Bombilactobacillus	Firm-5	Bombilactobacillus_mellifer	mMAG	A
k141_125439	5089	61.526	61.526	1562.79	Firmicutes	Bacilli	Lactobacillales	Lactobacillaceae	Bombilactobacillus	Firm-5	Bombilactobacillus_mellifer	mMAG	A
k141_110001	12467	55.18	55.18	1101.47	Firmicutes	Bacilli	Lactobacillales	Lactobacillaceae	Bombilactobacillus	Firm-5	Bombilactobacillus_mellifer	mMAG	A
k141_216735	9473	59.1896	59.1896	413.469	Firmicutes	Bacilli	Lactobacillales	Lactobacillaceae	Bombilactobacillus	Firm-5	Bombilactobacillus_mellifer	mMAG	A
k141_3804	6854	60.6718	60.6718	2906.2	Firmicutes	Bacilli	Lactobacillales	Lactobacillaceae	Bombilactobacillus	Firm-5	Bombilactobacillus_mellifer	mMAG	A
k141_216757	2868	48.121	48.121	611.84	Firmicutes	Bacilli	Lactobacillales	Lactobacillaceae	Bombilactobacillus	Firm-5	Bombilactobacillus_mellifer	mMAG	A
k141_172098	4918	59.3031	59.3031	1059.31	Firmicutes	Bacilli	Lactobacillales	Lactobacillaceae	Bombilactobacillus	Firm-5	Bombilactobacillus_mellifer	mMAG	A
k141_233400	2775	149.788	149.788	7446.71	Firmicutes	Bacilli	Lactobacillales	Lactobacillaceae	Bombilactobacillus	Firm-5	Bombilactobacillus_mellifer	mMAG	A
k141_4079	9103	57.5087	57.5088	1919.25	Firmicutes	Bacilli	Lactobacillales	Lactobacillaceae	Bombilactobacillus	Firm-5	Bombilactobacillus_mellifer	mMAG	A
k141_19336	14013	72.2294	72.2294	1741.85	Firmicutes	Bacilli	Lactobacillales	Lactobacillaceae	Bombilactobacillus	Firm-5	Bombilactobacillus_mellifer	mMAG	A
k141_156415	8809	50.7366	50.7366	2174.32	Firmicutes	Bacilli	Lactobacillales	Lactobacillaceae	Bombilactobacillus	Firm-5	Bombilactobacillus_mellifer	mMAG	A
k141_95622	10226	65.3693	65.3693	2196.76	Firmicutes	Bacilli	Lactobacillales	Lactobacillaceae	Bombilactobacillus	Firm-5	Bombilactobacillus_mellifer	mMAG	A
k141_186556	4941	68.4884	68.4884	647.425	Firmicutes	Bacilli	Lactobacillales	Lactobacillaceae	Bombilactobacillus	Firm-5	Bombilactobacillus_mellifer	mMAG	A
k141_186652	77294	60.4669	60.4669	1733.27	Firmicutes	Bacilli	Lactobacillales	Lactobacillaceae	Bombilactobacillus	Firm-5	Bombilactobacillus_mellifer	mMAG	A
k141_4453	19729	70.1352	70.1352	4024.96	Firmicutes	Bacilli	Lactobacillales	Lactobacillaceae	Bombilactobacillus	Firm-5	Bombilactobacillus_mellifer	mMAG	A
k141_186724	27671	70.3686	70.3686	2238.56	Firmicutes	Bacilli	Lactobacillales	Lactobacillaceae	Bombilactobacillus	Firm-5	Bombilactobacillus_mellifer	mMAG	A
k141_186741	8973	61.8777	61.8777	1325.44	Firmicutes	Bacilli	Lactobacillales	Lactobacillaceae	Bombilactobacillus	Firm-5	Bombilactobacillus_mellifer	mMAG	A
k141_80858	41375	61.4104	61.4104	1471.33	Firmicutes	Bacilli	Lactobacillales	Lactobacillaceae	Bombilactobacillus	Firm-5	Bombilactobacillus_mellifer	mMAG	A
k141_173277	9850	65.5561	65.5561	4163.19	Firmicutes	Bacilli	Lactobacillales	Lactobacillaceae	Bombilactobacillus	Firm-5	Bombilactobacillus_mellifer	mMAG	A
k141_20364	5564	72.9245	72.9245	8210.57	Firmicutes	Bacilli	Lactobacillales	Lactobacillaceae	Bombilactobacillus	Firm-5	Bombilactobacillus_mellifer	mMAG	A
k141_20471	3120	59.8414	59.8414	431.625	Firmicutes	Bacilli	Lactobacillales	Lactobacillaceae	Bombilactobacillus	Firm-5	Bombilactobacillus_mellifer	mMAG	A
k141_157552	8084	62.5519	62.5519	2847.36	Firmicutes	Bacilli	Lactobacillales	Lactobacillaceae	Bombilactobacillus	Firm-5	Bombilactobacillus_mellifer	mMAG	A
k141_111128	17888	56.2924	56.2924	2460.45	Firmicutes	Bacilli	Lactobacillales	Lactobacillaceae	Bombilactobacillus	Firm-5	Bombilactobacillus_mellifer	mMAG	A
k141_126956	7970	74.3407	74.3407	4560.7	Firmicutes	Bacilli	Lactobacillales	Lactobacillaceae	Bombilactobacillus	Firm-5	Bombilactobacillus_mellifer	mMAG	A
k141_21206	4397	49.3993	49.3993	665.686	Firmicutes	Bacilli	Lactobacillales	Lactobacillaceae	Bombilactobacillus	Firm-5	Bombilactobacillus_mellifer	mMAG	A
k141_66821	4066	54.6021	54.6021	890.179	Firmicutes	Bacilli	Lactobacillales	Lactobacillaceae	Bombilactobacillus	Firm-5	Bombilactobacillus_mellifer	mMAG	A
k141_236102	26593	54.8069	54.8069	935.658	Firmicutes	Bacilli	Lactobacillales	Lactobacillaceae	Bombilactobacillus	Firm-5	Bombilactobacillus_mellifer	mMAG	A
k141_187892	3526	47.6277	47.6277	752.14	Firmicutes	Bacilli	Lactobacillales	Lactobacillaceae	Bombilactobacillus	Firm-5	Bombilactobacillus_mellifer	mMAG	A
k141_219246	7920	73.371	73.371	2569.64	Firmicutes	Bacilli	Lactobacillales	Lactobacillaceae	Bombilactobacillus	Firm-5	Bombilactobacillus_mellifer	mMAG	A
k141_51128	17973	67.1336	67.1336	1658.77	Firmicutes	Bacilli	Lactobacillales	Lactobacillaceae	Bombilactobacillus	Firm-5	Bombilactobacillus_mellifer	mMAG	A
k141_204752	3630	67.4017	67.4017	3919.96	Firmicutes	Bacilli	Lactobacillales	Lactobacillaceae	Bombilactobacillus	Firm-5	Bombilactobacillus_mellifer	mMAG	A
k141_36898	2943	57.9882	57.9882	334.525	Firmicutes	Bacilli	Lactobacillales	Lactobacillaceae	Bombilactobacillus	Firm-5	Bombilactobacillus_mellifer	mMAG	A
k141_127858	3319	57.2023	57.2023	819.433	Firmicutes	Bacilli	Lactobacillales	Lactobacillaceae	Bombilactobacillus	Firm-5	Bombilactobacillus_mellifer	mMAG	A
k141_6046	3758	54.8986	54.8986	2327.58	Firmicutes	Bacilli	Lactobacillales	Lactobacillaceae	Bombilactobacillus	Firm-5	Bombilactobacillus_mellifer	mMAG	A
k141_204968	11972	50.5763	50.5763	1093.87	Firmicutes	Bacilli	Lactobacillales	Lactobacillaceae	Bombilactobacillus	Firm-5	Bombilactobacillus_mellifer	mMAG	A
k141_97411	17667	60.5863	60.5863	2407.51	Firmicutes	Bacilli	Lactobacillales	Lactobacillaceae	Bombilactobacillus	Firm-5	Bombilactobacillus_mellifer	mMAG	A
k141_237001	5743	64.0656	64.0656	1614.06	Firmicutes	Bacilli	Lactobacillales	Lactobacillaceae	Bombilactobacillus	Firm-5	Bombilactobacillus_mellifer	mMAG	A
k141_188587	3620	55.3475	55.3475	1026.74	Firmicutes	Bacilli	Lactobacillales	Lactobacillaceae	Bombilactobacillus	Firm-5	Bombilactobacillus_mellifer	mMAG	A
k141_97804	3678	58.8656	58.8656	2559.66	Firmicutes	Bacilli	Lactobacillales	Lactobacillaceae	Bombilactobacillus	Firm-5	Bombilactobacillus_mellifer	mMAG	A
k141_220606	7049	58.9597	58.9597	750.967	Firmicutes	Bacilli	Lactobacillales	Lactobacillaceae	Bombilactobacillus	Firm-5	Bombilactobacillus_mellifer	mMAG	A
k141_238374	14194	58.8416	58.8416	3532.61	Firmicutes	Bacilli	Lactobacillales	Lactobacillaceae	Bombilactobacillus	Firm-5	Bombilactobacillus_mellifer	mMAG	A
k141_221368	3581	57.1988	57.1988	763.281	Firmicutes	Bacilli	Lactobacillales	Lactobacillaceae	Bombilactobacillus	Firm-5	Bombilactobacillus_mellifer	mMAG	A
k141_69021	4472	55.2737	55.2737	1607.4	Firmicutes	Bacilli	Lactobacillales	Lactobacillaceae	Bombilactobacillus	Firm-5	Bombilactobacillus_mellifer	mMAG	A
k141_69391	27549	65.2494	65.2495	1748.1	Firmicutes	Bacilli	Lactobacillales	Lactobacillaceae	Bombilactobacillus	Firm-5	Bombilactobacillus_mellifer	mMAG	A
k141_113782	3733	79.0089	79.0089	2449.54	Firmicutes	Bacilli	Lactobacillales	Lactobacillaceae	Bombilactobacillus	Firm-5	Bombilactobacillus_mellifer	mMAG	A
k141_69431	3198	56.3524	56.3524	1697.77	Firmicutes	Bacilli	Lactobacillales	Lactobacillaceae	Bombilactobacillus	Firm-5	Bombilactobacillus_mellifer	mMAG	A
k141_222083	17271	64.4659	64.4659	1119.16	Firmicutes	Bacilli	Lactobacillales	Lactobacillaceae	Bombilactobacillus	Firm-5	Bombilactobacillus_mellifer	mMAG	A
k141_239294	5191	35.439	35.439	557.917	Firmicutes	Bacilli	Lactobacillales	Lactobacillaceae	Bombilactobacillus	Firm-5	Bombilactobacillus_mellifer	mMAG	A
k141_114237	13241	53.0817	53.0817	988.584	Firmicutes	Bacilli	Lactobacillales	Lactobacillaceae	Bombilactobacillus	Firm-5	Bombilactobacillus_mellifer	mMAG	A
k141_222379	5613	59.0827	59.0827	1392.03	Firmicutes	Bacilli	Lactobacillales	Lactobacillaceae	Bombilactobacillus	Firm-5	Bombilactobacillus_mellifer	mMAG	A
k141_177743	3997	61.955	61.955	1256.49	Firmicutes	Bacilli	Lactobacillales	Lactobacillaceae	Bombilactobacillus	Firm-5	Bombilactobacillus_mellifer	mMAG	A
k141_161948	5620	51.2799	51.2799	1417.34	Firmicutes	Bacilli	Lactobacillales	Lactobacillaceae	Bombilactobacillus	Firm-5	Bombilactobacillus_mellifer	mMAG	A
k141_99940	7590	49.1187	49.1187	1953.56	Firmicutes	Bacilli	Lactobacillales	Lactobacillaceae	Bombilactobacillus	Firm-5	Bombilactobacillus_mellifer	mMAG	A
k141_114717	9593	62.2959	62.2959	2043.12	Firmicutes	Bacilli	Lactobacillales	Lactobacillaceae	Bombilactobacillus	Firm-5	Bombilactobacillus_mellifer	mMAG	A
k141_84455	3041	33.9927	33.9927	625.075	Firmicutes	Bacilli	Lactobacillales	Lactobacillaceae	Bombilactobacillus	Firm-5	Bombilactobacillus_mellifer	mMAG	A
k141_114996	11454	61.4754	61.4754	2186.54	Firmicutes	Bacilli	Lactobacillales	Lactobacillaceae	Bombilactobacillus	Firm-5	Bombilactobacillus_mellifer	mMAG	A
k141_54230	4527	59.2052	59.2052	1003.43	Firmicutes	Bacilli	Lactobacillales	Lactobacillaceae	Bombilactobacillus	Firm-5	Bombilactobacillus_mellifer	mMAG	A
k141_24596	13502	56.3107	56.3107	453.825	Firmicutes	Bacilli	Lactobacillales	Lactobacillaceae	Bombilactobacillus	Firm-5	Bombilactobacillus_mellifer	mMAG	A
k141_100478	18075	57.8415	57.8415	1069.86	Firmicutes	Bacilli	Lactobacillales	Lactobacillaceae	Bombilactobacillus	Firm-5	Bombilactobacillus_mellifer	mMAG	A
k141_100524	9567	70.8948	70.8948	1860.58	Firmicutes	Bacilli	Lactobacillales	Lactobacillaceae	Bombilactobacillus	Firm-5	Bombilactobacillus_mellifer	mMAG	A
k141_162962	3250	49.3677	49.3677	1022.89	Firmicutes	Bacilli	Lactobacillales	Lactobacillaceae	Bombilactobacillus	Firm-5	Bombilactobacillus_mellifer	mMAG	A
k141_100761	10513	55.0659	55.0659	724.01	Firmicutes	Bacilli	Lactobacillales	Lactobacillaceae	Bombilactobacillus	Firm-5	Bombilactobacillus_mellifer	mMAG	A
k141_115689	8383	53.5842	53.5842	522.039	Firmicutes	Bacilli	Lactobacillales	Lactobacillaceae	Bombilactobacillus	Firm-5	Bombilactobacillus_mellifer	mMAG	A
k141_41017	3691	42.5222	42.5222	1093.45	Firmicutes	Bacilli	Lactobacillales	Lactobacillaceae	Bombilactobacillus	Firm-5	Bombilactobacillus_mellifer	mMAG	A
k141_224387	7683	65.8419	65.8419	9624.01	Firmicutes	Bacilli	Lactobacillales	Lactobacillaceae	Bombilactobacillus	Firm-5	Bombilactobacillus_mellifer	mMAG	A
k141_192194	9020	64.3316	64.3316	6054.18	Firmicutes	Bacilli	Lactobacillales	Lactobacillaceae	Bombilactobacillus	Firm-5	Bombilactobacillus_mellifer	mMAG	A
k141_101288	11389	61.9261	61.9261	855.603	Firmicutes	Bacilli	Lactobacillales	Lactobacillaceae	Bombilactobacillus	Firm-5	Bombilactobacillus_mellifer	mMAG	A
k141_148490	3893	64.5525	64.5525	771.505	Firmicutes	Bacilli	Lactobacillales	Lactobacillaceae	Bombilactobacillus	Firm-5	Bombilactobacillus_mellifer	mMAG	A
k141_209735	3335	53.4945	53.4945	485.128	Firmicutes	Bacilli	Lactobacillales	Lactobacillaceae	Bombilactobacillus	Firm-5	Bombilactobacillus_mellifer	mMAG	A
k141_149482	5216	58.0869	58.0869	882.417	Firmicutes	Bacilli	Lactobacillales	Lactobacillaceae	Bombilactobacillus	Firm-5	Bombilactobacillus_mellifer	mMAG	A
k141_194230	7805	58.7598	58.7598	1255.15	Firmicutes	Bacilli	Lactobacillales	Lactobacillaceae	Bombilactobacillus	Firm-5	Bombilactobacillus_mellifer	mMAG	A
k141_150902	18303	69.177	69.177	8809.56	Firmicutes	Bacilli	Lactobacillales	Lactobacillaceae	Bombilactobacillus	Firm-5	Bombilactobacillus_mellifer	mMAG	A
k141_118213	3901	51.6222	51.6222	592.329	Firmicutes	Bacilli	Lactobacillales	Lactobacillaceae	Bombilactobacillus	Firm-5	Bombilactobacillus_mellifer	mMAG	A
k141_12984	3825	58.6678	58.6678	691.381	Firmicutes	Bacilli	Lactobacillales	Lactobacillaceae	Bombilactobacillus	Firm-5	Bombilactobacillus_mellifer	mMAG	A
k141_28327	3843	54.3907	54.3907	5750.96	Firmicutes	Bacilli	Lactobacillales	Lactobacillaceae	Bombilactobacillus	Firm-5	Bombilactobacillus_mellifer	mMAG	A
k141_28482	7288	54.8937	54.8937	2710.92	Firmicutes	Bacilli	Lactobacillales	Lactobacillaceae	Bombilactobacillus	Firm-5	Bombilactobacillus_mellifer	mMAG	A
k141_29010	8220	56.9891	56.9891	2678.74	Firmicutes	Bacilli	Lactobacillales	Lactobacillaceae	Bombilactobacillus	Firm-5	Bombilactobacillus_mellifer	mMAG	A
k141_74696	10437	60.8191	60.8191	1017.15	Firmicutes	Bacilli	Lactobacillales	Lactobacillaceae	Bombilactobacillus	Firm-5	Bombilactobacillus_mellifer	mMAG	A
k141_13602	8202	63.4095	63.4095	1229.24	Firmicutes	Bacilli	Lactobacillales	Lactobacillaceae	Bombilactobacillus	Firm-5	Bombilactobacillus_mellifer	mMAG	A
k141_29606	4853	60.1423	60.1423	2499.19	Firmicutes	Bacilli	Lactobacillales	Lactobacillaceae	Bombilactobacillus	Firm-5	Bombilactobacillus_mellifer	mMAG	A
k141_134730	12504	59.3478	59.3478	1119.47	Firmicutes	Bacilli	Lactobacillales	Lactobacillaceae	Bombilactobacillus	Firm-5	Bombilactobacillus_mellifer	mMAG	A
k141_119903	4483	55.6672	55.6672	1075.98	Firmicutes	Bacilli	Lactobacillales	Lactobacillaceae	Bombilactobacillus	Firm-5	Bombilactobacillus_mellifer	mMAG	A
k141_90233	3386	56.5541	56.5541	748.627	Firmicutes	Bacilli	Lactobacillales	Lactobacillaceae	Bombilactobacillus	Firm-5	Bombilactobacillus_mellifer	mMAG	A
k141_121279	3010	32.3322	32.3322	697.539	Firmicutes	Bacilli	Lactobacillales	Lactobacillaceae	Bombilactobacillus	Firm-5	Bombilactobacillus_mellifer	mMAG	A
k141_15421	12248	27.9573	27.9573	986.677	Proteobacteria	Alphaproteobacteria	Rhizobiales	Rhizobiaceae	Bartonella	Bartonella	Bartonella_apis	mMAG	A
k141_152855	12908	35.8123	35.8124	425.553	Proteobacteria	Alphaproteobacteria	Rhizobiales	Rhizobiaceae	Bartonella	Bartonella	Bartonella_apis	mMAG	A
k141_46132	20467	34.0228	34.0228	1377.64	Proteobacteria	Alphaproteobacteria	Rhizobiales	Rhizobiaceae	Bartonella	Bartonella	Bartonella_apis	mMAG	A
k141_46323	59434	34.8598	34.8598	386.008	Proteobacteria	Alphaproteobacteria	Rhizobiales	Rhizobiaceae	Bartonella	Bartonella	Bartonella_apis	mMAG	A
k141_61752	44072	38.6428	38.6428	5517.79	Proteobacteria	Alphaproteobacteria	Rhizobiales	Rhizobiaceae	Bartonella	Bartonella	Bartonella_apis	mMAG	A
k141_77242	3805	24.1105	24.1105	675.534	Proteobacteria	Alphaproteobacteria	Rhizobiales	Rhizobiaceae	Bartonella	Bartonella	Bartonella_apis	mMAG	A
k141_123629	12490	49.4635	49.4635	19774.2	Proteobacteria	Alphaproteobacteria	Rhizobiales	Rhizobiaceae	Bartonella	Bartonella	Bartonella_apis	mMAG	A
k141_139156	5323	31.0218	31.0218	172.581	Proteobacteria	Alphaproteobacteria	Rhizobiales	Rhizobiaceae	Bartonella	Bartonella	Bartonella_apis	mMAG	A
k141_230808	17865	31.5001	31.5001	452.133	Proteobacteria	Alphaproteobacteria	Rhizobiales	Rhizobiaceae	Bartonella	Bartonella	Bartonella_apis	mMAG	A
k141_154296	20790	38.659	38.659	1377.4	Proteobacteria	Alphaproteobacteria	Rhizobiales	Rhizobiaceae	Bartonella	Bartonella	Bartonella_apis	mMAG	A
k141_47203	11863	37.0798	37.0798	735.645	Proteobacteria	Alphaproteobacteria	Rhizobiales	Rhizobiaceae	Bartonella	Bartonella	Bartonella_apis	mMAG	A
k141_17306	69598	41.908	41.908	379.946	Proteobacteria	Alphaproteobacteria	Rhizobiales	Rhizobiaceae	Bartonella	Bartonella	Bartonella_apis	mMAG	A
k141_200735	7164	23.2866	23.2866	6592.12	Proteobacteria	Alphaproteobacteria	Rhizobiales	Rhizobiaceae	Bartonella	Bartonella	Bartonella_apis	mMAG	A
k141_170835	19381	32.8399	32.8399	394.261	Proteobacteria	Alphaproteobacteria	Rhizobiales	Rhizobiaceae	Bartonella	Bartonella	Bartonella_apis	mMAG	A
k141_155561	107621	37.0988	37.0988	499.026	Proteobacteria	Alphaproteobacteria	Rhizobiales	Rhizobiaceae	Bartonella	Bartonella	Bartonella_apis	mMAG	A
k141_94699	85884	42.2302	42.2302	1782.29	Proteobacteria	Alphaproteobacteria	Rhizobiales	Rhizobiaceae	Bartonella	Bartonella	Bartonella_apis	mMAG	A
k141_125712	13861	34.8028	34.8028	430.38	Proteobacteria	Alphaproteobacteria	Rhizobiales	Rhizobiaceae	Bartonella	Bartonella	Bartonella_apis	mMAG	A
k141_110289	18147	32.6422	32.6422	460.798	Proteobacteria	Alphaproteobacteria	Rhizobiales	Rhizobiaceae	Bartonella	Bartonella	Bartonella_apis	mMAG	A
k141_95348	35488	40.3201	40.3201	4450.32	Proteobacteria	Alphaproteobacteria	Rhizobiales	Rhizobiaceae	Bartonella	Bartonella	Bartonella_apis	mMAG	A
k141_233606	13682	27.72	27.72	353.865	Proteobacteria	Alphaproteobacteria	Rhizobiales	Rhizobiaceae	Bartonella	Bartonella	Bartonella_apis	mMAG	A
k141_4365	12100	32.8501	32.8501	580.45	Proteobacteria	Alphaproteobacteria	Rhizobiales	Rhizobiaceae	Bartonella	Bartonella	Bartonella_apis	mMAG	A
k141_110939	7474	38.1431	38.1431	237.776	Proteobacteria	Alphaproteobacteria	Rhizobiales	Rhizobiaceae	Bartonella	Bartonella	Bartonella_apis	mMAG	A
k141_173319	9593	26.9537	26.9537	1250.89	Proteobacteria	Alphaproteobacteria	Rhizobiales	Rhizobiaceae	Bartonella	Bartonella	Bartonella_apis	mMAG	A
k141_111089	9242	33.6947	33.6947	253.596	Proteobacteria	Alphaproteobacteria	Rhizobiales	Rhizobiaceae	Bartonella	Bartonella	Bartonella_apis	mMAG	A
k141_81157	52256	33.3468	33.3468	723.271	Proteobacteria	Alphaproteobacteria	Rhizobiales	Rhizobiaceae	Bartonella	Bartonella	Bartonella_apis	mMAG	A
k141_218349	5280	36.515	36.515	772.318	Proteobacteria	Alphaproteobacteria	Rhizobiales	Rhizobiaceae	Bartonella	Bartonella	Bartonella_apis	mMAG	A
k141_157828	5432	40.1666	40.1666	1148.81	Proteobacteria	Alphaproteobacteria	Rhizobiales	Rhizobiaceae	Bartonella	Bartonella	Bartonella_apis	mMAG	A
k141_111334	28807	30.933	30.933	304.026	Proteobacteria	Alphaproteobacteria	Rhizobiales	Rhizobiaceae	Bartonella	Bartonella	Bartonella_apis	mMAG	A
k141_127515	12264	45.5213	45.5213	9021.6	Proteobacteria	Alphaproteobacteria	Rhizobiales	Rhizobiaceae	Bartonella	Bartonella	Bartonella_apis	mMAG	A
k141_81710	2579	25.0473	25.0473	277.236	Proteobacteria	Alphaproteobacteria	Rhizobiales	Rhizobiaceae	Bartonella	Bartonella	Bartonella_apis	mMAG	A
k141_50991	113497	40.3265	40.3265	720.005	Proteobacteria	Alphaproteobacteria	Rhizobiales	Rhizobiaceae	Bartonella	Bartonella	Bartonella_apis	mMAG	A
k141_188142	44386	34.4214	34.4214	195.937	Proteobacteria	Alphaproteobacteria	Rhizobiales	Rhizobiaceae	Bartonella	Bartonella	Bartonella_apis	mMAG	A
k141_82261	26499	33.0338	33.0338	270.652	Proteobacteria	Alphaproteobacteria	Rhizobiales	Rhizobiaceae	Bartonella	Bartonella	Bartonella_apis	mMAG	A
k141_37312	6356	48.5255	48.5255	7340.49	Proteobacteria	Alphaproteobacteria	Rhizobiales	Rhizobiaceae	Bartonella	Bartonella	Bartonella_apis	mMAG	A
k141_51933	8265	33.1045	33.1045	514.27	Proteobacteria	Alphaproteobacteria	Rhizobiales	Rhizobiaceae	Bartonella	Bartonella	Bartonella_apis	mMAG	A
k141_145070	47943	32.046	32.046	448.069	Proteobacteria	Alphaproteobacteria	Rhizobiales	Rhizobiaceae	Bartonella	Bartonella	Bartonella_apis	mMAG	A
k141_189233	8369	42.9525	42.9525	5712.38	Proteobacteria	Alphaproteobacteria	Rhizobiales	Rhizobiaceae	Bartonella	Bartonella	Bartonella_apis	mMAG	A
k141_38205	16168	35.9155	35.9155	343.683	Proteobacteria	Alphaproteobacteria	Rhizobiales	Rhizobiaceae	Bartonella	Bartonella	Bartonella_apis	mMAG	A
k141_98678	11470	33.7512	33.7512	381.335	Proteobacteria	Alphaproteobacteria	Rhizobiales	Rhizobiaceae	Bartonella	Bartonella	Bartonella_apis	mMAG	A
k141_7831	16034	44.9959	44.9959	12920.4	Proteobacteria	Alphaproteobacteria	Rhizobiales	Rhizobiaceae	Bartonella	Bartonella	Bartonella_apis	mMAG	A
k141_161600	29099	38.6494	38.6494	926.784	Proteobacteria	Alphaproteobacteria	Rhizobiales	Rhizobiaceae	Bartonella	Bartonella	Bartonella_apis	mMAG	A
k141_239577	76339	37.2718	37.2718	6768.54	Proteobacteria	Alphaproteobacteria	Rhizobiales	Rhizobiaceae	Bartonella	Bartonella	Bartonella_apis	mMAG	A
k141_53694	86409	35.9777	35.9777	1158.69	Proteobacteria	Alphaproteobacteria	Rhizobiales	Rhizobiaceae	Bartonella	Bartonella	Bartonella_apis	mMAG	A
k141_239968	19082	32.8765	32.8766	1558.71	Proteobacteria	Alphaproteobacteria	Rhizobiales	Rhizobiaceae	Bartonella	Bartonella	Bartonella_apis	mMAG	A
k141_162090	12911	37.2133	37.2134	296.343	Proteobacteria	Alphaproteobacteria	Rhizobiales	Rhizobiaceae	Bartonella	Bartonella	Bartonella_apis	mMAG	A
k141_39896	11054	29.9924	29.9924	284.752	Proteobacteria	Alphaproteobacteria	Rhizobiales	Rhizobiaceae	Bartonella	Bartonella	Bartonella_apis	mMAG	A
k141_147167	81973	33.6798	33.6798	7355.8	Proteobacteria	Alphaproteobacteria	Rhizobiales	Rhizobiaceae	Bartonella	Bartonella	Bartonella_apis	mMAG	A
k141_114979	6048	35.1555	35.1555	1015	Proteobacteria	Alphaproteobacteria	Rhizobiales	Rhizobiaceae	Bartonella	Bartonella	Bartonella_apis	mMAG	A
k141_240731	43249	35.5838	35.5838	420.571	Proteobacteria	Alphaproteobacteria	Rhizobiales	Rhizobiaceae	Bartonella	Bartonella	Bartonella_apis	mMAG	A
k141_224132	14284	33.2818	33.2818	265.28	Proteobacteria	Alphaproteobacteria	Rhizobiales	Rhizobiaceae	Bartonella	Bartonella	Bartonella_apis	mMAG	A
k141_71416	34896	36.65	36.65	795.195	Proteobacteria	Alphaproteobacteria	Rhizobiales	Rhizobiaceae	Bartonella	Bartonella	Bartonella_apis	mMAG	A
k141_224678	136421	37.9227	37.9227	758.958	Proteobacteria	Alphaproteobacteria	Rhizobiales	Rhizobiaceae	Bartonella	Bartonella	Bartonella_apis	mMAG	A
k141_10340	7064	35.8802	35.8804	423.878	Proteobacteria	Alphaproteobacteria	Rhizobiales	Rhizobiaceae	Bartonella	Bartonella	Bartonella_apis	mMAG	A
k141_192556	3123	37.6172	37.6172	328.051	Proteobacteria	Alphaproteobacteria	Rhizobiales	Rhizobiaceae	Bartonella	Bartonella	Bartonella_apis	mMAG	A
k141_164164	158330	34.7371	34.7371	1131.92	Proteobacteria	Alphaproteobacteria	Rhizobiales	Rhizobiaceae	Bartonella	Bartonella	Bartonella_apis	mMAG	A
k141_101692	3362	25.8817	25.8817	184.337	Proteobacteria	Alphaproteobacteria	Rhizobiales	Rhizobiaceae	Bartonella	Bartonella	Bartonella_apis	mMAG	A
k141_42913	44450	35.1289	35.1289	366.342	Proteobacteria	Alphaproteobacteria	Rhizobiales	Rhizobiaceae	Bartonella	Bartonella	Bartonella_apis	mMAG	A
k141_43094	5031	54.3577	54.3577	16763.4	Proteobacteria	Alphaproteobacteria	Rhizobiales	Rhizobiaceae	Bartonella	Bartonella	Bartonella_apis	mMAG	A
k141_226303	14597	34.4113	34.4113	760.849	Proteobacteria	Alphaproteobacteria	Rhizobiales	Rhizobiaceae	Bartonella	Bartonella	Bartonella_apis	mMAG	A
k141_73186	12989	46.9375	46.9375	14108.8	Proteobacteria	Alphaproteobacteria	Rhizobiales	Rhizobiaceae	Bartonella	Bartonella	Bartonella_apis	mMAG	A
k141_56849	8647	26.2768	26.2769	528.194	Proteobacteria	Alphaproteobacteria	Rhizobiales	Rhizobiaceae	Bartonella	Bartonella	Bartonella_apis	mMAG	A
k141_194292	4769	28.3343	28.3343	1021.06	Proteobacteria	Alphaproteobacteria	Rhizobiales	Rhizobiaceae	Bartonella	Bartonella	Bartonella_apis	mMAG	A
k141_182188	87261	43.5168	43.5168	171113	Proteobacteria	Alphaproteobacteria	Rhizobiales	Rhizobiaceae	Bartonella	Bartonella	Bartonella_apis	mMAG	A
k141_227133	137319	39.6722	39.6722	87708.8	Proteobacteria	Alphaproteobacteria	Rhizobiales	Rhizobiaceae	Bartonella	Bartonella	Bartonella_apis	mMAG	A
k141_195025	2645	21.4525	21.4525	84.139	Proteobacteria	Alphaproteobacteria	Rhizobiales	Rhizobiaceae	Bartonella	Bartonella	Bartonella_apis	mMAG	A
k141_44647	7002	31.3238	31.3238	260.608	Proteobacteria	Alphaproteobacteria	Rhizobiales	Rhizobiaceae	Bartonella	Bartonella	Bartonella_apis	mMAG	A
k141_88427	39649	34.9362	34.9362	522.981	Proteobacteria	Alphaproteobacteria	Rhizobiales	Rhizobiaceae	Bartonella	Bartonella	Bartonella_apis	mMAG	A
k141_44856	102737	34.2234	34.2234	842.674	Proteobacteria	Alphaproteobacteria	Rhizobiales	Rhizobiaceae	Bartonella	Bartonella	Bartonella_apis	mMAG	A
k141_45051	28697	32.6109	32.6109	415.601	Proteobacteria	Alphaproteobacteria	Rhizobiales	Rhizobiaceae	Bartonella	Bartonella	Bartonella_apis	mMAG	A
k141_212344	5914	29.9039	29.9039	4147.23	Proteobacteria	Alphaproteobacteria	Rhizobiales	Rhizobiaceae	Bartonella	Bartonella	Bartonella_apis	mMAG	A
k141_134214	24241	33.6493	33.6493	756.743	Proteobacteria	Alphaproteobacteria	Rhizobiales	Rhizobiaceae	Bartonella	Bartonella	Bartonella_apis	mMAG	A
k141_13894	13450	29.8005	29.8005	337.636	Proteobacteria	Alphaproteobacteria	Rhizobiales	Rhizobiaceae	Bartonella	Bartonella	Bartonella_apis	mMAG	A
k141_75066	64734	32.509	32.509	649.14	Proteobacteria	Alphaproteobacteria	Rhizobiales	Rhizobiaceae	Bartonella	Bartonella	Bartonella_apis	mMAG	A
k141_119743	10312	29.9282	29.9282	1350.81	Proteobacteria	Alphaproteobacteria	Rhizobiales	Rhizobiaceae	Bartonella	Bartonella	Bartonella_apis	mMAG	A
k141_29945	12319	38.6981	38.6981	515.467	Proteobacteria	Alphaproteobacteria	Rhizobiales	Rhizobiaceae	Bartonella	Bartonella	Bartonella_apis	mMAG	A
k141_89734	36903	15.2768	15.2768	610.531	Proteobacteria	Alphaproteobacteria	Rhizobiales	Rhizobiaceae	Bartonella	Bartonella	Bartonella_apis	mMAG	A
k141_90301	12375	46.9886	46.9886	23906.9	Proteobacteria	Alphaproteobacteria	Rhizobiales	Rhizobiaceae	Bartonella	Bartonella	Bartonella_apis	mMAG	A
k141_90796	14932	37.4006	37.4006	4004.78	Proteobacteria	Alphaproteobacteria	Rhizobiales	Rhizobiaceae	Bartonella	Bartonella	Bartonella_apis	mMAG	A
k141_133751	2222	276.892	276.892	404569	Proteobacteria	Gammaprotectobacteria	Orbales	Orbaceae	Gilliamella	Gilliamella	Gilliamella_apicola	mMAG	A
k141_105547	1391	65.3908	65.3908	8999.59	Proteobacteria	Gammaprotectobacteria	Orbales	Orbaceae	Gilliamella	Gilliamella	Gilliamella_apicola	mMAG	A
k141_68062	1148	664.839	664.839	20228600	Proteobacteria	Gammaprotectobacteria	Orbales	Orbaceae	Gilliamella	Gilliamella	Gilliamella_apicola	mMAG	A
k141_1566	5951	105.249	105.249	14557.6	Proteobacteria	Gammaprotectobacteria	Orbales	Orbaceae	Gilliamella	Gilliamella	Gilliamella_apicola	mMAG	A
k141_39788	1546	64.4721	64.4721	29432.1	Proteobacteria	Gammaprotectobacteria	Orbales	Orbaceae	Gilliamella	Gilliamella	Gilliamella_apicola	mMAG	A
k141_88473	5750	68.7386	68.7386	1339.09	Proteobacteria	Gammaprotectobacteria	Orbales	Orbaceae	Gilliamella	Gilliamella	Gilliamella_apicola	mMAG	A
k141_108070	22176	101.265	101.265	559527	Proteobacteria	Gammaprotectobacteria	Orbales	Orbaceae	Gilliamella	Gilliamella	Gilliamella_apicola	mMAG	A
k141_31827	2898	142.652	142.652	4185.45	Proteobacteria	Gammaprotectobacteria	Orbales	Orbaceae	Gilliamella	Gilliamella	Gilliamella_apicola	mMAG	A
k141_23368	1339	95.0151	95.0151	1426.03	Proteobacteria	Gammaprotectobacteria	Orbales	Orbaceae	Gilliamella	Gilliamella	Gilliamella_apicola	mMAG	A
k141_34180	6893	74.7749	74.7749	1852.17	Proteobacteria	Gammaprotectobacteria	Orbales	Orbaceae	Gilliamella	Gilliamella	Gilliamella_apicola	mMAG	A
k141_93850	2831	61.229	61.229	4748.07	Proteobacteria	Gammaprotectobacteria	Orbales	Orbaceae	Gilliamella	Gilliamella	Gilliamella_apicola	mMAG	A
k141_34449	1828	72.77	72.77	3761.99	Proteobacteria	Gammaprotectobacteria	Orbales	Orbaceae	Gilliamella	Gilliamella	Gilliamella_apicola	mMAG	A
k141_142342	1312	81.6463	81.6463	14891.6	Proteobacteria	Gammaprotectobacteria	Orbales	Orbaceae	Gilliamella	Gilliamella	Gilliamella_apicola	mMAG	A
k141_104839	10207	72.0871	72.0871	3155.17	Proteobacteria	Gammaprotectobacteria	Orbales	Orbaceae	Gilliamella	Gilliamella	Gilliamella_apicola	mMAG	A
k141_76264	2252	69.6855	69.6855	3286.77	Proteobacteria	Gammaprotectobacteria	Orbales	Orbaceae	Gilliamella	Gilliamella	Gilliamella_apicola	mMAG	A
k141_70	1338	190.104	190.104	27431	Proteobacteria	Gammaprotectobacteria	Orbales	Orbaceae	Gilliamella	Gilliamella	Gilliamella_apicola	mMAG	A
k141_38164	1228	60.6011	60.6011	3560.75	Proteobacteria	Gammaprotectobacteria	Orbales	Orbaceae	Gilliamella	Gilliamella	Gilliamella_apicola	mMAG	A
k141_123998	12365	98.7742	98.7742	4425.89	Proteobacteria	Gammaprotectobacteria	Orbales	Orbaceae	Gilliamella	Gilliamella	Gilliamella_apicola	mMAG	A
k141_19164	10036	79.7753	79.7753	5132.39	Proteobacteria	Gammaprotectobacteria	Orbales	Orbaceae	Gilliamella	Gilliamella	Gilliamella_apicola	mMAG	A
k141_66866	3864	47.9214	47.9214	2297.61	Proteobacteria	Gammaprotectobacteria	Orbales	Orbaceae	Gilliamella	Gilliamella	Gilliamella_apicola	mMAG	A
k141_104968	1702	771.11	771.11	1433680	Proteobacteria	Gammaprotectobacteria	Orbales	Orbaceae	Gilliamella	Gilliamella	Gilliamella_apicola	mMAG	A
k141_133588	1478	35.2658	35.2658	1012.79	Proteobacteria	Gammaprotectobacteria	Orbales	Orbaceae	Gilliamella	Gilliamella	Gilliamella_apicola	mMAG	A
k141_105042	1359	63.1629	63.1629	1369.09	Proteobacteria	Gammaprotectobacteria	Orbales	Orbaceae	Gilliamella	Gilliamella	Gilliamella_apicola	mMAG	A
k141_47819	5987	69.9539	69.9539	3709.08	Proteobacteria	Gammaprotectobacteria	Orbales	Orbaceae	Gilliamella	Gilliamella	Gilliamella_apicola	mMAG	A
k141_143164	3326	65.0812	65.0812	1553.09	Proteobacteria	Gammaprotectobacteria	Orbales	Orbaceae	Gilliamella	Gilliamella	Gilliamella_apicola	mMAG	A
k141_19300	4145	62.8986	62.8986	2221.61	Proteobacteria	Gammaprotectobacteria	Orbales	Orbaceae	Gilliamella	Gilliamella	Gilliamella_apicola	mMAG	A
k141_38333	1857	58.8319	58.8319	3160.09	Proteobacteria	Gammaprotectobacteria	Orbales	Orbaceae	Gilliamella	Gilliamella	Gilliamella_apicola	mMAG	A
k141_95630	2744	194.426	194.426	11452.9	Proteobacteria	Gammaprotectobacteria	Orbales	Orbaceae	Gilliamella	Gilliamella	Gilliamella_apicola	mMAG	A
k141_86080	4779	51.7507	51.7507	1373.25	Proteobacteria	Gammaprotectobacteria	Orbales	Orbaceae	Gilliamella	Gilliamella	Gilliamella_apicola	mMAG	A
k141_124184	4621	74.6072	74.6072	3961.83	Proteobacteria	Gammaprotectobacteria	Orbales	Orbaceae	Gilliamella	Gilliamella	Gilliamella_apicola	mMAG	A
k141_76445	4624	37.81	37.81	1405.24	Proteobacteria	Gammaprotectobacteria	Orbales	Orbaceae	Gilliamella	Gilliamella	Gilliamella_apicola	mMAG	A
k141_133711	7488	86.2905	86.2905	11872.7	Proteobacteria	Gammaprotectobacteria	Orbales	Orbaceae	Gilliamella	Gilliamella	Gilliamella_apicola	mMAG	A
k141_76463	5722	66.7898	66.7898	48563.5	Proteobacteria	Gammaprotectobacteria	Orbales	Orbaceae	Gilliamella	Gilliamella	Gilliamella_apicola	mMAG	A
k141_9831	6389	61.4703	61.4703	3037.06	Proteobacteria	Gammaprotectobacteria	Orbales	Orbaceae	Gilliamella	Gilliamella	Gilliamella_apicola	mMAG	A
k141_19433	5009	107.764	107.764	15779.6	Proteobacteria	Gammaprotectobacteria	Orbales	Orbaceae	Gilliamella	Gilliamella	Gilliamella_apicola	mMAG	A
k141_19492	2796	59.8587	59.8587	1502.37	Proteobacteria	Gammaprotectobacteria	Orbales	Orbaceae	Gilliamella	Gilliamella	Gilliamella_apicola	mMAG	A
k141_114857	2769	61.1172	61.1172	8491	Proteobacteria	Gammaprotectobacteria	Orbales	Orbaceae	Gilliamella	Gilliamella	Gilliamella_apicola	mMAG	A
k141_19525	1086	76.125	76.125	1615.55	Proteobacteria	Gammaprotectobacteria	Orbales	Orbaceae	Gilliamella	Gilliamella	Gilliamella_apicola	mMAG	A
k141_105305	7370	93.882	93.882	4015.29	Proteobacteria	Gammaprotectobacteria	Orbales	Orbaceae	Gilliamella	Gilliamella	Gilliamella_apicola	mMAG	A
k141_19544	8604	37.4571	37.4571	1841.8	Proteobacteria	Gammaprotectobacteria	Orbales	Orbaceae	Gilliamella	Gilliamella	Gilliamella_apicola	mMAG	A
k141_19557	5194	37.6657	37.6657	2461.05	Proteobacteria	Gammaprotectobacteria	Orbales	Orbaceae	Gilliamella	Gilliamella	Gilliamella_apicola	mMAG	A
k141_124347	1491	106.379	106.379	8301.71	Proteobacteria	Gammaprotectobacteria	Orbales	Orbaceae	Gilliamella	Gilliamella	Gilliamella_apicola	mMAG	A
k141_133883	3088	58.0759	58.0759	1565.25	Proteobacteria	Gammaprotectobacteria	Orbales	Orbaceae	Gilliamella	Gilliamella	Gilliamella_apicola	mMAG	A
k141_133900	8777	64.2245	64.2246	7911.81	Proteobacteria	Gammaprotectobacteria	Orbales	Orbaceae	Gilliamella	Gilliamella	Gilliamella_apicola	mMAG	A
k141_47960	2936	53.3202	53.3202	4338.13	Proteobacteria	Gammaprotectobacteria	Orbales	Orbaceae	Gilliamella	Gilliamella	Gilliamella_apicola	mMAG	A
k141_47968	7486	57.3477	57.3477	1439.07	Proteobacteria	Gammaprotectobacteria	Orbales	Orbaceae	Gilliamella	Gilliamella	Gilliamella_apicola	mMAG	A
k141_86327	1300	155.484	155.484	22667	Proteobacteria	Gammaprotectobacteria	Orbales	Orbaceae	Gilliamella	Gilliamella	Gilliamella_apicola	mMAG	A
k141_19630	8839	58.7855	58.7855	3526.58	Proteobacteria	Gammaprotectobacteria	Orbales	Orbaceae	Gilliamella	Gilliamella	Gilliamella_apicola	mMAG	A
k141_105384	6218	99.4909	99.4909	4262.76	Proteobacteria	Gammaprotectobacteria	Orbales	Orbaceae	Gilliamella	Gilliamella	Gilliamella_apicola	mMAG	A
k141_124452	3603	71.075	71.0753	2246.3	Proteobacteria	Gammaprotectobacteria	Orbales	Orbaceae	Gilliamella	Gilliamella	Gilliamella_apicola	mMAG	A
k141_48043	13928	69.3988	69.3988	2701.13	Proteobacteria	Gammaprotectobacteria	Orbales	Orbaceae	Gilliamella	Gilliamella	Gilliamella_apicola	mMAG	A
k141_29104	8344	73.7227	73.7227	2790.17	Proteobacteria	Gammaprotectobacteria	Orbales	Orbaceae	Gilliamella	Gilliamella	Gilliamella_apicola	mMAG	A
k141_115032	2710	97.273	97.273	5314.38	Proteobacteria	Gammaprotectobacteria	Orbales	Orbaceae	Gilliamella	Gilliamella	Gilliamella_apicola	mMAG	A
k141_134087	2603	313.152	313.152	66598.3	Proteobacteria	Gammaprotectobacteria	Orbales	Orbaceae	Gilliamella	Gilliamella	Gilliamella_apicola	mMAG	A
k141_57851	10997	42.4835	42.4835	2493.11	Proteobacteria	Gammaprotectobacteria	Orbales	Orbaceae	Gilliamella	Gilliamella	Gilliamella_apicola	mMAG	A
k141_19778	10397	93.1825	93.1826	8889.72	Proteobacteria	Gammaprotectobacteria	Orbales	Orbaceae	Gilliamella	Gilliamella	Gilliamella_apicola	mMAG	A
k141_29227	2976	53.2926	53.2926	3233.77	Proteobacteria	Gammaprotectobacteria	Orbales	Orbaceae	Gilliamella	Gilliamella	Gilliamella_apicola	mMAG	A
k141_38782	2114	72.8595	72.8595	2571	Proteobacteria	Gammaprotectobacteria	Orbales	Orbaceae	Gilliamella	Gilliamella	Gilliamella_apicola	mMAG	A
k141_134195	4014	68.9203	68.9203	3462.39	Proteobacteria	Gammaprotectobacteria	Orbales	Orbaceae	Gilliamella	Gilliamella	Gilliamella_apicola	mMAG	A
k141_67554	8320	110.214	110.214	5586.04	Proteobacteria	Gammaprotectobacteria	Orbales	Orbaceae	Gilliamella	Gilliamella	Gilliamella_apicola	mMAG	A
k141_38817	5046	83.8756	83.8756	3147.55	Proteobacteria	Gammaprotectobacteria	Orbales	Orbaceae	Gilliamella	Gilliamella	Gilliamella_apicola	mMAG	A
k141_86693	1690	82.2123	82.2123	1520.76	Proteobacteria	Gammaprotectobacteria	Orbales	Orbaceae	Gilliamella	Gilliamella	Gilliamella_apicola	mMAG	A
k141_134264	10662	53.4462	53.4462	2584.3	Proteobacteria	Gammaprotectobacteria	Orbales	Orbaceae	Gilliamella	Gilliamella	Gilliamella_apicola	mMAG	A
k141_76950	2459	80.9372	80.9372	3060.26	Proteobacteria	Gammaprotectobacteria	Orbales	Orbaceae	Gilliamella	Gilliamella	Gilliamella_apicola	mMAG	A
k141_124840	19466	65.3269	65.3269	4333.15	Proteobacteria	Gammaprotectobacteria	Orbales	Orbaceae	Gilliamella	Gilliamella	Gilliamella_apicola	mMAG	A
k141_105730	3626	74.084	74.084	4014.72	Proteobacteria	Gammaprotectobacteria	Orbales	Orbaceae	Gilliamella	Gilliamella	Gilliamella_apicola	mMAG	A
k141_105736	1339	74.9487	74.9487	6723.32	Proteobacteria	Gammaprotectobacteria	Orbales	Orbaceae	Gilliamella	Gilliamella	Gilliamella_apicola	mMAG	A
k141_124997	2006	129.146	129.146	10052.5	Proteobacteria	Gammaprotectobacteria	Orbales	Orbaceae	Gilliamella	Gilliamella	Gilliamella_apicola	mMAG	A
k141_10426	8966	106.535	106.535	9555.38	Proteobacteria	Gammaprotectobacteria	Orbales	Orbaceae	Gilliamella	Gilliamella	Gilliamella_apicola	mMAG	A
k141_48481	3818	46.3329	46.3329	2936.82	Proteobacteria	Gammaprotectobacteria	Orbales	Orbaceae	Gilliamella	Gilliamella	Gilliamella_apicola	mMAG	A
k141_134500	2518	55.0469	55.0469	4968.14	Proteobacteria	Gammaprotectobacteria	Orbales	Orbaceae	Gilliamella	Gilliamella	Gilliamella_apicola	mMAG	A
k141_39048	6051	128.227	128.227	6256.82	Proteobacteria	Gammaprotectobacteria	Orbales	Orbaceae	Gilliamella	Gilliamella	Gilliamella_apicola	mMAG	A
k141_134515	1724	112.393	112.393	11183.1	Proteobacteria	Gammaprotectobacteria	Orbales	Orbaceae	Gilliamella	Gilliamella	Gilliamella_apicola	mMAG	A
k141_67873	2598	52.1083	52.1083	2558.96	Proteobacteria	Gammaprotectobacteria	Orbales	Orbaceae	Gilliamella	Gilliamella	Gilliamella_apicola	mMAG	A
k141_96632	4078	70.4608	70.4608	6610.04	Proteobacteria	Gammaprotectobacteria	Orbales	Orbaceae	Gilliamella	Gilliamella	Gilliamella_apicola	mMAG	A
k141_20163	2963	58.3946	58.3946	2619.08	Proteobacteria	Gammaprotectobacteria	Orbales	Orbaceae	Gilliamella	Gilliamella	Gilliamella_apicola	mMAG	A
k141_10560	3109	59.1301	59.1301	3358.15	Proteobacteria	Gammaprotectobacteria	Orbales	Orbaceae	Gilliamella	Gilliamella	Gilliamella_apicola	mMAG	A
k141_10653	2140	54.2789	54.2789	5731.84	Proteobacteria	Gammaprotectobacteria	Orbales	Orbaceae	Gilliamella	Gilliamella	Gilliamella_apicola	mMAG	A
k141_39266	3282	59.2573	59.2573	5578.97	Proteobacteria	Gammaprotectobacteria	Orbales	Orbaceae	Gilliamella	Gilliamella	Gilliamella_apicola	mMAG	A
k141_144123	3991	102.32	102.32	4940.03	Proteobacteria	Gammaprotectobacteria	Orbales	Orbaceae	Gilliamella	Gilliamella	Gilliamella_apicola	mMAG	A
k141_134773	2757	73.471	73.471	6121.34	Proteobacteria	Gammaprotectobacteria	Orbales	Orbaceae	Gilliamella	Gilliamella	Gilliamella_apicola	mMAG	A
k141_134778	2530	100.555	100.555	2116.38	Proteobacteria	Gammaprotectobacteria	Orbales	Orbaceae	Gilliamella	Gilliamella	Gilliamella_apicola	mMAG	A
k141_115751	3805	71.9321	71.9321	4299.3	Proteobacteria	Gammaprotectobacteria	Orbales	Orbaceae	Gilliamella	Gilliamella	Gilliamella_apicola	mMAG	A
k141_1096	6244	49.5779	49.5779	2963.45	Proteobacteria	Gammaprotectobacteria	Orbales	Orbaceae	Gilliamella	Gilliamella	Gilliamella_apicola	mMAG	A
k141_134824	7919	61.1178	61.1178	12442	Proteobacteria	Gammaprotectobacteria	Orbales	Orbaceae	Gilliamella	Gilliamella	Gilliamella_apicola	mMAG	A
k141_29703	3625	66.1327	66.1327	2738.73	Proteobacteria	Gammaprotectobacteria	Orbales	Orbaceae	Gilliamella	Gilliamella	Gilliamella_apicola	mMAG	A
k141_1158	4382	114.332	114.332	16095.7	Proteobacteria	Gammaprotectobacteria	Orbales	Orbaceae	Gilliamella	Gilliamella	Gilliamella_apicola	mMAG	A
k141_125375	1719	63.9012	63.9012	3584.43	Proteobacteria	Gammaprotectobacteria	Orbales	Orbaceae	Gilliamella	Gilliamella	Gilliamella_apicola	mMAG	A
k141_134872	2053	46.7514	46.7514	911.473	Proteobacteria	Gammaprotectobacteria	Orbales	Orbaceae	Gilliamella	Gilliamella	Gilliamella_apicola	mMAG	A
k141_77355	4424	54.7766	54.7766	2436.47	Proteobacteria	Gammaprotectobacteria	Orbales	Orbaceae	Gilliamella	Gilliamella	Gilliamella_apicola	mMAG	A
k141_106249	1222	51.6586	51.6586	1174.85	Proteobacteria	Gammaprotectobacteria	Orbales	Orbaceae	Gilliamella	Gilliamella	Gilliamella_apicola	mMAG	A
k141_134933	1590	73.6854	73.6854	1409.17	Proteobacteria	Gammaprotectobacteria	Orbales	Orbaceae	Gilliamella	Gilliamella	Gilliamella_apicola	mMAG	A
k141_10799	4227	82.7873	82.7873	3134.38	Proteobacteria	Gammaprotectobacteria	Orbales	Orbaceae	Gilliamella	Gilliamella	Gilliamella_apicola	mMAG	A
k141_115926	6327	76.3698	76.3698	4629.3	Proteobacteria	Gammaprotectobacteria	Orbales	Orbaceae	Gilliamella	Gilliamella	Gilliamella_apicola	mMAG	A
k141_106334	1646	81.1237	81.1237	3466.79	Proteobacteria	Gammaprotectobacteria	Orbales	Orbaceae	Gilliamella	Gilliamella	Gilliamella_apicola	mMAG	A
k141_97043	3343	46.3905	46.3905	993.843	Proteobacteria	Gammaprotectobacteria	Orbales	Orbaceae	Gilliamella	Gilliamella	Gilliamella_apicola	mMAG	A
k141_58547	7286	82.2574	82.2574	1934.74	Proteobacteria	Gammaprotectobacteria	Orbales	Orbaceae	Gilliamella	Gilliamella	Gilliamella_apicola	mMAG	A
k141_134990	3217	90.7529	90.7529	3118.21	Proteobacteria	Gammaprotectobacteria	Orbales	Orbaceae	Gilliamella	Gilliamella	Gilliamella_apicola	mMAG	A
k141_48919	5872	135.224	135.224	1476420	Proteobacteria	Gammaprotectobacteria	Orbales	Orbaceae	Gilliamella	Gilliamella	Gilliamella_apicola	mMAG	A
k141_125590	1018	41.7051	41.7051	333.199	Proteobacteria	Gammaprotectobacteria	Orbales	Orbaceae	Gilliamella	Gilliamella	Gilliamella_apicola	mMAG	A
k141_115995	2555	51.4844	51.4844	3125.5	Proteobacteria	Gammaprotectobacteria	Orbales	Orbaceae	Gilliamella	Gilliamella	Gilliamella_apicola	mMAG	A
k141_87463	2717	160.169	160.169	15443.1	Proteobacteria	Gammaprotectobacteria	Orbales	Orbaceae	Gilliamella	Gilliamella	Gilliamella_apicola	mMAG	A
k141_87481	13342	92.9555	92.9555	7326.24	Proteobacteria	Gammaprotectobacteria	Orbales	Orbaceae	Gilliamella	Gilliamella	Gilliamella_apicola	mMAG	A
k141_87527	8721	105.937	105.937	5236.82	Proteobacteria	Gammaprotectobacteria	Orbales	Orbaceae	Gilliamella	Gilliamella	Gilliamella_apicola	mMAG	A
k141_77539	4005	70.2802	70.2802	2814.96	Proteobacteria	Gammaprotectobacteria	Orbales	Orbaceae	Gilliamella	Gilliamella	Gilliamella_apicola	mMAG	A
k141_97256	11514	81.2799	81.2799	245245	Proteobacteria	Gammaprotectobacteria	Orbales	Orbaceae	Gilliamella	Gilliamella	Gilliamella_apicola	mMAG	A
k141_20615	6359	134.064	134.064	5019.31	Proteobacteria	Gammaprotectobacteria	Orbales	Orbaceae	Gilliamella	Gilliamella	Gilliamella_apicola	mMAG	A
k141_20665	1025	79.1611	79.1611	1711.49	Proteobacteria	Gammaprotectobacteria	Orbales	Orbaceae	Gilliamella	Gilliamella	Gilliamella_apicola	mMAG	A
k141_68441	3555	84.3025	84.3025	3884.19	Proteobacteria	Gammaprotectobacteria	Orbales	Orbaceae	Gilliamella	Gilliamella	Gilliamella_apicola	mMAG	A
k141_116100	25577	61.4439	61.4439	6512.94	Proteobacteria	Gammaprotectobacteria	Orbales	Orbaceae	Gilliamella	Gilliamella	Gilliamella_apicola	mMAG	A
k141_20724	2292	53.0929	53.0929	1827.3	Proteobacteria	Gammaprotectobacteria	Orbales	Orbaceae	Gilliamella	Gilliamella	Gilliamella_apicola	mMAG	A
k141_58743	4065	90.0948	90.0948	9001.45	Proteobacteria	Gammaprotectobacteria	Orbales	Orbaceae	Gilliamella	Gilliamella	Gilliamella_apicola	mMAG	A
k141_68525	1384	63.4457	63.4457	1428.83	Proteobacteria	Gammaprotectobacteria	Orbales	Orbaceae	Gilliamella	Gilliamella	Gilliamella_apicola	mMAG	A
k141_106596	4297	74.4394	74.4394	3992.48	Proteobacteria	Gammaprotectobacteria	Orbales	Orbaceae	Gilliamella	Gilliamella	Gilliamella_apicola	mMAG	A
k141_30020	3634	117.973	117.973	3126.56	Proteobacteria	Gammaprotectobacteria	Orbales	Orbaceae	Gilliamella	Gilliamella	Gilliamella_apicola	mMAG	A
k141_116165	9251	79.021	79.021	5831.89	Proteobacteria	Gammaprotectobacteria	Orbales	Orbaceae	Gilliamella	Gilliamella	Gilliamella_apicola	mMAG	A
k141_11164	1673	62.4944	62.4944	1363.66	Proteobacteria	Gammaprotectobacteria	Orbales	Orbaceae	Gilliamella	Gilliamella	Gilliamella_apicola	mMAG	A
k141_68603	4924	124.05	124.05	47839.3	Proteobacteria	Gammaprotectobacteria	Orbales	Orbaceae	Gilliamella	Gilliamella	Gilliamella_apicola	mMAG	A
k141_106703	5783	65.8392	65.8392	2121.53	Proteobacteria	Gammaprotectobacteria	Orbales	Orbaceae	Gilliamella	Gilliamella	Gilliamella_apicola	mMAG	A
k141_97465	3407	49.3405	49.3405	1592.77	Proteobacteria	Gammaprotectobacteria	Orbales	Orbaceae	Gilliamella	Gilliamella	Gilliamella_apicola	mMAG	A
k141_106737	1872	100.91	100.91	3369.49	Proteobacteria	Gammaprotectobacteria	Orbales	Orbaceae	Gilliamella	Gilliamella	Gilliamella_apicola	mMAG	A
k141_58940	5124	94.69	94.69	2692.54	Proteobacteria	Gammaprotectobacteria	Orbales	Orbaceae	Gilliamella	Gilliamella	Gilliamella_apicola	mMAG	A
k141_106799	7550	68.8522	68.8522	3255.01	Proteobacteria	Gammaprotectobacteria	Orbales	Orbaceae	Gilliamella	Gilliamella	Gilliamella_apicola	mMAG	A
k141_116348	4253	140.195	140.195	5045.88	Proteobacteria	Gammaprotectobacteria	Orbales	Orbaceae	Gilliamella	Gilliamella	Gilliamella_apicola	mMAG	A
k141_39929	6645	95.1344	95.1344	5329.38	Proteobacteria	Gammaprotectobacteria	Orbales	Orbaceae	Gilliamella	Gilliamella	Gilliamella_apicola	mMAG	A
k141_116370	2912	86.4413	86.4413	3971.95	Proteobacteria	Gammaprotectobacteria	Orbales	Orbaceae	Gilliamella	Gilliamella	Gilliamella_apicola	mMAG	A
k141_144772	2661	47.1191	47.1195	3242.47	Proteobacteria	Gammaprotectobacteria	Orbales	Orbaceae	Gilliamella	Gilliamella	Gilliamella_apicola	mMAG	A
k141_1781	1307	52.4754	52.4754	2128.33	Proteobacteria	Gammaprotectobacteria	Orbales	Orbaceae	Gilliamella	Gilliamella	Gilliamella_apicola	mMAG	A
k141_88110	2265	114.992	114.992	5014.75	Proteobacteria	Gammaprotectobacteria	Orbales	Orbaceae	Gilliamella	Gilliamella	Gilliamella_apicola	mMAG	A
k141_40008	15867	114.567	114.567	42881	Proteobacteria	Gammaprotectobacteria	Orbales	Orbaceae	Gilliamella	Gilliamella	Gilliamella_apicola	mMAG	A
k141_78029	3081	75.565	75.565	15571.5	Proteobacteria	Gammaprotectobacteria	Orbales	Orbaceae	Gilliamella	Gilliamella	Gilliamella_apicola	mMAG	A
k141_88175	5259	111.255	111.255	230215	Proteobacteria	Gammaprotectobacteria	Orbales	Orbaceae	Gilliamella	Gilliamella	Gilliamella_apicola	mMAG	A
k141_59211	6747	67.4296	67.4296	3746.49	Proteobacteria	Gammaprotectobacteria	Orbales	Orbaceae	Gilliamella	Gilliamella	Gilliamella_apicola	mMAG	A
k141_68937	13380	83.8771	83.8771	6065	Proteobacteria	Gammaprotectobacteria	Orbales	Orbaceae	Gilliamella	Gilliamella	Gilliamella_apicola	mMAG	A
k141_116652	8579	65.3303	65.3303	5607.64	Proteobacteria	Gammaprotectobacteria	Orbales	Orbaceae	Gilliamella	Gilliamella	Gilliamella_apicola	mMAG	A
k141_126377	2403	299.368	299.368	340622	Proteobacteria	Gammaprotectobacteria	Orbales	Orbaceae	Gilliamella	Gilliamella	Gilliamella_apicola	mMAG	A
k141_88349	12029	52.0076	52.0076	2348.1	Proteobacteria	Gammaprotectobacteria	Orbales	Orbaceae	Gilliamella	Gilliamella	Gilliamella_apicola	mMAG	A
k141_126457	4325	76.9686	76.9686	3693.68	Proteobacteria	Gammaprotectobacteria	Orbales	Orbaceae	Gilliamella	Gilliamella	Gilliamella_apicola	mMAG	A
k141_2031	1270	28.5589	28.5589	351.754	Proteobacteria	Gammaprotectobacteria	Orbales	Orbaceae	Gilliamella	Gilliamella	Gilliamella_apicola	mMAG	A
k141_135802	1915	105.551	105.551	2387.06	Proteobacteria	Gammaprotectobacteria	Orbales	Orbaceae	Gilliamella	Gilliamella	Gilliamella_apicola	mMAG	A
k141_2036	5828	102.522	102.522	7228.15	Proteobacteria	Gammaprotectobacteria	Orbales	Orbaceae	Gilliamella	Gilliamella	Gilliamella_apicola	mMAG	A
k141_21320	11787	65.2147	65.2147	2611.03	Proteobacteria	Gammaprotectobacteria	Orbales	Orbaceae	Gilliamella	Gilliamella	Gilliamella_apicola	mMAG	A
k141_145087	2433	61.5944	61.5944	1180.22	Proteobacteria	Gammaprotectobacteria	Orbales	Orbaceae	Gilliamella	Gilliamella	Gilliamella_apicola	mMAG	A
k141_21370	2914	62.1863	62.1863	2611.36	Proteobacteria	Gammaprotectobacteria	Orbales	Orbaceae	Gilliamella	Gilliamella	Gilliamella_apicola	mMAG	A
k141_30594	4086	120.637	120.637	43342.3	Proteobacteria	Gammaprotectobacteria	Orbales	Orbaceae	Gilliamella	Gilliamella	Gilliamella_apicola	mMAG	A
k141_116831	2290	76.772	76.772	3471.1	Proteobacteria	Gammaprotectobacteria	Orbales	Orbaceae	Gilliamella	Gilliamella	Gilliamella_apicola	mMAG	A
k141_116874	7140	60.1299	60.1299	3492.19	Proteobacteria	Gammaprotectobacteria	Orbales	Orbaceae	Gilliamella	Gilliamella	Gilliamella_apicola	mMAG	A
k141_88576	8297	119.835	119.835	11426.6	Proteobacteria	Gammaprotectobacteria	Orbales	Orbaceae	Gilliamella	Gilliamella	Gilliamella_apicola	mMAG	A
k141_88614	7467	137.3	137.3	2617610	Proteobacteria	Gammaprotectobacteria	Orbales	Orbaceae	Gilliamella	Gilliamella	Gilliamella_apicola	mMAG	A
k141_49931	9026	67.7609	67.7609	3101.96	Proteobacteria	Gammaprotectobacteria	Orbales	Orbaceae	Gilliamella	Gilliamella	Gilliamella_apicola	mMAG	A
k141_78405	4372	41.0227	41.0227	1609.73	Proteobacteria	Gammaprotectobacteria	Orbales	Orbaceae	Gilliamella	Gilliamella	Gilliamella_apicola	mMAG	A
k141_145305	2303	34.9429	34.9429	747.911	Proteobacteria	Gammaprotectobacteria	Orbales	Orbaceae	Gilliamella	Gilliamella	Gilliamella_apicola	mMAG	A
k141_11821	5947	68.4544	68.4544	11283.2	Proteobacteria	Gammaprotectobacteria	Orbales	Orbaceae	Gilliamella	Gilliamella	Gilliamella_apicola	mMAG	A
k141_98302	3683	72.921	72.9213	5052.98	Proteobacteria	Gammaprotectobacteria	Orbales	Orbaceae	Gilliamella	Gilliamella	Gilliamella_apicola	mMAG	A
k141_11890	9051	53.7641	53.7641	5508.77	Proteobacteria	Gammaprotectobacteria	Orbales	Orbaceae	Gilliamella	Gilliamella	Gilliamella_apicola	mMAG	A
k141_69349	6308	65.0304	65.0304	3436.73	Proteobacteria	Gammaprotectobacteria	Orbales	Orbaceae	Gilliamella	Gilliamella	Gilliamella_apicola	mMAG	A
k141_78502	1697	40.1454	40.1461	1235.85	Proteobacteria	Gammaprotectobacteria	Orbales	Orbaceae	Gilliamella	Gilliamella	Gilliamella_apicola	mMAG	A
k141_117117	3292	108.486	108.486	7700.96	Proteobacteria	Gammaprotectobacteria	Orbales	Orbaceae	Gilliamella	Gilliamella	Gilliamella_apicola	mMAG	A
k141_12013	9345	78.4454	78.4454	4800.97	Proteobacteria	Gammaprotectobacteria	Orbales	Orbaceae	Gilliamella	Gilliamella	Gilliamella_apicola	mMAG	A
k141_88873	2239	86.4639	86.4639	4009.24	Proteobacteria	Gammaprotectobacteria	Orbales	Orbaceae	Gilliamella	Gilliamella	Gilliamella_apicola	mMAG	A
k141_59676	5118	43.8905	43.8905	2739.59	Proteobacteria	Gammaprotectobacteria	Orbales	Orbaceae	Gilliamella	Gilliamella	Gilliamella_apicola	mMAG	A
k141_126876	4550	50.5873	50.5873	1721.79	Proteobacteria	Gammaprotectobacteria	Orbales	Orbaceae	Gilliamella	Gilliamella	Gilliamella_apicola	mMAG	A
k141_30964	1641	45.4199	45.4199	1888.48	Proteobacteria	Gammaprotectobacteria	Orbales	Orbaceae	Gilliamella	Gilliamella	Gilliamella_apicola	mMAG	A
k141_2505	3175	58.5779	58.5779	1839.55	Proteobacteria	Gammaprotectobacteria	Orbales	Orbaceae	Gilliamella	Gilliamella	Gilliamella_apicola	mMAG	A
k141_126988	1236	45.9899	45.9899	1521.97	Proteobacteria	Gammaprotectobacteria	Orbales	Orbaceae	Gilliamella	Gilliamella	Gilliamella_apicola	mMAG	A
k141_98561	9129	56.2665	56.2665	3664.66	Proteobacteria	Gammaprotectobacteria	Orbales	Orbaceae	Gilliamella	Gilliamella	Gilliamella_apicola	mMAG	A
k141_127036	3372	46.014	46.014	1623.86	Proteobacteria	Gammaprotectobacteria	Orbales	Orbaceae	Gilliamella	Gilliamella	Gilliamella_apicola	mMAG	A
k141_98657	9535	68.3543	68.3543	5987.58	Proteobacteria	Gammaprotectobacteria	Orbales	Orbaceae	Gilliamella	Gilliamella	Gilliamella_apicola	mMAG	A
k141_78750	6106	67.3002	67.3002	1729.37	Proteobacteria	Gammaprotectobacteria	Orbales	Orbaceae	Gilliamella	Gilliamella	Gilliamella_apicola	mMAG	A
k141_98689	4760	104.91	104.91	5773.84	Proteobacteria	Gammaprotectobacteria	Orbales	Orbaceae	Gilliamella	Gilliamella	Gilliamella_apicola	mMAG	A
k141_117368	3331	81.5665	81.5665	13983.4	Proteobacteria	Gammaprotectobacteria	Orbales	Orbaceae	Gilliamella	Gilliamella	Gilliamella_apicola	mMAG	A
k141_117390	3301	78.908	78.908	10855.7	Proteobacteria	Gammaprotectobacteria	Orbales	Orbaceae	Gilliamella	Gilliamella	Gilliamella_apicola	mMAG	A
k141_145769	1196	83.0621	83.0621	6242.72	Proteobacteria	Gammaprotectobacteria	Orbales	Orbaceae	Gilliamella	Gilliamella	Gilliamella_apicola	mMAG	A
k141_69686	1830	56.7423	56.7423	2207.75	Proteobacteria	Gammaprotectobacteria	Orbales	Orbaceae	Gilliamella	Gilliamella	Gilliamella_apicola	mMAG	A
k141_107784	4986	108.246	108.246	3881.69	Proteobacteria	Gammaprotectobacteria	Orbales	Orbaceae	Gilliamella	Gilliamella	Gilliamella_apicola	mMAG	A
k141_50407	1959	58.12	58.12	1720.14	Proteobacteria	Gammaprotectobacteria	Orbales	Orbaceae	Gilliamella	Gilliamella	Gilliamella_apicola	mMAG	A
k141_50416	1121	91	91	3098.13	Proteobacteria	Gammaprotectobacteria	Orbales	Orbaceae	Gilliamella	Gilliamella	Gilliamella_apicola	mMAG	A
k141_22133	1129	40.6292	40.6292	1719.89	Proteobacteria	Gammaprotectobacteria	Orbales	Orbaceae	Gilliamella	Gilliamella	Gilliamella_apicola	mMAG	A
k141_60012	2332	91.0073	91.0073	5631.2	Proteobacteria	Gammaprotectobacteria	Orbales	Orbaceae	Gilliamella	Gilliamella	Gilliamella_apicola	mMAG	A
k141_22179	4207	85.7681	85.7681	3946.48	Proteobacteria	Gammaprotectobacteria	Orbales	Orbaceae	Gilliamella	Gilliamella	Gilliamella_apicola	mMAG	A
k141_69897	1966	50.2423	50.2423	595.711	Proteobacteria	Gammaprotectobacteria	Orbales	Orbaceae	Gilliamella	Gilliamella	Gilliamella_apicola	mMAG	A
k141_99049	12968	46.4203	46.4203	4490.59	Proteobacteria	Gammaprotectobacteria	Orbales	Orbaceae	Gilliamella	Gilliamella	Gilliamella_apicola	mMAG	A
k141_127426	1091	79.9639	79.9639	1877.29	Proteobacteria	Gammaprotectobacteria	Orbales	Orbaceae	Gilliamella	Gilliamella	Gilliamella_apicola	mMAG	A
k141_117690	3803	115.305	115.305	6182.32	Proteobacteria	Gammaprotectobacteria	Orbales	Orbaceae	Gilliamella	Gilliamella	Gilliamella_apicola	mMAG	A
k141_127489	2891	78.8165	78.8165	8380.99	Proteobacteria	Gammaprotectobacteria	Orbales	Orbaceae	Gilliamella	Gilliamella	Gilliamella_apicola	mMAG	A
k141_117706	1236	151.832	151.832	19820	Proteobacteria	Gammaprotectobacteria	Orbales	Orbaceae	Gilliamella	Gilliamella	Gilliamella_apicola	mMAG	A
k141_3036	3597	139.858	139.858	4583.18	Proteobacteria	Gammaprotectobacteria	Orbales	Orbaceae	Gilliamella	Gilliamella	Gilliamella_apicola	mMAG	A
k141_3098	2301	349.464	349.464	35773.1	Proteobacteria	Gammaprotectobacteria	Orbales	Orbaceae	Gilliamella	Gilliamella	Gilliamella_apicola	mMAG	A
k141_127520	3744	64.9201	64.9201	2367.36	Proteobacteria	Gammaprotectobacteria	Orbales	Orbaceae	Gilliamella	Gilliamella	Gilliamella_apicola	mMAG	A
k141_136787	1852	51.8878	51.8878	2517.89	Proteobacteria	Gammaprotectobacteria	Orbales	Orbaceae	Gilliamella	Gilliamella	Gilliamella_apicola	mMAG	A
k141_108052	8512	60.6199	60.6199	5864.13	Proteobacteria	Gammaprotectobacteria	Orbales	Orbaceae	Gilliamella	Gilliamella	Gilliamella_apicola	mMAG	A
k141_60148	5460	111.499	111.499	6840.65	Proteobacteria	Gammaprotectobacteria	Orbales	Orbaceae	Gilliamella	Gilliamella	Gilliamella_apicola	mMAG	A
k141_127563	13103	85.1073	85.1073	6411.63	Proteobacteria	Gammaprotectobacteria	Orbales	Orbaceae	Gilliamella	Gilliamella	Gilliamella_apicola	mMAG	A
k141_108079	2954	39.8991	39.8991	3150.24	Proteobacteria	Gammaprotectobacteria	Orbales	Orbaceae	Gilliamella	Gilliamella	Gilliamella_apicola	mMAG	A
k141_136866	2229	77.7932	77.7932	2442.55	Proteobacteria	Gammaprotectobacteria	Orbales	Orbaceae	Gilliamella	Gilliamella	Gilliamella_apicola	mMAG	A
k141_22468	1858	41.7318	41.7318	4131.84	Proteobacteria	Gammaprotectobacteria	Orbales	Orbaceae	Gilliamella	Gilliamella	Gilliamella_apicola	mMAG	A
k141_117920	6000	46.2785	46.2785	2395.3	Proteobacteria	Gammaprotectobacteria	Orbales	Orbaceae	Gilliamella	Gilliamella	Gilliamella_apicola	mMAG	A
k141_22543	9098	38.1358	38.1358	3473.71	Proteobacteria	Gammaprotectobacteria	Orbales	Orbaceae	Gilliamella	Gilliamella	Gilliamella_apicola	mMAG	A
k141_41532	19152	56.1839	56.1839	2709.71	Proteobacteria	Gammaprotectobacteria	Orbales	Orbaceae	Gilliamella	Gilliamella	Gilliamella_apicola	mMAG	A
k141_12719	36185	121.995	121.995	3848.29	Proteobacteria	Gammaprotectobacteria	Orbales	Orbaceae	Gilliamella	Gilliamella	Gilliamella_apicola	mMAG	A
k141_31654	2821	83.0577	83.0577	3325.21	Proteobacteria	Gammaprotectobacteria	Orbales	Orbaceae	Gilliamella	Gilliamella	Gilliamella_apicola	mMAG	A
k141_137096	2779	50.1369	50.1369	4640.81	Proteobacteria	Gammaprotectobacteria	Orbales	Orbaceae	Gilliamella	Gilliamella	Gilliamella_apicola	mMAG	A
k141_89990	1978	99.6247	99.6247	4351.16	Proteobacteria	Gammaprotectobacteria	Orbales	Orbaceae	Gilliamella	Gilliamella	Gilliamella_apicola	mMAG	A
k141_50977	4837	77.9452	77.9452	8524.14	Proteobacteria	Gammaprotectobacteria	Orbales	Orbaceae	Gilliamella	Gilliamella	Gilliamella_apicola	mMAG	A
k141_118186	7494	83.7108	83.7108	2987.52	Proteobacteria	Gammaprotectobacteria	Orbales	Orbaceae	Gilliamella	Gilliamella	Gilliamella_apicola	mMAG	A
k141_137158	7338	53.2689	53.2689	2890.13	Proteobacteria	Gammaprotectobacteria	Orbales	Orbaceae	Gilliamella	Gilliamella	Gilliamella_apicola	mMAG	A
k141_41668	1638	123.215	123.215	35070.9	Proteobacteria	Gammaprotectobacteria	Orbales	Orbaceae	Gilliamella	Gilliamella	Gilliamella_apicola	mMAG	A
k141_41673	1545	83.2918	83.2918	5432.09	Proteobacteria	Gammaprotectobacteria	Orbales	Orbaceae	Gilliamella	Gilliamella	Gilliamella_apicola	mMAG	A
k141_22690	2992	112.42	112.42	1884.91	Proteobacteria	Gammaprotectobacteria	Orbales	Orbaceae	Gilliamella	Gilliamella	Gilliamella_apicola	mMAG	A
k141_127936	16017	52.7623	52.7623	3415.26	Proteobacteria	Gammaprotectobacteria	Orbales	Orbaceae	Gilliamella	Gilliamella	Gilliamella_apicola	mMAG	A
k141_99722	9660	57.9406	57.9406	66771.7	Proteobacteria	Gammaprotectobacteria	Orbales	Orbaceae	Gilliamella	Gilliamella	Gilliamella_apicola	mMAG	A
k141_127960	3421	272.792	272.792	5858740	Proteobacteria	Gammaprotectobacteria	Orbales	Orbaceae	Gilliamella	Gilliamella	Gilliamella_apicola	mMAG	A
k141_12872	1875	70.0916	70.0922	2496.01	Proteobacteria	Gammaprotectobacteria	Orbales	Orbaceae	Gilliamella	Gilliamella	Gilliamella_apicola	mMAG	A
k141_51099	7520	79.6376	79.6376	6577.09	Proteobacteria	Gammaprotectobacteria	Orbales	Orbaceae	Gilliamella	Gilliamella	Gilliamella_apicola	mMAG	A
k141_51189	8295	74.3122	74.3122	6695.64	Proteobacteria	Gammaprotectobacteria	Orbales	Orbaceae	Gilliamella	Gilliamella	Gilliamella_apicola	mMAG	A
k141_41821	9383	154.006	154.006	14608.6	Proteobacteria	Gammaprotectobacteria	Orbales	Orbaceae	Gilliamella	Gilliamella	Gilliamella_apicola	mMAG	A
k141_128081	1029	227.16	227.16	3282.35	Proteobacteria	Gammaprotectobacteria	Orbales	Orbaceae	Gilliamella	Gilliamella	Gilliamella_apicola	mMAG	A
k141_60705	5722	51.2094	51.2094	2452.33	Proteobacteria	Gammaprotectobacteria	Orbales	Orbaceae	Gilliamella	Gilliamella	Gilliamella_apicola	mMAG	A
k141_79768	3014	74.8865	74.8865	4921.3	Proteobacteria	Gammaprotectobacteria	Orbales	Orbaceae	Gilliamella	Gilliamella	Gilliamella_apicola	mMAG	A
k141_13089	2421	92.4245	92.4249	5744.28	Proteobacteria	Gammaprotectobacteria	Orbales	Orbaceae	Gilliamella	Gilliamella	Gilliamella_apicola	mMAG	A
k141_146670	1398	237.161	237.161	103630	Proteobacteria	Gammaprotectobacteria	Orbales	Orbaceae	Gilliamella	Gilliamella	Gilliamella_apicola	mMAG	A
k141_41936	3391	78.108	78.108	20022.7	Proteobacteria	Gammaprotectobacteria	Orbales	Orbaceae	Gilliamella	Gilliamella	Gilliamella_apicola	mMAG	A
k141_79781	4794	47.4147	47.4147	3925.44	Proteobacteria	Gammaprotectobacteria	Orbales	Orbaceae	Gilliamella	Gilliamella	Gilliamella_apicola	mMAG	A
k141_22871	1060	40.3615	40.3615	1355.2	Proteobacteria	Gammaprotectobacteria	Orbales	Orbaceae	Gilliamella	Gilliamella	Gilliamella_apicola	mMAG	A
k141_41946	10875	75.0518	75.0518	2651.03	Proteobacteria	Gammaprotectobacteria	Orbales	Orbaceae	Gilliamella	Gilliamella	Gilliamella_apicola	mMAG	A
k141_108518	2978	82.2136	82.2136	3182.92	Proteobacteria	Gammaprotectobacteria	Orbales	Orbaceae	Gilliamella	Gilliamella	Gilliamella_apicola	mMAG	A
k141_70772	1894	97.4822	97.4822	2790.66	Proteobacteria	Gammaprotectobacteria	Orbales	Orbaceae	Gilliamella	Gilliamella	Gilliamella_apicola	mMAG	A
k141_22898	1659	59.4904	59.4904	3181.98	Proteobacteria	Gammaprotectobacteria	Orbales	Orbaceae	Gilliamella	Gilliamella	Gilliamella_apicola	mMAG	A
k141_99956	3133	74.1539	74.1539	2473.83	Proteobacteria	Gammaprotectobacteria	Orbales	Orbaceae	Gilliamella	Gilliamella	Gilliamella_apicola	mMAG	A
k141_3652	4204	45.9968	45.9968	9298.41	Proteobacteria	Gammaprotectobacteria	Orbales	Orbaceae	Gilliamella	Gilliamella	Gilliamella_apicola	mMAG	A
k141_118604	1486	140.568	140.568	17652.2	Proteobacteria	Gammaprotectobacteria	Orbales	Orbaceae	Gilliamella	Gilliamella	Gilliamella_apicola	mMAG	A
k141_108660	2621	86.4484	86.4484	1888.97	Proteobacteria	Gammaprotectobacteria	Orbales	Orbaceae	Gilliamella	Gilliamella	Gilliamella_apicola	mMAG	A
k141_80003	2081	63.2693	63.2693	2663.33	Proteobacteria	Gammaprotectobacteria	Orbales	Orbaceae	Gilliamella	Gilliamella	Gilliamella_apicola	mMAG	A
k141_3803	2405	50.6457	50.6457	3647.82	Proteobacteria	Gammaprotectobacteria	Orbales	Orbaceae	Gilliamella	Gilliamella	Gilliamella_apicola	mMAG	A
k141_80026	1857	84.1945	84.1945	2414.75	Proteobacteria	Gammaprotectobacteria	Orbales	Orbaceae	Gilliamella	Gilliamella	Gilliamella_apicola	mMAG	A
k141_118674	20678	60.429	60.429	2321.93	Proteobacteria	Gammaprotectobacteria	Orbales	Orbaceae	Gilliamella	Gilliamella	Gilliamella_apicola	mMAG	A
k141_108769	2912	147.921	147.921	15072.2	Proteobacteria	Gammaprotectobacteria	Orbales	Orbaceae	Gilliamella	Gilliamella	Gilliamella_apicola	mMAG	A
k141_3885	4745	73.1084	73.1084	2861.77	Proteobacteria	Gammaprotectobacteria	Orbales	Orbaceae	Gilliamella	Gilliamella	Gilliamella_apicola	mMAG	A
k141_23245	5412	73.7535	73.7535	3384.25	Proteobacteria	Gammaprotectobacteria	Orbales	Orbaceae	Gilliamella	Gilliamella	Gilliamella_apicola	mMAG	A
k141_80102	16589	42.0948	42.0948	2251.19	Proteobacteria	Gammaprotectobacteria	Orbales	Orbaceae	Gilliamella	Gilliamella	Gilliamella_apicola	mMAG	A
k141_90723	1678	58.464	58.464	1950.02	Proteobacteria	Gammaprotectobacteria	Orbales	Orbaceae	Gilliamella	Gilliamella	Gilliamella_apicola	mMAG	A
k141_147008	4873	66.1844	66.1844	45334.9	Proteobacteria	Gammaprotectobacteria	Orbales	Orbaceae	Gilliamella	Gilliamella	Gilliamella_apicola	mMAG	A
k141_51786	2306	44.6804	44.6804	965.135	Proteobacteria	Gammaprotectobacteria	Orbales	Orbaceae	Gilliamella	Gilliamella	Gilliamella_apicola	mMAG	A
k141_61376	1829	98.5718	98.5718	5874.86	Proteobacteria	Gammaprotectobacteria	Orbales	Orbaceae	Gilliamella	Gilliamella	Gilliamella_apicola	mMAG	A
k141_109092	1065	73.3148	73.3148	9695.59	Proteobacteria	Gammaprotectobacteria	Orbales	Orbaceae	Gilliamella	Gilliamella	Gilliamella_apicola	mMAG	A
k141_118955	6264	55.869	55.869	3496.63	Proteobacteria	Gammaprotectobacteria	Orbales	Orbaceae	Gilliamella	Gilliamella	Gilliamella_apicola	mMAG	A
k141_90962	2883	128.168	128.168	1929.53	Proteobacteria	Gammaprotectobacteria	Orbales	Orbaceae	Gilliamella	Gilliamella	Gilliamella_apicola	mMAG	A
k141_109223	2271	41.991	41.991	1027.29	Proteobacteria	Gammaprotectobacteria	Orbales	Orbaceae	Gilliamella	Gilliamella	Gilliamella_apicola	mMAG	A
k141_100651	3196	89.2768	89.2768	11109.5	Proteobacteria	Gammaprotectobacteria	Orbales	Orbaceae	Gilliamella	Gilliamella	Gilliamella_apicola	mMAG	A
k141_13823	2021	67.8878	67.8878	1702.68	Proteobacteria	Gammaprotectobacteria	Orbales	Orbaceae	Gilliamella	Gilliamella	Gilliamella_apicola	mMAG	A
k141_80521	2308	97.2493	97.2493	5586.06	Proteobacteria	Gammaprotectobacteria	Orbales	Orbaceae	Gilliamella	Gilliamella	Gilliamella_apicola	mMAG	A
k141_61524	4277	45.6094	45.6094	1085.33	Proteobacteria	Gammaprotectobacteria	Orbales	Orbaceae	Gilliamella	Gilliamella	Gilliamella_apicola	mMAG	A
k141_119260	3073	71.5621	71.5621	2660.96	Proteobacteria	Gammaprotectobacteria	Orbales	Orbaceae	Gilliamella	Gilliamella	Gilliamella_apicola	mMAG	A
k141_61570	3775	71.5208	71.5208	965.961	Proteobacteria	Gammaprotectobacteria	Orbales	Orbaceae	Gilliamella	Gilliamella	Gilliamella_apicola	mMAG	A
k141_129208	5285	108.081	108.081	3436.98	Proteobacteria	Gammaprotectobacteria	Orbales	Orbaceae	Gilliamella	Gilliamella	Gilliamella_apicola	mMAG	A
k141_80654	5727	121.076	121.076	2121.27	Proteobacteria	Gammaprotectobacteria	Orbales	Orbaceae	Gilliamella	Gilliamella	Gilliamella_apicola	mMAG	A
k141_71881	3985	120.869	120.869	13773.7	Proteobacteria	Gammaprotectobacteria	Orbales	Orbaceae	Gilliamella	Gilliamella	Gilliamella_apicola	mMAG	A
k141_91415	1365	81.4601	81.4601	1309.71	Proteobacteria	Gammaprotectobacteria	Orbales	Orbaceae	Gilliamella	Gilliamella	Gilliamella_apicola	mMAG	A
k141_109526	1712	96.0371	96.0371	3747.36	Proteobacteria	Gammaprotectobacteria	Orbales	Orbaceae	Gilliamella	Gilliamella	Gilliamella_apicola	mMAG	A
k141_119531	5177	82.955	82.955	4353.4	Proteobacteria	Gammaprotectobacteria	Orbales	Orbaceae	Gilliamella	Gilliamella	Gilliamella_apicola	mMAG	A
k141_32554	6597	47.4731	47.4731	4638.41	Proteobacteria	Gammaprotectobacteria	Orbales	Orbaceae	Gilliamella	Gilliamella	Gilliamella_apicola	mMAG	A
k141_147683	15783	91.7667	91.7667	752803	Proteobacteria	Gammaprotectobacteria	Orbales	Orbaceae	Gilliamella	Gilliamella	Gilliamella_apicola	mMAG	A
k141_147694	2126	124.442	124.442	1699.83	Proteobacteria	Gammaprotectobacteria	Orbales	Orbaceae	Gilliamella	Gilliamella	Gilliamella_apicola	mMAG	A
k141_61791	2413	113.899	113.899	3558.19	Proteobacteria	Gammaprotectobacteria	Orbales	Orbaceae	Gilliamella	Gilliamella	Gilliamella_apicola	mMAG	A
k141_61811	4052	110.035	110.035	5669.5	Proteobacteria	Gammaprotectobacteria	Orbales	Orbaceae	Gilliamella	Gilliamella	Gilliamella_apicola	mMAG	A
k141_52297	3576	87.9623	87.9623	2253.07	Proteobacteria	Gammaprotectobacteria	Orbales	Orbaceae	Gilliamella	Gilliamella	Gilliamella_apicola	mMAG	A
k141_14343	3985	91.5197	91.5197	7769.93	Proteobacteria	Gammaprotectobacteria	Orbales	Orbaceae	Gilliamella	Gilliamella	Gilliamella_apicola	mMAG	A
k141_52331	2169	84.2481	84.2481	1505.49	Proteobacteria	Gammaprotectobacteria	Orbales	Orbaceae	Gilliamella	Gilliamella	Gilliamella_apicola	mMAG	A
k141_109668	4903	66.6341	66.6341	3794.17	Proteobacteria	Gammaprotectobacteria	Orbales	Orbaceae	Gilliamella	Gilliamella	Gilliamella_apicola	mMAG	A
k141_109675	5783	47.0204	47.0204	1391.2	Proteobacteria	Gammaprotectobacteria	Orbales	Orbaceae	Gilliamella	Gilliamella	Gilliamella_apicola	mMAG	A
k141_4676	3040	255.064	255.064	450633	Proteobacteria	Gammaprotectobacteria	Orbales	Orbaceae	Gilliamella	Gilliamella	Gilliamella_apicola	mMAG	A
k141_101244	3851	53.8668	53.8668	5094.83	Proteobacteria	Gammaprotectobacteria	Orbales	Orbaceae	Gilliamella	Gilliamella	Gilliamella_apicola	mMAG	A
k141_61973	16579	186.383	186.383	608483	Proteobacteria	Gammaprotectobacteria	Orbales	Orbaceae	Gilliamella	Gilliamella	Gilliamella_apicola	mMAG	A
k141_61976	1454	82.1963	82.1963	11593.6	Proteobacteria	Gammaprotectobacteria	Orbales	Orbaceae	Gilliamella	Gilliamella	Gilliamella_apicola	mMAG	A
k141_61998	1336	40.1484	40.1484	1327.79	Proteobacteria	Gammaprotectobacteria	Orbales	Orbaceae	Gilliamella	Gilliamella	Gilliamella_apicola	mMAG	A
k141_24137	7177	54.6037	54.6037	2139.01	Proteobacteria	Gammaprotectobacteria	Orbales	Orbaceae	Gilliamella	Gilliamella	Gilliamella_apicola	mMAG	A
k141_119764	14068	89.9828	89.9828	4369.54	Proteobacteria	Gammaprotectobacteria	Orbales	Orbaceae	Gilliamella	Gilliamella	Gilliamella_apicola	mMAG	A
k141_129781	7900	129.675	129.675	3517.59	Proteobacteria	Gammaprotectobacteria	Orbales	Orbaceae	Gilliamella	Gilliamella	Gilliamella_apicola	mMAG	A
k141_91734	9823	105.921	105.921	5015.84	Proteobacteria	Gammaprotectobacteria	Orbales	Orbaceae	Gilliamella	Gilliamella	Gilliamella_apicola	mMAG	A
k141_62057	18715	61.2909	61.2909	2315	Proteobacteria	Gammaprotectobacteria	Orbales	Orbaceae	Gilliamella	Gilliamella	Gilliamella_apicola	mMAG	A
k141_91826	4450	111.761	111.761	61962.3	Proteobacteria	Gammaprotectobacteria	Orbales	Orbaceae	Gilliamella	Gilliamella	Gilliamella_apicola	mMAG	A
k141_81235	3994	79.4134	79.4134	2564.12	Proteobacteria	Gammaprotectobacteria	Orbales	Orbaceae	Gilliamella	Gilliamella	Gilliamella_apicola	mMAG	A
k141_4902	6531	97.0617	97.0617	3844.37	Proteobacteria	Gammaprotectobacteria	Orbales	Orbaceae	Gilliamella	Gilliamella	Gilliamella_apicola	mMAG	A
k141_101454	1212	95.7881	95.7881	3826.49	Proteobacteria	Gammaprotectobacteria	Orbales	Orbaceae	Gilliamella	Gilliamella	Gilliamella_apicola	mMAG	A
k141_120007	2979	192.651	192.651	35661.4	Proteobacteria	Gammaprotectobacteria	Orbales	Orbaceae	Gilliamella	Gilliamella	Gilliamella_apicola	mMAG	A
k141_101558	2006	94.952	94.952	4344.61	Proteobacteria	Gammaprotectobacteria	Orbales	Orbaceae	Gilliamella	Gilliamella	Gilliamella_apicola	mMAG	A
k141_4992	4857	79.7876	79.7876	7888.84	Proteobacteria	Gammaprotectobacteria	Orbales	Orbaceae	Gilliamella	Gilliamella	Gilliamella_apicola	mMAG	A
k141_92040	15334	206.298	206.298	35690.5	Proteobacteria	Gammaprotectobacteria	Orbales	Orbaceae	Gilliamella	Gilliamella	Gilliamella_apicola	mMAG	A
k141_24423	1451	92.8455	92.8455	5698.12	Proteobacteria	Gammaprotectobacteria	Orbales	Orbaceae	Gilliamella	Gilliamella	Gilliamella_apicola	mMAG	A
k141_14947	1405	140.27	140.27	12296.4	Proteobacteria	Gammaprotectobacteria	Orbales	Orbaceae	Gilliamella	Gilliamella	Gilliamella_apicola	mMAG	A
k141_92170	3374	206.57	206.57	7572.69	Proteobacteria	Gammaprotectobacteria	Orbales	Orbaceae	Gilliamella	Gilliamella	Gilliamella_apicola	mMAG	A
k141_43508	12540	54.765	54.765	4543.57	Proteobacteria	Gammaprotectobacteria	Orbales	Orbaceae	Gilliamella	Gilliamella	Gilliamella_apicola	mMAG	A
k141_139262	3962	55.5829	55.5829	2720.56	Proteobacteria	Gammaprotectobacteria	Orbales	Orbaceae	Gilliamella	Gilliamella	Gilliamella_apicola	mMAG	A
k141_120221	7283	42.1044	42.1044	3331.86	Proteobacteria	Gammaprotectobacteria	Orbales	Orbaceae	Gilliamella	Gilliamella	Gilliamella_apicola	mMAG	A
k141_15080	3009	104.677	104.677	2105.75	Proteobacteria	Gammaprotectobacteria	Orbales	Orbaceae	Gilliamella	Gilliamella	Gilliamella_apicola	mMAG	A
k141_5166	1768	75.2423	75.2429	8647.63	Proteobacteria	Gammaprotectobacteria	Orbales	Orbaceae	Gilliamella	Gilliamella	Gilliamella_apicola	mMAG	A
k141_15125	1893	71.6431	71.6431	14829	Proteobacteria	Gammaprotectobacteria	Orbales	Orbaceae	Gilliamella	Gilliamella	Gilliamella_apicola	mMAG	A
k141_33043	1433	49.5604	49.5604	500.267	Proteobacteria	Gammaprotectobacteria	Orbales	Orbaceae	Gilliamella	Gilliamella	Gilliamella_apicola	mMAG	A
k141_72832	8151	86.1851	86.1851	6555.06	Proteobacteria	Gammaprotectobacteria	Orbales	Orbaceae	Gilliamella	Gilliamella	Gilliamella_apicola	mMAG	A
k141_81642	8373	38.9929	38.9929	977.752	Proteobacteria	Gammaprotectobacteria	Orbales	Orbaceae	Gilliamella	Gilliamella	Gilliamella_apicola	mMAG	A
k141_81645	1075	182.671	182.671	6228.15	Proteobacteria	Gammaprotectobacteria	Orbales	Orbaceae	Gilliamella	Gilliamella	Gilliamella_apicola	mMAG	A
k141_139450	9336	81.7237	81.7237	2914.02	Proteobacteria	Gammaprotectobacteria	Orbales	Orbaceae	Gilliamella	Gilliamella	Gilliamella_apicola	mMAG	A
k141_53251	1552	73.9615	73.9615	2851.19	Proteobacteria	Gammaprotectobacteria	Orbales	Orbaceae	Gilliamella	Gilliamella	Gilliamella_apicola	mMAG	A
k141_33302	9918	87.2752	87.2752	4269.08	Proteobacteria	Gammaprotectobacteria	Orbales	Orbaceae	Gilliamella	Gilliamella	Gilliamella_apicola	mMAG	A
k141_53305	15175	71.0507	71.0507	3258.05	Proteobacteria	Gammaprotectobacteria	Orbales	Orbaceae	Gilliamella	Gilliamella	Gilliamella_apicola	mMAG	A
k141_43890	3223	58.8894	58.8894	4041.75	Proteobacteria	Gammaprotectobacteria	Orbales	Orbaceae	Gilliamella	Gilliamella	Gilliamella_apicola	mMAG	A
k141_148684	4959	169.503	169.503	3336990	Proteobacteria	Gammaprotectobacteria	Orbales	Orbaceae	Gilliamella	Gilliamella	Gilliamella_apicola	mMAG	A
k141_24922	1954	41.9335	41.9335	681.073	Proteobacteria	Gammaprotectobacteria	Orbales	Orbaceae	Gilliamella	Gilliamella	Gilliamella_apicola	mMAG	A
k141_110760	1195	71.112	71.112	1672.76	Proteobacteria	Gammaprotectobacteria	Orbales	Orbaceae	Gilliamella	Gilliamella	Gilliamella_apicola	mMAG	A
k141_33518	6844	209.695	209.695	25381.3	Proteobacteria	Gammaprotectobacteria	Orbales	Orbaceae	Gilliamella	Gilliamella	Gilliamella_apicola	mMAG	A
k141_110901	2633	50.9348	50.9348	1210.46	Proteobacteria	Gammaprotectobacteria	Orbales	Orbaceae	Gilliamella	Gilliamella	Gilliamella_apicola	mMAG	A
k141_25098	7931	98.7097	98.7097	4633.74	Proteobacteria	Gammaprotectobacteria	Orbales	Orbaceae	Gilliamella	Gilliamella	Gilliamella_apicola	mMAG	A
k141_110972	2348	37.04	37.04	812.805	Proteobacteria	Gammaprotectobacteria	Orbales	Orbaceae	Gilliamella	Gilliamella	Gilliamella_apicola	mMAG	A
k141_148971	1916	64.7916	64.7922	1936.87	Proteobacteria	Gammaprotectobacteria	Orbales	Orbaceae	Gilliamella	Gilliamella	Gilliamella_apicola	mMAG	A
k141_120989	4384	128.24	128.24	3289.19	Proteobacteria	Gammaprotectobacteria	Orbales	Orbaceae	Gilliamella	Gilliamella	Gilliamella_apicola	mMAG	A
k141_139888	6626	70.8935	70.8935	4961.74	Proteobacteria	Gammaprotectobacteria	Orbales	Orbaceae	Gilliamella	Gilliamella	Gilliamella_apicola	mMAG	A
k141_139992	3628	188.593	188.593	41042.9	Proteobacteria	Gammaprotectobacteria	Orbales	Orbaceae	Gilliamella	Gilliamella	Gilliamella_apicola	mMAG	A
k141_121284	3983	53.1871	53.1871	3985.53	Proteobacteria	Gammaprotectobacteria	Orbales	Orbaceae	Gilliamella	Gilliamella	Gilliamella_apicola	mMAG	A
k141_131195	2394	79.131	79.131	1646.99	Proteobacteria	Gammaprotectobacteria	Orbales	Orbaceae	Gilliamella	Gilliamella	Gilliamella_apicola	mMAG	A
k141_111144	6656	149.699	149.699	6730.53	Proteobacteria	Gammaprotectobacteria	Orbales	Orbaceae	Gilliamella	Gilliamella	Gilliamella_apicola	mMAG	A
k141_53890	4354	63.2512	63.2512	4073.27	Proteobacteria	Gammaprotectobacteria	Orbales	Orbaceae	Gilliamella	Gilliamella	Gilliamella_apicola	mMAG	A
k141_5851	3344	96.453	96.453	4657.47	Proteobacteria	Gammaprotectobacteria	Orbales	Orbaceae	Gilliamella	Gilliamella	Gilliamella_apicola	mMAG	A
k141_140111	5516	93.0449	93.0449	1774.28	Proteobacteria	Gammaprotectobacteria	Orbales	Orbaceae	Gilliamella	Gilliamella	Gilliamella_apicola	mMAG	A
k141_140115	4153	41.2126	41.2126	2799.58	Proteobacteria	Gammaprotectobacteria	Orbales	Orbaceae	Gilliamella	Gilliamella	Gilliamella_apicola	mMAG	A
k141_15968	2032	141.595	141.595	13347.6	Proteobacteria	Gammaprotectobacteria	Orbales	Orbaceae	Gilliamella	Gilliamella	Gilliamella_apicola	mMAG	A
k141_73752	3235	60.0279	60.0279	2747.33	Proteobacteria	Gammaprotectobacteria	Orbales	Orbaceae	Gilliamella	Gilliamella	Gilliamella_apicola	mMAG	A
k141_6057	4074	38.6978	38.6978	3592.8	Proteobacteria	Gammaprotectobacteria	Orbales	Orbaceae	Gilliamella	Gilliamella	Gilliamella_apicola	mMAG	A
k141_74031	9968	130.463	130.463	25063.3	Proteobacteria	Gammaprotectobacteria	Orbales	Orbaceae	Gilliamella	Gilliamella	Gilliamella_apicola	mMAG	A
k141_82613	3485	68.8891	68.8891	2952.98	Proteobacteria	Gammaprotectobacteria	Orbales	Orbaceae	Gilliamella	Gilliamella	Gilliamella_apicola	mMAG	A
k141_25514	16009	121.637	121.637	77854.5	Proteobacteria	Gammaprotectobacteria	Orbales	Orbaceae	Gilliamella	Gilliamella	Gilliamella_apicola	mMAG	A
k141_34304	8691	61.4189	61.4189	7553.61	Proteobacteria	Gammaprotectobacteria	Orbales	Orbaceae	Gilliamella	Gilliamella	Gilliamella_apicola	mMAG	A
k141_82762	3054	67.1274	67.1274	2009.04	Proteobacteria	Gammaprotectobacteria	Orbales	Orbaceae	Gilliamella	Gilliamella	Gilliamella_apicola	mMAG	A
k141_54281	1021	121.197	121.197	3570.36	Proteobacteria	Gammaprotectobacteria	Orbales	Orbaceae	Gilliamella	Gilliamella	Gilliamella_apicola	mMAG	A
k141_25620	2331	128.595	128.595	7332.72	Proteobacteria	Gammaprotectobacteria	Orbales	Orbaceae	Gilliamella	Gilliamella	Gilliamella_apicola	mMAG	A
k141_82882	3389	61.0228	61.0228	33764.6	Proteobacteria	Gammaprotectobacteria	Orbales	Orbaceae	Gilliamella	Gilliamella	Gilliamella_apicola	mMAG	A
k141_94224	5049	51.1137	51.1137	1371.48	Proteobacteria	Gammaprotectobacteria	Orbales	Orbaceae	Gilliamella	Gilliamella	Gilliamella_apicola	mMAG	A
k141_132169	2028	89.4308	89.4308	1357.97	Proteobacteria	Gammaprotectobacteria	Orbales	Orbaceae	Gilliamella	Gilliamella	Gilliamella_apicola	mMAG	A
k141_140883	7142	43.1469	43.1469	3401.54	Proteobacteria	Gammaprotectobacteria	Orbales	Orbaceae	Gilliamella	Gilliamella	Gilliamella_apicola	mMAG	A
k141_132221	1766	41.2321	41.2321	681.938	Proteobacteria	Gammaprotectobacteria	Orbales	Orbaceae	Gilliamella	Gilliamella	Gilliamella_apicola	mMAG	A
k141_83209	12212	71.4152	71.4153	8893.04	Proteobacteria	Gammaprotectobacteria	Orbales	Orbaceae	Gilliamella	Gilliamella	Gilliamella_apicola	mMAG	A
k141_94486	25306	81.5363	81.5364	776914	Proteobacteria	Gammaprotectobacteria	Orbales	Orbaceae	Gilliamella	Gilliamella	Gilliamella_apicola	mMAG	A
k141_6560	4315	116.368	116.368	4689.49	Proteobacteria	Gammaprotectobacteria	Orbales	Orbaceae	Gilliamella	Gilliamella	Gilliamella_apicola	mMAG	A
k141_64031	3095	57.7029	57.7029	11484.1	Proteobacteria	Gammaprotectobacteria	Orbales	Orbaceae	Gilliamella	Gilliamella	Gilliamella_apicola	mMAG	A
k141_26263	2277	59.9483	59.9483	1102.54	Proteobacteria	Gammaprotectobacteria	Orbales	Orbaceae	Gilliamella	Gilliamella	Gilliamella_apicola	mMAG	A
k141_35039	2850	68.1059	68.1063	3185.34	Proteobacteria	Gammaprotectobacteria	Orbales	Orbaceae	Gilliamella	Gilliamella	Gilliamella_apicola	mMAG	A
k141_112211	2978	92.2546	92.2546	3465.16	Proteobacteria	Gammaprotectobacteria	Orbales	Orbaceae	Gilliamella	Gilliamella	Gilliamella_apicola	mMAG	A
k141_17019	5563	42.1423	42.1423	3402.76	Proteobacteria	Gammaprotectobacteria	Orbales	Orbaceae	Gilliamella	Gilliamella	Gilliamella_apicola	mMAG	A
k141_112383	4529	59.1386	59.1386	29620	Proteobacteria	Gammaprotectobacteria	Orbales	Orbaceae	Gilliamella	Gilliamella	Gilliamella_apicola	mMAG	A
k141_133371	3225	49.5372	49.5372	1944.42	Proteobacteria	Gammaprotectobacteria	Orbales	Orbaceae	Gilliamella	Gilliamella	Gilliamella_apicola	mMAG	A
k141_7191	5157	70.8584	70.8584	1284.86	Proteobacteria	Gammaprotectobacteria	Orbales	Orbaceae	Gilliamella	Gilliamella	Gilliamella_apicola	mMAG	A
k141_45797	2384	37.5009	37.5009	1316.11	Proteobacteria	Gammaprotectobacteria	Orbales	Orbaceae	Gilliamella	Gilliamella	Gilliamella_apicola	mMAG	A
k141_17314	11592	135.819	135.819	34838.5	Proteobacteria	Gammaprotectobacteria	Orbales	Orbaceae	Gilliamella	Gilliamella	Gilliamella_apicola	mMAG	A
k141_17456	1578	40.8333	40.8333	457.838	Proteobacteria	Gammaprotectobacteria	Orbales	Orbaceae	Gilliamella	Gilliamella	Gilliamella_apicola	mMAG	A
k141_142062	3166	133.424	133.424	27758	Proteobacteria	Gammaprotectobacteria	Orbales	Orbaceae	Gilliamella	Gilliamella	Gilliamella_apicola	mMAG	A
k141_84195	3422	49.599	49.599	2271.11	Proteobacteria	Gammaprotectobacteria	Orbales	Orbaceae	Gilliamella	Gilliamella	Gilliamella_apicola	mMAG	A
k141_104762	11728	74.7009	74.701	2774.97	Proteobacteria	Gammaprotectobacteria	Orbales	Orbaceae	Gilliamella	Gilliamella	Gilliamella_apicola	mMAG	A
k141_27019	1813	91.3337	91.3337	3662.44	Proteobacteria	Gammaprotectobacteria	Orbales	Orbaceae	Gilliamella	Gilliamella	Gilliamella_apicola	mMAG	A
k141_7428	4101	44.0266	44.0266	1140.64	Proteobacteria	Gammaprotectobacteria	Orbales	Orbaceae	Gilliamella	Gilliamella	Gilliamella_apicola	mMAG	A
k141_46121	1528	70.1219	70.1219	5646.93	Proteobacteria	Gammaprotectobacteria	Orbales	Orbaceae	Gilliamella	Gilliamella	Gilliamella_apicola	mMAG	A
k141_7470	1096	565.633	565.633	80250.9	Proteobacteria	Gammaprotectobacteria	Orbales	Orbaceae	Gilliamella	Gilliamella	Gilliamella_apicola	mMAG	A
k141_84602	3152	77.438	77.438	5345.83	Proteobacteria	Gammaprotectobacteria	Orbales	Orbaceae	Gilliamella	Gilliamella	Gilliamella_apicola	mMAG	A
k141_46320	2834	103.597	103.597	1996.48	Proteobacteria	Gammaprotectobacteria	Orbales	Orbaceae	Gilliamella	Gilliamella	Gilliamella_apicola	mMAG	A
k141_46332	1865	81.5499	81.5499	5060.89	Proteobacteria	Gammaprotectobacteria	Orbales	Orbaceae	Gilliamella	Gilliamella	Gilliamella_apicola	mMAG	A
k141_84732	1263	63.7664	63.7664	1007.2	Proteobacteria	Gammaprotectobacteria	Orbales	Orbaceae	Gilliamella	Gilliamella	Gilliamella_apicola	mMAG	A
k141_36432	3415	66.0992	66.0992	1588.04	Proteobacteria	Gammaprotectobacteria	Orbales	Orbaceae	Gilliamella	Gilliamella	Gilliamella_apicola	mMAG	A
k141_123837	2299	48.0251	48.0251	6186.96	Proteobacteria	Gammaprotectobacteria	Orbales	Orbaceae	Gilliamella	Gilliamella	Gilliamella_apicola	mMAG	A
k141_84896	3580	103.18	103.18	1655.54	Proteobacteria	Gammaprotectobacteria	Orbales	Orbaceae	Gilliamella	Gilliamella	Gilliamella_apicola	mMAG	A
k141_142783	1301	113.52	113.52	7207.92	Proteobacteria	Gammaprotectobacteria	Orbales	Orbaceae	Gilliamella	Gilliamella	Gilliamella_apicola	mMAG	A
k141_46971	1617	50.3586	50.3586	5190.75	Proteobacteria	Gammaprotectobacteria	Orbales	Orbaceae	Gilliamella	Gilliamella	Gilliamella_apicola	mMAG	A
k141_114174	1322	88.82	88.82	1593.79	Proteobacteria	Gammaprotectobacteria	Orbales	Orbaceae	Gilliamella	Gilliamella	Gilliamella_apicola	mMAG	A
k141_18866	2557	68.6365	68.6365	5176.17	Proteobacteria	Gammaprotectobacteria	Orbales	Orbaceae	Gilliamella	Gilliamella	Gilliamella_apicola	mMAG	A
k141_66030	2030	97.2681	97.2681	5281.85	Proteobacteria	Gammaprotectobacteria	Orbales	Orbaceae	Gilliamella	Gilliamella	Gilliamella_apicola	mMAG	A
k141_8435	1390	106.817	106.817	4150.82	Proteobacteria	Gammaprotectobacteria	Orbales	Orbaceae	Gilliamella	Gilliamella	Gilliamella_apicola	mMAG	A
k141_28347	1356	152.173	152.173	2812.14	Proteobacteria	Gammaprotectobacteria	Orbales	Orbaceae	Gilliamella	Gilliamella	Gilliamella_apicola	mMAG	A
k141_28386	1254	55.7726	55.7726	2338.1	Proteobacteria	Gammaprotectobacteria	Orbales	Orbaceae	Gilliamella	Gilliamella	Gilliamella_apicola	mMAG	A
k141_47439	13718	49.3293	49.3293	8691.36	Proteobacteria	Gammaprotectobacteria	Orbales	Orbaceae	Gilliamella	Gilliamella	Gilliamella_apicola	mMAG	A
k141_28428	1718	92.9579	92.9579	5623.09	Proteobacteria	Gammaprotectobacteria	Orbales	Orbaceae	Gilliamella	Gilliamella	Gilliamella_apicola	mMAG	A
k141_37523	1642	50.0241	50.0241	1919.92	Proteobacteria	Gammaprotectobacteria	Orbales	Orbaceae	Gilliamella	Gilliamella	Gilliamella_apicola	mMAG	A
k141_8803	4049	61.1203	61.1203	7377.61	Proteobacteria	Gammaprotectobacteria	Orbales	Orbaceae	Gilliamella	Gilliamella	Gilliamella_apicola	mMAG	A
k141_143197	1546	175.769	175.769	5762.29	Proteobacteria	Gammaprotectobacteria	Orbales	Orbaceae	Gilliamella	Gilliamella	Gilliamella_apicola	mMAG	A
k141_9994	1504	118.808	118.808	2302.35	Proteobacteria	Gammaprotectobacteria	Orbales	Orbaceae	Gilliamella	Gilliamella	Gilliamella_apicola	mMAG	A
k141_124439	1068	27.3671	27.3671	547.353	Proteobacteria	Gammaprotectobacteria	Orbales	Orbaceae	Gilliamella	Gilliamella	Gilliamella_apicola	mMAG	A
k141_96123	2102	89.7997	89.7997	1899.42	Proteobacteria	Gammaprotectobacteria	Orbales	Orbaceae	Gilliamella	Gilliamella	Gilliamella_apicola	mMAG	A
k141_77179	1744	86.3501	86.3501	2626.06	Proteobacteria	Gammaprotectobacteria	Orbales	Orbaceae	Gilliamella	Gilliamella	Gilliamella_apicola	mMAG	A
k141_1104	1137	65.1621	65.1621	1981.24	Proteobacteria	Gammaprotectobacteria	Orbales	Orbaceae	Gilliamella	Gilliamella	Gilliamella_apicola	mMAG	A
k141_39534	1002	146.592	146.592	18211.8	Proteobacteria	Gammaprotectobacteria	Orbales	Orbaceae	Gilliamella	Gilliamella	Gilliamella_apicola	mMAG	A
k141_126063	1195	102.748	102.748	1199.48	Proteobacteria	Gammaprotectobacteria	Orbales	Orbaceae	Gilliamella	Gilliamella	Gilliamella_apicola	mMAG	A
k141_107039	1906	97.0308	97.0308	25001.3	Proteobacteria	Gammaprotectobacteria	Orbales	Orbaceae	Gilliamella	Gilliamella	Gilliamella_apicola	mMAG	A
k141_126503	1428	341.128	341.128	9514.01	Proteobacteria	Gammaprotectobacteria	Orbales	Orbaceae	Gilliamella	Gilliamella	Gilliamella_apicola	mMAG	A
k141_69713	2617	117.864	117.864	1731.93	Proteobacteria	Gammaprotectobacteria	Orbales	Orbaceae	Gilliamella	Gilliamella	Gilliamella_apicola	mMAG	A
k141_32292	1328	99.3854	99.3854	1221.86	Proteobacteria	Gammaprotectobacteria	Orbales	Orbaceae	Gilliamella	Gilliamella	Gilliamella_apicola	mMAG	A
k141_61666	1120	73.1371	73.1371	1029.02	Proteobacteria	Gammaprotectobacteria	Orbales	Orbaceae	Gilliamella	Gilliamella	Gilliamella_apicola	mMAG	A
k141_101319	1172	170.374	170.374	75469.5	Proteobacteria	Gammaprotectobacteria	Orbales	Orbaceae	Gilliamella	Gilliamella	Gilliamella_apicola	mMAG	A
k141_5222	1377	36.1296	36.1296	1066.24	Proteobacteria	Gammaprotectobacteria	Orbales	Orbaceae	Gilliamella	Gilliamella	Gilliamella_apicola	mMAG	A
k141_148943	1952	177.502	177.502	29725.8	Proteobacteria	Gammaprotectobacteria	Orbales	Orbaceae	Gilliamella	Gilliamella	Gilliamella_apicola	mMAG	A
k141_131228	1171	96.4025	96.4025	4625.49	Proteobacteria	Gammaprotectobacteria	Orbales	Orbaceae	Gilliamella	Gilliamella	Gilliamella_apicola	mMAG	A
k141_103956	2806	174.918	174.918	3742.17	Proteobacteria	Gammaprotectobacteria	Orbales	Orbaceae	Gilliamella	Gilliamella	Gilliamella_apicola	mMAG	A
k141_75003	1813	178.809	178.809	482574	Proteobacteria	Gammaprotectobacteria	Orbales	Orbaceae	Gilliamella	Gilliamella	Gilliamella_apicola	mMAG	A
k141_45765	28687	5.81449	5.81449	22.2398	Proteobacteria	Gammaprotectobacteria	Orbales	Orbaceae	Gilliamella	Gilliamella	Gilliamella_apicola	mMAG	A
k141_55563	1057	93.1874	93.1874	2400.04	Proteobacteria	Gammaprotectobacteria	Orbales	Orbaceae	Gilliamella	Gilliamella	Gilliamella_apicola	mMAG	A
k141_142111	1078	153.961	153.961	2350.67	Proteobacteria	Gammaprotectobacteria	Orbales	Orbaceae	Gilliamella	Gilliamella	Gilliamella_apicola	mMAG	A
k141_7455	1569	132.329	132.329	22077.4	Proteobacteria	Gammaprotectobacteria	Orbales	Orbaceae	Gilliamella	Gilliamella	Gilliamella_apicola	mMAG	A
k141_151677	1102	178.715	178.715	8019.29	Proteobacteria	Gammaprotectobacteria	Orbales	Orbaceae	Gilliamella	Gilliamella	Gilliamella_apicola	mMAG	A
k141_9979	2186	31.1891	31.1891	1686.25	Proteobacteria	Gammaprotectobacteria	Orbales	Orbaceae	Gilliamella	Gilliamella	Gilliamella_apicola	mMAG	A
k141_87733	1150	57.195	57.195	1296.3	Proteobacteria	Gammaprotectobacteria	Orbales	Orbaceae	Gilliamella	Gilliamella	Gilliamella_apicola	mMAG	A
k141_77762	1880	30.185	30.185	1378.05	Proteobacteria	Gammaprotectobacteria	Orbales	Orbaceae	Gilliamella	Gilliamella	Gilliamella_apicola	mMAG	A
k141_3112	2394	92.4265	92.4265	1980.57	Proteobacteria	Gammaprotectobacteria	Orbales	Orbaceae	Gilliamella	Gilliamella	Gilliamella_apicola	mMAG	A
k141_79692	2881	92.8015	92.8015	8746.75	Proteobacteria	Gammaprotectobacteria	Orbales	Orbaceae	Gilliamella	Gilliamella	Gilliamella_apicola	mMAG	A
k141_31936	3716	64.1896	64.1896	1960.52	Proteobacteria	Gammaprotectobacteria	Orbales	Orbaceae	Gilliamella	Gilliamella	Gilliamella_apicola	mMAG	A
k141_23222	2238	82.2323	82.2323	430.787	Proteobacteria	Gammaprotectobacteria	Orbales	Orbaceae	Gilliamella	Gilliamella	Gilliamella_apicola	mMAG	A
k141_109119	1834	44.538	44.538	2093.94	Proteobacteria	Gammaprotectobacteria	Orbales	Orbaceae	Gilliamella	Gilliamella	Gilliamella_apicola	mMAG	A
k141_42589	3341	102.488	102.488	1763.11	Proteobacteria	Gammaprotectobacteria	Orbales	Orbaceae	Gilliamella	Gilliamella	Gilliamella_apicola	mMAG	A
k141_14171	2093	138.334	138.334	9573.98	Proteobacteria	Gammaprotectobacteria	Orbales	Orbaceae	Gilliamella	Gilliamella	Gilliamella_apicola	mMAG	A
k141_101212	1236	9.0267	9.0267	53.7256	Proteobacteria	Gammaprotectobacteria	Orbales	Orbaceae	Gilliamella	Gilliamella	Gilliamella_apicola	mMAG	A
k141_81138	2000	97.1622	97.1622	1050.91	Proteobacteria	Gammaprotectobacteria	Orbales	Orbaceae	Gilliamella	Gilliamella	Gilliamella_apicola	mMAG	A
k141_139343	1387	145.378	145.378	26513.7	Proteobacteria	Gammaprotectobacteria	Orbales	Orbaceae	Gilliamella	Gilliamella	Gilliamella_apicola	mMAG	A
k141_73788	1084	31.3908	31.3908	439.882	Proteobacteria	Gammaprotectobacteria	Orbales	Orbaceae	Gilliamella	Gilliamella	Gilliamella_apicola	mMAG	A
k141_83353	1972	32.5889	32.5889	6393.89	Proteobacteria	Gammaprotectobacteria	Orbales	Orbaceae	Gilliamella	Gilliamella	Gilliamella_apicola	mMAG	A
k141_149987	1432	84.0928	84.0928	894.401	Proteobacteria	Gammaprotectobacteria	Orbales	Orbaceae	Gilliamella	Gilliamella	Gilliamella_apicola	mMAG	A
k141_64422	8852	76.1873	76.1873	695.858	Proteobacteria	Gammaprotectobacteria	Orbales	Orbaceae	Gilliamella	Gilliamella	Gilliamella_apicola	mMAG	A
k141_104346	1220	5.0972	5.0972	124.316	Proteobacteria	Gammaprotectobacteria	Orbales	Orbaceae	Gilliamella	Gilliamella	Gilliamella_apicola	mMAG	A
k141_85124	2553	65.7719	65.7719	529.397	Proteobacteria	Gammaprotectobacteria	Orbales	Orbaceae	Gilliamella	Gilliamella	Gilliamella_apicola	mMAG	A
k141_56874	2109	72.4803	72.4803	1807.89	Proteobacteria	Gammaprotectobacteria	Orbales	Orbaceae	Gilliamella	Gilliamella	Gilliamella_apicola	mMAG	A
k141_85792	5726	408.212	408.212	25094.9	Proteobacteria	Gammaproteobacteria	Burkholderiales	Neisseriaceae	Snodgrasella	Snodgrasella	Snodgrasella_alvi	mMAG	A
k141_142959	11542	460.56	460.56	22216.3	Proteobacteria	Gammaproteobacteria	Burkholderiales	Neisseriaceae	Snodgrasella	Snodgrasella	Snodgrasella_alvi	mMAG	A
k141_104851	4721	494.239	494.239	33603.6	Proteobacteria	Gammaproteobacteria	Burkholderiales	Neisseriaceae	Snodgrasella	Snodgrasella	Snodgrasella_alvi	mMAG	A
k141_57297	7622	446.703	446.703	38807.7	Proteobacteria	Gammaproteobacteria	Burkholderiales	Neisseriaceae	Snodgrasella	Snodgrasella	Snodgrasella_alvi	mMAG	A
k141_104920	8875	598.604	598.604	52229.3	Proteobacteria	Gammaproteobacteria	Burkholderiales	Neisseriaceae	Snodgrasella	Snodgrasella	Snodgrasella_alvi	mMAG	A
k141_28705	22681	517.654	517.654	38816.2	Proteobacteria	Gammaproteobacteria	Burkholderiales	Neisseriaceae	Snodgrasella	Snodgrasella	Snodgrasella_alvi	mMAG	A
k141_76355	6042	508.437	508.437	15521.7	Proteobacteria	Gammaproteobacteria	Burkholderiales	Neisseriaceae	Snodgrasella	Snodgrasella	Snodgrasella_alvi	mMAG	A
k141_47766	20328	461.778	461.778	27915	Proteobacteria	Gammaproteobacteria	Burkholderiales	Neisseriaceae	Snodgrasella	Snodgrasella	Snodgrasella_alvi	mMAG	A
k141_124098	4622	445.444	445.444	43217.2	Proteobacteria	Gammaproteobacteria	Burkholderiales	Neisseriaceae	Snodgrasella	Snodgrasella	Snodgrasella_alvi	mMAG	A
k141_124110	6343	339.314	339.314	40088.8	Proteobacteria	Gammaproteobacteria	Burkholderiales	Neisseriaceae	Snodgrasella	Snodgrasella	Snodgrasella_alvi	mMAG	A
k141_19307	19063	457.727	457.727	24721.4	Proteobacteria	Gammaproteobacteria	Burkholderiales	Neisseriaceae	Snodgrasella	Snodgrasella	Snodgrasella_alvi	mMAG	A
k141_234	8932	332.298	332.298	22961.9	Proteobacteria	Gammaproteobacteria	Burkholderiales	Neisseriaceae	Snodgrasella	Snodgrasella	Snodgrasella_alvi	mMAG	A
k141_124232	3459	493.736	493.736	36022	Proteobacteria	Gammaproteobacteria	Burkholderiales	Neisseriaceae	Snodgrasella	Snodgrasella	Snodgrasella_alvi	mMAG	A
k141_76489	9182	391.234	391.234	62744.9	Proteobacteria	Gammaproteobacteria	Burkholderiales	Neisseriaceae	Snodgrasella	Snodgrasella	Snodgrasella_alvi	mMAG	A
k141_9822	1950	91.4506	91.4506	15868.3	Proteobacteria	Gammaproteobacteria	Burkholderiales	Neisseriaceae	Snodgrasella	Snodgrasella	Snodgrasella_alvi	mMAG	A
k141_124249	7538	513.139	513.139	24252.3	Proteobacteria	Gammaproteobacteria	Burkholderiales	Neisseriaceae	Snodgrasella	Snodgrasella	Snodgrasella_alvi	mMAG	A
k141_67051	2627	56.4792	56.4792	2614.6	Proteobacteria	Gammaproteobacteria	Burkholderiales	Neisseriaceae	Snodgrasella	Snodgrasella	Snodgrasella_alvi	mMAG	A
k141_19444	1573	285.734	285.734	306189	Proteobacteria	Gammaproteobacteria	Burkholderiales	Neisseriaceae	Snodgrasella	Snodgrasella	Snodgrasella_alvi	mMAG	A
k141_143350	18530	321.524	321.524	48349.8	Proteobacteria	Gammaproteobacteria	Burkholderiales	Neisseriaceae	Snodgrasella	Snodgrasella	Snodgrasella_alvi	mMAG	A
k141_76576	1105	332.056	332.056	49842.3	Proteobacteria	Gammaproteobacteria	Burkholderiales	Neisseriaceae	Snodgrasella	Snodgrasella	Snodgrasella_alvi	mMAG	A
k141_57715	10792	565.975	565.975	25668.4	Proteobacteria	Gammaproteobacteria	Burkholderiales	Neisseriaceae	Snodgrasella	Snodgrasella	Snodgrasella_alvi	mMAG	A
k141_86326	5618	581.073	581.073	10749.2	Proteobacteria	Gammaproteobacteria	Burkholderiales	Neisseriaceae	Snodgrasella	Snodgrasella	Snodgrasella_alvi	mMAG	A
k141_105370	18682	399.03	399.03	343854	Proteobacteria	Gammaproteobacteria	Burkholderiales	Neisseriaceae	Snodgrasella	Snodgrasella	Snodgrasella_alvi	mMAG	A
k141_38606	4104	522.05	522.05	35443.5	Proteobacteria	Gammaproteobacteria	Burkholderiales	Neisseriaceae	Snodgrasella	Snodgrasella	Snodgrasella_alvi	mMAG	A
k141_105420	14388	631.894	631.894	44752.4	Proteobacteria	Gammaproteobacteria	Burkholderiales	Neisseriaceae	Snodgrasella	Snodgrasella	Snodgrasella_alvi	mMAG	A
k141_96042	9789	635.63	635.63	34078	Proteobacteria	Gammaproteobacteria	Burkholderiales	Neisseriaceae	Snodgrasella	Snodgrasella	Snodgrasella_alvi	mMAG	A
k141_86457	8244	435.708	435.708	25254.3	Proteobacteria	Gammaproteobacteria	Burkholderiales	Neisseriaceae	Snodgrasella	Snodgrasella	Snodgrasella_alvi	mMAG	A
k141_29157	11849	555.398	555.398	1091400	Proteobacteria	Gammaproteobacteria	Burkholderiales	Neisseriaceae	Snodgrasella	Snodgrasella	Snodgrasella_alvi	mMAG	A
k141_516	12238	568.994	568.994	27033.8	Proteobacteria	Gammaproteobacteria	Burkholderiales	Neisseriaceae	Snodgrasella	Snodgrasella	Snodgrasella_alvi	mMAG	A
k141_105524	16420	511.359	511.359	22581.1	Proteobacteria	Gammaproteobacteria	Burkholderiales	Neisseriaceae	Snodgrasella	Snodgrasella	Snodgrasella_alvi	mMAG	A
k141_86561	3521	413.164	413.164	24736.3	Proteobacteria	Gammaproteobacteria	Burkholderiales	Neisseriaceae	Snodgrasella	Snodgrasella	Snodgrasella_alvi	mMAG	A
k141_67449	1286	90.5687	90.5687	11228.4	Proteobacteria	Gammaproteobacteria	Burkholderiales	Neisseriaceae	Snodgrasella	Snodgrasella	Snodgrasella_alvi	mMAG	A
k141_143670	1031	519.293	519.293	18845.8	Proteobacteria	Gammaproteobacteria	Burkholderiales	Neisseriaceae	Snodgrasella	Snodgrasella	Snodgrasella_alvi	mMAG	A
k141_124622	11817	671.757	671.757	63660.4	Proteobacteria	Gammaproteobacteria	Burkholderiales	Neisseriaceae	Snodgrasella	Snodgrasella	Snodgrasella_alvi	mMAG	A
k141_96202	1181	141.223	141.223	3397.57	Proteobacteria	Gammaproteobacteria	Burkholderiales	Neisseriaceae	Snodgrasella	Snodgrasella	Snodgrasella_alvi	mMAG	A
k141_143720	7704	644.165	644.165	25725.9	Proteobacteria	Gammaproteobacteria	Burkholderiales	Neisseriaceae	Snodgrasella	Snodgrasella	Snodgrasella_alvi	mMAG	A
k141_10146	6613	488.036	488.036	16843.4	Proteobacteria	Gammaproteobacteria	Burkholderiales	Neisseriaceae	Snodgrasella	Snodgrasella	Snodgrasella_alvi	mMAG	A
k141_96293	5943	339.327	339.327	24926.6	Proteobacteria	Gammaproteobacteria	Burkholderiales	Neisseriaceae	Snodgrasella	Snodgrasella	Snodgrasella_alvi	mMAG	A
k141_86704	27843	469.587	469.587	72878.4	Proteobacteria	Gammaproteobacteria	Burkholderiales	Neisseriaceae	Snodgrasella	Snodgrasella	Snodgrasella_alvi	mMAG	A
k141_38853	1324	342.617	342.617	34075.6	Proteobacteria	Gammaproteobacteria	Burkholderiales	Neisseriaceae	Snodgrasella	Snodgrasella	Snodgrasella_alvi	mMAG	A
k141_38862	1325	190.187	190.187	7880.98	Proteobacteria	Gammaproteobacteria	Burkholderiales	Neisseriaceae	Snodgrasella	Snodgrasella	Snodgrasella_alvi	mMAG	A
k141_134311	1563	213.377	213.377	12651	Proteobacteria	Gammaproteobacteria	Burkholderiales	Neisseriaceae	Snodgrasella	Snodgrasella	Snodgrasella_alvi	mMAG	A
k141_96383	2218	38.4526	38.4526	2000.4	Proteobacteria	Gammaproteobacteria	Burkholderiales	Neisseriaceae	Snodgrasella	Snodgrasella	Snodgrasella_alvi	mMAG	A
k141_134328	19234	540.297	540.297	37498.3	Proteobacteria	Gammaproteobacteria	Burkholderiales	Neisseriaceae	Snodgrasella	Snodgrasella	Snodgrasella_alvi	mMAG	A
k141_67687	24975	461.748	461.748	22275.8	Proteobacteria	Gammaproteobacteria	Burkholderiales	Neisseriaceae	Snodgrasella	Snodgrasella	Snodgrasella_alvi	mMAG	A
k141_67720	10032	347.135	347.135	17190.9	Proteobacteria	Gammaproteobacteria	Burkholderiales	Neisseriaceae	Snodgrasella	Snodgrasella	Snodgrasella_alvi	mMAG	A
k141_48341	15132	452.958	452.958	42312.2	Proteobacteria	Gammaproteobacteria	Burkholderiales	Neisseriaceae	Snodgrasella	Snodgrasella	Snodgrasella_alvi	mMAG	A
k141_48345	5061	431.687	431.687	30082	Proteobacteria	Gammaproteobacteria	Burkholderiales	Neisseriaceae	Snodgrasella	Snodgrasella	Snodgrasella_alvi	mMAG	A
k141_77068	11070	383.658	383.658	22249.3	Proteobacteria	Gammaproteobacteria	Burkholderiales	Neisseriaceae	Snodgrasella	Snodgrasella	Snodgrasella_alvi	mMAG	A
k141_125016	4958	621.893	621.893	25178.3	Proteobacteria	Gammaproteobacteria	Burkholderiales	Neisseriaceae	Snodgrasella	Snodgrasella	Snodgrasella_alvi	mMAG	A
k141_39051	11388	566.539	566.539	38554.8	Proteobacteria	Gammaproteobacteria	Burkholderiales	Neisseriaceae	Snodgrasella	Snodgrasella	Snodgrasella_alvi	mMAG	A
k141_134507	14569	378.876	378.876	37860.2	Proteobacteria	Gammaproteobacteria	Burkholderiales	Neisseriaceae	Snodgrasella	Snodgrasella	Snodgrasella_alvi	mMAG	A
k141_115503	11239	379.707	379.707	18672.9	Proteobacteria	Gammaproteobacteria	Burkholderiales	Neisseriaceae	Snodgrasella	Snodgrasella	Snodgrasella_alvi	mMAG	A
k141_77116	11402	510.667	510.667	38371.7	Proteobacteria	Gammaproteobacteria	Burkholderiales	Neisseriaceae	Snodgrasella	Snodgrasella	Snodgrasella_alvi	mMAG	A
k141_115552	26392	495.717	495.717	24794.7	Proteobacteria	Gammaproteobacteria	Burkholderiales	Neisseriaceae	Snodgrasella	Snodgrasella	Snodgrasella_alvi	mMAG	A
k141_29562	1575	427.399	427.399	91584	Proteobacteria	Gammaproteobacteria	Burkholderiales	Neisseriaceae	Snodgrasella	Snodgrasella	Snodgrasella_alvi	mMAG	A
k141_39165	9518	581.765	581.765	39161.7	Proteobacteria	Gammaproteobacteria	Burkholderiales	Neisseriaceae	Snodgrasella	Snodgrasella	Snodgrasella_alvi	mMAG	A
k141_907	5849	353.171	353.171	19837.7	Proteobacteria	Gammaproteobacteria	Burkholderiales	Neisseriaceae	Snodgrasella	Snodgrasella	Snodgrasella_alvi	mMAG	A
k141_134631	4084	469.631	469.631	22405.3	Proteobacteria	Gammaproteobacteria	Burkholderiales	Neisseriaceae	Snodgrasella	Snodgrasella	Snodgrasella_alvi	mMAG	A
k141_67944	12170	462.194	462.194	33109	Proteobacteria	Gammaproteobacteria	Burkholderiales	Neisseriaceae	Snodgrasella	Snodgrasella	Snodgrasella_alvi	mMAG	A
k141_87018	13203	396.057	396.057	16405.7	Proteobacteria	Gammaproteobacteria	Burkholderiales	Neisseriaceae	Snodgrasella	Snodgrasella	Snodgrasella_alvi	mMAG	A
k141_29613	13523	443.092	443.092	29170.6	Proteobacteria	Gammaproteobacteria	Burkholderiales	Neisseriaceae	Snodgrasella	Snodgrasella	Snodgrasella_alvi	mMAG	A
k141_115617	1108	30.9656	30.9656	121.173	Proteobacteria	Gammaproteobacteria	Burkholderiales	Neisseriaceae	Snodgrasella	Snodgrasella	Snodgrasella_alvi	mMAG	A
k141_115626	2085	340.613	340.613	16226.1	Proteobacteria	Gammaproteobacteria	Burkholderiales	Neisseriaceae	Snodgrasella	Snodgrasella	Snodgrasella_alvi	mMAG	A
k141_115651	5473	526.734	526.734	125011	Proteobacteria	Gammaproteobacteria	Burkholderiales	Neisseriaceae	Snodgrasella	Snodgrasella	Snodgrasella_alvi	mMAG	A
k141_106121	7714	101.072	101.072	30893.7	Proteobacteria	Gammaproteobacteria	Burkholderiales	Neisseriaceae	Snodgrasella	Snodgrasella	Snodgrasella_alvi	mMAG	A
k141_115750	41166	386.977	386.977	263185	Proteobacteria	Gammaproteobacteria	Burkholderiales	Neisseriaceae	Snodgrasella	Snodgrasella	Snodgrasella_alvi	mMAG	A
k141_58299	1110	173.538	173.538	18116.9	Proteobacteria	Gammaproteobacteria	Burkholderiales	Neisseriaceae	Snodgrasella	Snodgrasella	Snodgrasella_alvi	mMAG	A
k141_115776	13800	488.333	488.333	26146.8	Proteobacteria	Gammaproteobacteria	Burkholderiales	Neisseriaceae	Snodgrasella	Snodgrasella	Snodgrasella_alvi	mMAG	A
k141_125390	1316	624.957	624.958	9496.25	Proteobacteria	Gammaproteobacteria	Burkholderiales	Neisseriaceae	Snodgrasella	Snodgrasella	Snodgrasella_alvi	mMAG	A
k141_68183	9024	110.789	110.789	21731.8	Proteobacteria	Gammaproteobacteria	Burkholderiales	Neisseriaceae	Snodgrasella	Snodgrasella	Snodgrasella_alvi	mMAG	A
k141_87324	14188	513.853	513.853	41908	Proteobacteria	Gammaproteobacteria	Burkholderiales	Neisseriaceae	Snodgrasella	Snodgrasella	Snodgrasella_alvi	mMAG	A
k141_29811	1659	341.085	341.085	61640.1	Proteobacteria	Gammaproteobacteria	Burkholderiales	Neisseriaceae	Snodgrasella	Snodgrasella	Snodgrasella_alvi	mMAG	A
k141_144294	5122	128.544	128.544	11685.7	Proteobacteria	Gammaproteobacteria	Burkholderiales	Neisseriaceae	Snodgrasella	Snodgrasella	Snodgrasella_alvi	mMAG	A
k141_10824	4697	415.477	415.477	26861.4	Proteobacteria	Gammaproteobacteria	Burkholderiales	Neisseriaceae	Snodgrasella	Snodgrasella	Snodgrasella_alvi	mMAG	A
k141_29829	2504	560.572	560.572	15567.7	Proteobacteria	Gammaproteobacteria	Burkholderiales	Neisseriaceae	Snodgrasella	Snodgrasella	Snodgrasella_alvi	mMAG	A
k141_77518	5117	427.114	427.114	2943220	Proteobacteria	Gammaproteobacteria	Burkholderiales	Neisseriaceae	Snodgrasella	Snodgrasella	Snodgrasella_alvi	mMAG	A
k141_48968	7106	530.087	530.087	30098.2	Proteobacteria	Gammaproteobacteria	Burkholderiales	Neisseriaceae	Snodgrasella	Snodgrasella	Snodgrasella_alvi	mMAG	A
k141_48976	17110	356.853	356.853	28785	Proteobacteria	Gammaproteobacteria	Burkholderiales	Neisseriaceae	Snodgrasella	Snodgrasella	Snodgrasella_alvi	mMAG	A
k141_116031	1361	312.161	312.162	7041.74	Proteobacteria	Gammaproteobacteria	Burkholderiales	Neisseriaceae	Snodgrasella	Snodgrasella	Snodgrasella_alvi	mMAG	A
k141_125666	16657	494.037	494.037	49289.1	Proteobacteria	Gammaproteobacteria	Burkholderiales	Neisseriaceae	Snodgrasella	Snodgrasella	Snodgrasella_alvi	mMAG	A
k141_135110	3344	386.163	386.163	22787.2	Proteobacteria	Gammaproteobacteria	Burkholderiales	Neisseriaceae	Snodgrasella	Snodgrasella	Snodgrasella_alvi	mMAG	A
k141_135188	11666	493.799	493.799	1552750	Proteobacteria	Gammaproteobacteria	Burkholderiales	Neisseriaceae	Snodgrasella	Snodgrasella	Snodgrasella_alvi	mMAG	A
k141_135241	2232	409.839	409.839	31920.9	Proteobacteria	Gammaproteobacteria	Burkholderiales	Neisseriaceae	Snodgrasella	Snodgrasella	Snodgrasella_alvi	mMAG	A
k141_135265	2015	44.2381	44.2381	276.869	Proteobacteria	Gammaproteobacteria	Burkholderiales	Neisseriaceae	Snodgrasella	Snodgrasella	Snodgrasella_alvi	mMAG	A
k141_125837	27178	515.893	515.893	26873.7	Proteobacteria	Gammaproteobacteria	Burkholderiales	Neisseriaceae	Snodgrasella	Snodgrasella	Snodgrasella_alvi	mMAG	A
k141_68541	1408	364.362	364.362	45058.8	Proteobacteria	Gammaproteobacteria	Burkholderiales	Neisseriaceae	Snodgrasella	Snodgrasella	Snodgrasella_alvi	mMAG	A
k141_116168	1956	6.43466	6.43466	174.762	Proteobacteria	Gammaproteobacteria	Burkholderiales	Neisseriaceae	Snodgrasella	Snodgrasella	Snodgrasella_alvi	mMAG	A
k141_77741	1921	55.4438	55.4438	2724.85	Proteobacteria	Gammaproteobacteria	Burkholderiales	Neisseriaceae	Snodgrasella	Snodgrasella	Snodgrasella_alvi	mMAG	A
k141_77759	3307	468.785	468.785	19704.4	Proteobacteria	Gammaproteobacteria	Burkholderiales	Neisseriaceae	Snodgrasella	Snodgrasella	Snodgrasella_alvi	mMAG	A
k141_20806	22808	446.998	446.998	38159	Proteobacteria	Gammaproteobacteria	Burkholderiales	Neisseriaceae	Snodgrasella	Snodgrasella	Snodgrasella_alvi	mMAG	A
k141_116262	1895	454.483	454.483	24121.8	Proteobacteria	Gammaproteobacteria	Burkholderiales	Neisseriaceae	Snodgrasella	Snodgrasella	Snodgrasella_alvi	mMAG	A
k141_87859	4532	313.263	313.263	57808.9	Proteobacteria	Gammaproteobacteria	Burkholderiales	Neisseriaceae	Snodgrasella	Snodgrasella	Snodgrasella_alvi	mMAG	A
k141_58904	26189	325.871	325.871	158457	Proteobacteria	Gammaproteobacteria	Burkholderiales	Neisseriaceae	Snodgrasella	Snodgrasella	Snodgrasella_alvi	mMAG	A
k141_125959	3283	373.617	373.617	29037.6	Proteobacteria	Gammaproteobacteria	Burkholderiales	Neisseriaceae	Snodgrasella	Snodgrasella	Snodgrasella_alvi	mMAG	A
k141_125981	3138	333.509	333.509	23342.9	Proteobacteria	Gammaproteobacteria	Burkholderiales	Neisseriaceae	Snodgrasella	Snodgrasella	Snodgrasella_alvi	mMAG	A
k141_87984	3639	481.545	481.545	28447.6	Proteobacteria	Gammaproteobacteria	Burkholderiales	Neisseriaceae	Snodgrasella	Snodgrasella	Snodgrasella_alvi	mMAG	A
k141_30218	12957	390.997	390.997	72842.6	Proteobacteria	Gammaproteobacteria	Burkholderiales	Neisseriaceae	Snodgrasella	Snodgrasella	Snodgrasella_alvi	mMAG	A
k141_39948	7435	476.472	476.472	39805.3	Proteobacteria	Gammaproteobacteria	Burkholderiales	Neisseriaceae	Snodgrasella	Snodgrasella	Snodgrasella_alvi	mMAG	A
k141_59021	1991	395.877	395.877	33326.3	Proteobacteria	Gammaproteobacteria	Burkholderiales	Neisseriaceae	Snodgrasella	Snodgrasella	Snodgrasella_alvi	mMAG	A
k141_126123	3967	415.684	415.684	58520.3	Proteobacteria	Gammaproteobacteria	Burkholderiales	Neisseriaceae	Snodgrasella	Snodgrasella	Snodgrasella_alvi	mMAG	A
k141_88147	1404	210.334	210.334	64624.6	Proteobacteria	Gammaproteobacteria	Burkholderiales	Neisseriaceae	Snodgrasella	Snodgrasella	Snodgrasella_alvi	mMAG	A
k141_106888	3648	463.674	463.674	41492.7	Proteobacteria	Gammaproteobacteria	Burkholderiales	Neisseriaceae	Snodgrasella	Snodgrasella	Snodgrasella_alvi	mMAG	A
k141_11490	1340	340.078	340.078	13777.5	Proteobacteria	Gammaproteobacteria	Burkholderiales	Neisseriaceae	Snodgrasella	Snodgrasella	Snodgrasella_alvi	mMAG	A
k141_78019	26933	642.865	642.865	34159.2	Proteobacteria	Gammaproteobacteria	Burkholderiales	Neisseriaceae	Snodgrasella	Snodgrasella	Snodgrasella_alvi	mMAG	A
k141_88159	1045	270.421	270.421	10514.5	Proteobacteria	Gammaproteobacteria	Burkholderiales	Neisseriaceae	Snodgrasella	Snodgrasella	Snodgrasella_alvi	mMAG	A
k141_68894	2430	519.51	519.51	55900.5	Proteobacteria	Gammaproteobacteria	Burkholderiales	Neisseriaceae	Snodgrasella	Snodgrasella	Snodgrasella_alvi	mMAG	A
k141_97819	7715	463.695	463.695	45450.3	Proteobacteria	Gammaproteobacteria	Burkholderiales	Neisseriaceae	Snodgrasella	Snodgrasella	Snodgrasella_alvi	mMAG	A
k141_97820	12725	360.984	360.984	22277.1	Proteobacteria	Gammaproteobacteria	Burkholderiales	Neisseriaceae	Snodgrasella	Snodgrasella	Snodgrasella_alvi	mMAG	A
k141_40126	2226	252.248	252.248	10757.7	Proteobacteria	Gammaproteobacteria	Burkholderiales	Neisseriaceae	Snodgrasella	Snodgrasella	Snodgrasella_alvi	mMAG	A
k141_78127	3605	386.693	386.693	17448.4	Proteobacteria	Gammaproteobacteria	Burkholderiales	Neisseriaceae	Snodgrasella	Snodgrasella	Snodgrasella_alvi	mMAG	A
k141_144939	5606	463.701	463.701	30639.8	Proteobacteria	Gammaproteobacteria	Burkholderiales	Neisseriaceae	Snodgrasella	Snodgrasella	Snodgrasella_alvi	mMAG	A
k141_30413	20727	688.069	688.069	62442	Proteobacteria	Gammaproteobacteria	Burkholderiales	Neisseriaceae	Snodgrasella	Snodgrasella	Snodgrasella_alvi	mMAG	A
k141_107027	5979	530.701	530.701	24996.1	Proteobacteria	Gammaproteobacteria	Burkholderiales	Neisseriaceae	Snodgrasella	Snodgrasella	Snodgrasella_alvi	mMAG	A
k141_116681	5468	342.522	342.522	10838.3	Proteobacteria	Gammaproteobacteria	Burkholderiales	Neisseriaceae	Snodgrasella	Snodgrasella	Snodgrasella_alvi	mMAG	A
k141_69120	3073	630.08	630.08	25191.1	Proteobacteria	Gammaproteobacteria	Burkholderiales	Neisseriaceae	Snodgrasella	Snodgrasella	Snodgrasella_alvi	mMAG	A
k141_107148	2262	391.528	391.528	19757.8	Proteobacteria	Gammaproteobacteria	Burkholderiales	Neisseriaceae	Snodgrasella	Snodgrasella	Snodgrasella_alvi	mMAG	A
k141_107162	24665	620.688	620.688	54258.7	Proteobacteria	Gammaproteobacteria	Burkholderiales	Neisseriaceae	Snodgrasella	Snodgrasella	Snodgrasella_alvi	mMAG	A
k141_107168	13185	696.891	696.891	17725.5	Proteobacteria	Gammaproteobacteria	Burkholderiales	Neisseriaceae	Snodgrasella	Snodgrasella	Snodgrasella_alvi	mMAG	A
k141_11708	4340	379.405	379.405	15507.3	Proteobacteria	Gammaproteobacteria	Burkholderiales	Neisseriaceae	Snodgrasella	Snodgrasella	Snodgrasella_alvi	mMAG	A
k141_30637	2718	380.493	380.493	20109.1	Proteobacteria	Gammaproteobacteria	Burkholderiales	Neisseriaceae	Snodgrasella	Snodgrasella	Snodgrasella_alvi	mMAG	A
k141_145237	6852	528.081	528.081	32402.9	Proteobacteria	Gammaproteobacteria	Burkholderiales	Neisseriaceae	Snodgrasella	Snodgrasella	Snodgrasella_alvi	mMAG	A
k141_40429	7841	527.998	527.998	48199.6	Proteobacteria	Gammaproteobacteria	Burkholderiales	Neisseriaceae	Snodgrasella	Snodgrasella	Snodgrasella_alvi	mMAG	A
k141_78408	3807	616.959	616.959	40334.7	Proteobacteria	Gammaproteobacteria	Burkholderiales	Neisseriaceae	Snodgrasella	Snodgrasella	Snodgrasella_alvi	mMAG	A
k141_98275	6584	441.448	441.448	30393.8	Proteobacteria	Gammaproteobacteria	Burkholderiales	Neisseriaceae	Snodgrasella	Snodgrasella	Snodgrasella_alvi	mMAG	A
k141_88640	13869	522.661	522.661	27690.2	Proteobacteria	Gammaproteobacteria	Burkholderiales	Neisseriaceae	Snodgrasella	Snodgrasella	Snodgrasella_alvi	mMAG	A
k141_11847	3588	527.586	527.586	8468.36	Proteobacteria	Gammaproteobacteria	Burkholderiales	Neisseriaceae	Snodgrasella	Snodgrasella	Snodgrasella_alvi	mMAG	A
k141_78441	10496	498.344	498.344	43758.5	Proteobacteria	Gammaproteobacteria	Burkholderiales	Neisseriaceae	Snodgrasella	Snodgrasella	Snodgrasella_alvi	mMAG	A
k141_11853	30905	1007.86	1007.86	1029500	Proteobacteria	Gammaproteobacteria	Burkholderiales	Neisseriaceae	Snodgrasella	Snodgrasella	Snodgrasella_alvi	mMAG	A
k141_136078	11151	585.508	585.508	75936.8	Proteobacteria	Gammaproteobacteria	Burkholderiales	Neisseriaceae	Snodgrasella	Snodgrasella	Snodgrasella_alvi	mMAG	A
k141_88713	10865	321.737	321.737	62391.5	Proteobacteria	Gammaproteobacteria	Burkholderiales	Neisseriaceae	Snodgrasella	Snodgrasella	Snodgrasella_alvi	mMAG	A
k141_21688	4777	85.8422	85.8422	4202.58	Proteobacteria	Gammaproteobacteria	Burkholderiales	Neisseriaceae	Snodgrasella	Snodgrasella	Snodgrasella_alvi	mMAG	A
k141_117132	6458	308.196	308.196	24124.5	Proteobacteria	Gammaproteobacteria	Burkholderiales	Neisseriaceae	Snodgrasella	Snodgrasella	Snodgrasella_alvi	mMAG	A
k141_30841	6194	468.328	468.328	17635.2	Proteobacteria	Gammaproteobacteria	Burkholderiales	Neisseriaceae	Snodgrasella	Snodgrasella	Snodgrasella_alvi	mMAG	A
k141_117184	21915	62.307	62.307	33695.9	Proteobacteria	Gammaproteobacteria	Burkholderiales	Neisseriaceae	Snodgrasella	Snodgrasella	Snodgrasella_alvi	mMAG	A
k141_69455	1204	292.399	292.399	19500.7	Proteobacteria	Gammaproteobacteria	Burkholderiales	Neisseriaceae	Snodgrasella	Snodgrasella	Snodgrasella_alvi	mMAG	A
k141_88954	1767	472.586	472.586	11150.9	Proteobacteria	Gammaproteobacteria	Burkholderiales	Neisseriaceae	Snodgrasella	Snodgrasella	Snodgrasella_alvi	mMAG	A
k141_2609	16585	359.162	359.162	32639	Proteobacteria	Gammaproteobacteria	Burkholderiales	Neisseriaceae	Snodgrasella	Snodgrasella	Snodgrasella_alvi	mMAG	A
k141_127059	7948	334.978	334.978	24662.5	Proteobacteria	Gammaproteobacteria	Burkholderiales	Neisseriaceae	Snodgrasella	Snodgrasella	Snodgrasella_alvi	mMAG	A
k141_98637	11528	404.93	404.93	43601.4	Proteobacteria	Gammaproteobacteria	Burkholderiales	Neisseriaceae	Snodgrasella	Snodgrasella	Snodgrasella_alvi	mMAG	A
k141_2656	5293	490.289	490.289	58750.9	Proteobacteria	Gammaproteobacteria	Burkholderiales	Neisseriaceae	Snodgrasella	Snodgrasella	Snodgrasella_alvi	mMAG	A
k141_107690	6550	554.428	554.428	9820.47	Proteobacteria	Gammaproteobacteria	Burkholderiales	Neisseriaceae	Snodgrasella	Snodgrasella	Snodgrasella_alvi	mMAG	A
k141_117446	1235	266.491	266.491	12589.6	Proteobacteria	Gammaproteobacteria	Burkholderiales	Neisseriaceae	Snodgrasella	Snodgrasella	Snodgrasella_alvi	mMAG	A
k141_21999	9376	489.756	489.756	41846.2	Proteobacteria	Gammaproteobacteria	Burkholderiales	Neisseriaceae	Snodgrasella	Snodgrasella	Snodgrasella_alvi	mMAG	A
k141_2710	2533	638.325	638.325	28998.4	Proteobacteria	Gammaproteobacteria	Burkholderiales	Neisseriaceae	Snodgrasella	Snodgrasella	Snodgrasella_alvi	mMAG	A
k141_89190	7793	462.63	462.63	26796.2	Proteobacteria	Gammaproteobacteria	Burkholderiales	Neisseriaceae	Snodgrasella	Snodgrasella	Snodgrasella_alvi	mMAG	A
k141_89205	1066	318.616	318.616	14115.3	Proteobacteria	Gammaproteobacteria	Burkholderiales	Neisseriaceae	Snodgrasella	Snodgrasella	Snodgrasella_alvi	mMAG	A
k141_98812	6544	494.161	494.161	36832	Proteobacteria	Gammaproteobacteria	Burkholderiales	Neisseriaceae	Snodgrasella	Snodgrasella	Snodgrasella_alvi	mMAG	A
k141_127273	2685	360.42	360.42	25313.3	Proteobacteria	Gammaproteobacteria	Burkholderiales	Neisseriaceae	Snodgrasella	Snodgrasella	Snodgrasella_alvi	mMAG	A
k141_31222	8268	446.339	446.339	38908.6	Proteobacteria	Gammaproteobacteria	Burkholderiales	Neisseriaceae	Snodgrasella	Snodgrasella	Snodgrasella_alvi	mMAG	A
k141_2793	2847	359.58	359.58	40362.9	Proteobacteria	Gammaproteobacteria	Burkholderiales	Neisseriaceae	Snodgrasella	Snodgrasella	Snodgrasella_alvi	mMAG	A
k141_2901	4185	641.923	641.923	104322	Proteobacteria	Gammaproteobacteria	Burkholderiales	Neisseriaceae	Snodgrasella	Snodgrasella	Snodgrasella_alvi	mMAG	A
k141_22207	12524	328.154	328.154	57449.2	Proteobacteria	Gammaproteobacteria	Burkholderiales	Neisseriaceae	Snodgrasella	Snodgrasella	Snodgrasella_alvi	mMAG	A
k141_41178	6145	226.235	226.235	17100.5	Proteobacteria	Gammaproteobacteria	Burkholderiales	Neisseriaceae	Snodgrasella	Snodgrasella	Snodgrasella_alvi	mMAG	A
k141_136737	5433	508.271	508.271	14494.6	Proteobacteria	Gammaproteobacteria	Burkholderiales	Neisseriaceae	Snodgrasella	Snodgrasella	Snodgrasella_alvi	mMAG	A
k141_136799	2282	329.708	329.708	34118.3	Proteobacteria	Gammaproteobacteria	Burkholderiales	Neisseriaceae	Snodgrasella	Snodgrasella	Snodgrasella_alvi	mMAG	A
k141_127569	5283	466.908	466.908	19815	Proteobacteria	Gammaproteobacteria	Burkholderiales	Neisseriaceae	Snodgrasella	Snodgrasella	Snodgrasella_alvi	mMAG	A
k141_3156	1080	444.872	444.872	143402	Proteobacteria	Gammaproteobacteria	Burkholderiales	Neisseriaceae	Snodgrasella	Snodgrasella	Snodgrasella_alvi	mMAG	A
k141_136830	6511	415.928	415.928	15480.5	Proteobacteria	Gammaproteobacteria	Burkholderiales	Neisseriaceae	Snodgrasella	Snodgrasella	Snodgrasella_alvi	mMAG	A
k141_12630	6386	453.335	453.335	34628.5	Proteobacteria	Gammaproteobacteria	Burkholderiales	Neisseriaceae	Snodgrasella	Snodgrasella	Snodgrasella_alvi	mMAG	A
k141_136884	5394	501.582	501.582	12882.6	Proteobacteria	Gammaproteobacteria	Burkholderiales	Neisseriaceae	Snodgrasella	Snodgrasella	Snodgrasella_alvi	mMAG	A
k141_22474	8520	466.29	466.29	17205.9	Proteobacteria	Gammaproteobacteria	Burkholderiales	Neisseriaceae	Snodgrasella	Snodgrasella	Snodgrasella_alvi	mMAG	A
k141_3173	10696	469.342	469.342	28693.4	Proteobacteria	Gammaproteobacteria	Burkholderiales	Neisseriaceae	Snodgrasella	Snodgrasella	Snodgrasella_alvi	mMAG	A
k141_50805	3472	519.011	519.011	33551.8	Proteobacteria	Gammaproteobacteria	Burkholderiales	Neisseriaceae	Snodgrasella	Snodgrasella	Snodgrasella_alvi	mMAG	A
k141_108165	2717	82.125	82.125	7683.68	Proteobacteria	Gammaproteobacteria	Burkholderiales	Neisseriaceae	Snodgrasella	Snodgrasella	Snodgrasella_alvi	mMAG	A
k141_41516	7838	95.7439	95.7439	7660.33	Proteobacteria	Gammaproteobacteria	Burkholderiales	Neisseriaceae	Snodgrasella	Snodgrasella	Snodgrasella_alvi	mMAG	A
k141_12710	2124	388.674	388.674	31314.9	Proteobacteria	Gammaproteobacteria	Burkholderiales	Neisseriaceae	Snodgrasella	Snodgrasella	Snodgrasella_alvi	mMAG	A
k141_70250	8431	607.839	607.839	80211.7	Proteobacteria	Gammaproteobacteria	Burkholderiales	Neisseriaceae	Snodgrasella	Snodgrasella	Snodgrasella_alvi	mMAG	A
k141_12712	2654	267.29	267.29	4515.37	Proteobacteria	Gammaproteobacteria	Burkholderiales	Neisseriaceae	Snodgrasella	Snodgrasella	Snodgrasella_alvi	mMAG	A
k141_99531	1315	368.191	368.192	8299.22	Proteobacteria	Gammaproteobacteria	Burkholderiales	Neisseriaceae	Snodgrasella	Snodgrasella	Snodgrasella_alvi	mMAG	A
k141_117986	21162	499.508	499.508	23551.1	Proteobacteria	Gammaproteobacteria	Burkholderiales	Neisseriaceae	Snodgrasella	Snodgrasella	Snodgrasella_alvi	mMAG	A
k141_60355	7171	371.168	371.168	38676.8	Proteobacteria	Gammaproteobacteria	Burkholderiales	Neisseriaceae	Snodgrasella	Snodgrasella	Snodgrasella_alvi	mMAG	A
k141_3252	2364	454.183	454.183	39049.8	Proteobacteria	Gammaproteobacteria	Burkholderiales	Neisseriaceae	Snodgrasella	Snodgrasella	Snodgrasella_alvi	mMAG	A
k141_118130	2815	300.805	300.805	36839.1	Proteobacteria	Gammaproteobacteria	Burkholderiales	Neisseriaceae	Snodgrasella	Snodgrasella	Snodgrasella_alvi	mMAG	A
k141_127878	11504	371.992	371.992	14987.7	Proteobacteria	Gammaproteobacteria	Burkholderiales	Neisseriaceae	Snodgrasella	Snodgrasella	Snodgrasella_alvi	mMAG	A
k141_70399	6233	518.033	518.033	28462.2	Proteobacteria	Gammaproteobacteria	Burkholderiales	Neisseriaceae	Snodgrasella	Snodgrasella	Snodgrasella_alvi	mMAG	A
k141_90084	2850	593.043	593.043	22596.2	Proteobacteria	Gammaproteobacteria	Burkholderiales	Neisseriaceae	Snodgrasella	Snodgrasella	Snodgrasella_alvi	mMAG	A
k141_137238	3552	288.409	288.409	36572.4	Proteobacteria	Gammaproteobacteria	Burkholderiales	Neisseriaceae	Snodgrasella	Snodgrasella	Snodgrasella_alvi	mMAG	A
k141_137277	1973	447.835	447.835	17962.2	Proteobacteria	Gammaproteobacteria	Burkholderiales	Neisseriaceae	Snodgrasella	Snodgrasella	Snodgrasella_alvi	mMAG	A
k141_90200	2247	444.856	444.856	29433.8	Proteobacteria	Gammaproteobacteria	Burkholderiales	Neisseriaceae	Snodgrasella	Snodgrasella	Snodgrasella_alvi	mMAG	A
k141_137462	16646	439.812	439.812	20400.2	Proteobacteria	Gammaproteobacteria	Burkholderiales	Neisseriaceae	Snodgrasella	Snodgrasella	Snodgrasella_alvi	mMAG	A
k141_128149	3016	411.01	411.01	18025.1	Proteobacteria	Gammaproteobacteria	Burkholderiales	Neisseriaceae	Snodgrasella	Snodgrasella	Snodgrasella_alvi	mMAG	A
k141_70752	2271	441.62	441.62	16213.1	Proteobacteria	Gammaproteobacteria	Burkholderiales	Neisseriaceae	Snodgrasella	Snodgrasella	Snodgrasella_alvi	mMAG	A
k141_51366	1848	234.866	234.866	12589.3	Proteobacteria	Gammaproteobacteria	Burkholderiales	Neisseriaceae	Snodgrasella	Snodgrasella	Snodgrasella_alvi	mMAG	A
k141_42013	13601	359.27	359.27	45701.2	Proteobacteria	Gammaproteobacteria	Burkholderiales	Neisseriaceae	Snodgrasella	Snodgrasella	Snodgrasella_alvi	mMAG	A
k141_128335	18292	607.921	607.921	26967.7	Proteobacteria	Gammaproteobacteria	Burkholderiales	Neisseriaceae	Snodgrasella	Snodgrasella	Snodgrasella_alvi	mMAG	A
k141_60902	2096	406.736	406.736	27460.6	Proteobacteria	Gammaproteobacteria	Burkholderiales	Neisseriaceae	Snodgrasella	Snodgrasella	Snodgrasella_alvi	mMAG	A
k141_79885	8133	385.021	385.021	20352.9	Proteobacteria	Gammaproteobacteria	Burkholderiales	Neisseriaceae	Snodgrasella	Snodgrasella	Snodgrasella_alvi	mMAG	A
k141_118532	8410	519.307	519.307	73405.9	Proteobacteria	Gammaproteobacteria	Burkholderiales	Neisseriaceae	Snodgrasella	Snodgrasella	Snodgrasella_alvi	mMAG	A
k141_99985	1525	381.505	381.505	2939.22	Proteobacteria	Gammaproteobacteria	Burkholderiales	Neisseriaceae	Snodgrasella	Snodgrasella	Snodgrasella_alvi	mMAG	A
k141_108641	9241	420.36	420.36	23167.6	Proteobacteria	Gammaproteobacteria	Burkholderiales	Neisseriaceae	Snodgrasella	Snodgrasella	Snodgrasella_alvi	mMAG	A
k141_31952	5246	389.295	389.295	11240.1	Proteobacteria	Gammaproteobacteria	Burkholderiales	Neisseriaceae	Snodgrasella	Snodgrasella	Snodgrasella_alvi	mMAG	A
k141_23106	1571	118.926	118.926	19002.8	Proteobacteria	Gammaproteobacteria	Burkholderiales	Neisseriaceae	Snodgrasella	Snodgrasella	Snodgrasella_alvi	mMAG	A
k141_3730	4414	394.957	394.957	40182.4	Proteobacteria	Gammaproteobacteria	Burkholderiales	Neisseriaceae	Snodgrasella	Snodgrasella	Snodgrasella_alvi	mMAG	A
k141_13446	20453	483.253	483.253	25073.6	Proteobacteria	Gammaproteobacteria	Burkholderiales	Neisseriaceae	Snodgrasella	Snodgrasella	Snodgrasella_alvi	mMAG	A
k141_51626	7987	512.962	512.962	57600.1	Proteobacteria	Gammaproteobacteria	Burkholderiales	Neisseriaceae	Snodgrasella	Snodgrasella	Snodgrasella_alvi	mMAG	A
k141_118689	14591	514.51	514.51	25823.7	Proteobacteria	Gammaproteobacteria	Burkholderiales	Neisseriaceae	Snodgrasella	Snodgrasella	Snodgrasella_alvi	mMAG	A
k141_13476	2979	333.109	333.109	54578.5	Proteobacteria	Gammaproteobacteria	Burkholderiales	Neisseriaceae	Snodgrasella	Snodgrasella	Snodgrasella_alvi	mMAG	A
k141_90682	8046	285.562	285.562	23614.3	Proteobacteria	Gammaproteobacteria	Burkholderiales	Neisseriaceae	Snodgrasella	Snodgrasella	Snodgrasella_alvi	mMAG	A
k141_23279	22885	463.603	463.603	30098.5	Proteobacteria	Gammaproteobacteria	Burkholderiales	Neisseriaceae	Snodgrasella	Snodgrasella	Snodgrasella_alvi	mMAG	A
k141_13550	5905	364.481	364.481	163637	Proteobacteria	Gammaproteobacteria	Burkholderiales	Neisseriaceae	Snodgrasella	Snodgrasella	Snodgrasella_alvi	mMAG	A
k141_3991	1479	314.166	314.166	43475.1	Proteobacteria	Gammaproteobacteria	Burkholderiales	Neisseriaceae	Snodgrasella	Snodgrasella	Snodgrasella_alvi	mMAG	A
k141_51818	2634	348.049	348.049	45770.5	Proteobacteria	Gammaproteobacteria	Burkholderiales	Neisseriaceae	Snodgrasella	Snodgrasella	Snodgrasella_alvi	mMAG	A
k141_4098	7330	363.732	363.732	28314.4	Proteobacteria	Gammaproteobacteria	Burkholderiales	Neisseriaceae	Snodgrasella	Snodgrasella	Snodgrasella_alvi	mMAG	A
k141_118931	3577	713.076	713.076	143871	Proteobacteria	Gammaproteobacteria	Burkholderiales	Neisseriaceae	Snodgrasella	Snodgrasella	Snodgrasella_alvi	mMAG	A
k141_138115	7517	433.368	433.368	16775.9	Proteobacteria	Gammaproteobacteria	Burkholderiales	Neisseriaceae	Snodgrasella	Snodgrasella	Snodgrasella_alvi	mMAG	A
k141_42429	4118	542.416	542.416	47542.6	Proteobacteria	Gammaproteobacteria	Burkholderiales	Neisseriaceae	Snodgrasella	Snodgrasella	Snodgrasella_alvi	mMAG	A
k141_119179	6231	345.923	345.923	36590.3	Proteobacteria	Gammaproteobacteria	Burkholderiales	Neisseriaceae	Snodgrasella	Snodgrasella	Snodgrasella_alvi	mMAG	A
k141_51991	2262	223.078	223.078	21275.8	Proteobacteria	Gammaproteobacteria	Burkholderiales	Neisseriaceae	Snodgrasella	Snodgrasella	Snodgrasella_alvi	mMAG	A
k141_51992	1115	303.876	303.876	15441	Proteobacteria	Gammaproteobacteria	Burkholderiales	Neisseriaceae	Snodgrasella	Snodgrasella	Snodgrasella_alvi	mMAG	A
k141_23660	1516	553.538	553.538	40257.1	Proteobacteria	Gammaproteobacteria	Burkholderiales	Neisseriaceae	Snodgrasella	Snodgrasella	Snodgrasella_alvi	mMAG	A
k141_91226	1281	537.584	537.584	20491.5	Proteobacteria	Gammaproteobacteria	Burkholderiales	Neisseriaceae	Snodgrasella	Snodgrasella	Snodgrasella_alvi	mMAG	A
k141_4400	2287	403.934	403.934	18646.6	Proteobacteria	Gammaproteobacteria	Burkholderiales	Neisseriaceae	Snodgrasella	Snodgrasella	Snodgrasella_alvi	mMAG	A
k141_61672	2677	419.51	419.51	40984	Proteobacteria	Gammaproteobacteria	Burkholderiales	Neisseriaceae	Snodgrasella	Snodgrasella	Snodgrasella_alvi	mMAG	A
k141_119461	1478	366.759	366.759	38525.1	Proteobacteria	Gammaproteobacteria	Burkholderiales	Neisseriaceae	Snodgrasella	Snodgrasella	Snodgrasella_alvi	mMAG	A
k141_61710	13795	548.858	548.858	67741.8	Proteobacteria	Gammaproteobacteria	Burkholderiales	Neisseriaceae	Snodgrasella	Snodgrasella	Snodgrasella_alvi	mMAG	A
k141_61740	6960	546.513	546.513	31099.1	Proteobacteria	Gammaproteobacteria	Burkholderiales	Neisseriaceae	Snodgrasella	Snodgrasella	Snodgrasella_alvi	mMAG	A
k141_14271	3328	401.856	401.856	30601	Proteobacteria	Gammaproteobacteria	Burkholderiales	Neisseriaceae	Snodgrasella	Snodgrasella	Snodgrasella_alvi	mMAG	A
k141_91552	2568	346.497	346.497	56577.5	Proteobacteria	Gammaproteobacteria	Burkholderiales	Neisseriaceae	Snodgrasella	Snodgrasella	Snodgrasella_alvi	mMAG	A
k141_101203	4870	589.378	589.378	28234.3	Proteobacteria	Gammaproteobacteria	Burkholderiales	Neisseriaceae	Snodgrasella	Snodgrasella	Snodgrasella_alvi	mMAG	A
k141_119719	2339	417.016	417.016	12422.4	Proteobacteria	Gammaproteobacteria	Burkholderiales	Neisseriaceae	Snodgrasella	Snodgrasella	Snodgrasella_alvi	mMAG	A
k141_14579	1979	300.027	300.027	15140.9	Proteobacteria	Gammaproteobacteria	Burkholderiales	Neisseriaceae	Snodgrasella	Snodgrasella	Snodgrasella_alvi	mMAG	A
k141_119774	2027	322.348	322.348	30118.8	Proteobacteria	Gammaproteobacteria	Burkholderiales	Neisseriaceae	Snodgrasella	Snodgrasella	Snodgrasella_alvi	mMAG	A
k141_119790	1959	395.166	395.166	27676	Proteobacteria	Gammaproteobacteria	Burkholderiales	Neisseriaceae	Snodgrasella	Snodgrasella	Snodgrasella_alvi	mMAG	A
k141_4938	15161	413.064	413.064	28319.2	Proteobacteria	Gammaproteobacteria	Burkholderiales	Neisseriaceae	Snodgrasella	Snodgrasella	Snodgrasella_alvi	mMAG	A
k141_14791	6630	564.891	564.891	43759.5	Proteobacteria	Gammaproteobacteria	Burkholderiales	Neisseriaceae	Snodgrasella	Snodgrasella	Snodgrasella_alvi	mMAG	A
k141_101550	3116	109.657	109.657	7963.51	Proteobacteria	Gammaproteobacteria	Burkholderiales	Neisseriaceae	Snodgrasella	Snodgrasella	Snodgrasella_alvi	mMAG	A
k141_110224	1568	287.28	287.28	31583.7	Proteobacteria	Gammaproteobacteria	Burkholderiales	Neisseriaceae	Snodgrasella	Snodgrasella	Snodgrasella_alvi	mMAG	A
k141_62305	10706	361.367	361.367	47030.4	Proteobacteria	Gammaproteobacteria	Burkholderiales	Neisseriaceae	Snodgrasella	Snodgrasella	Snodgrasella_alvi	mMAG	A
k141_148288	1197	239.079	239.079	2921.56	Proteobacteria	Gammaproteobacteria	Burkholderiales	Neisseriaceae	Snodgrasella	Snodgrasella	Snodgrasella_alvi	mMAG	A
k141_139295	18627	427.851	427.851	38940	Proteobacteria	Gammaproteobacteria	Burkholderiales	Neisseriaceae	Snodgrasella	Snodgrasella	Snodgrasella_alvi	mMAG	A
k141_5233	4878	452.271	452.271	52206.1	Proteobacteria	Gammaproteobacteria	Burkholderiales	Neisseriaceae	Snodgrasella	Snodgrasella	Snodgrasella_alvi	mMAG	A
k141_5252	2020	393.597	393.597	30513.9	Proteobacteria	Gammaproteobacteria	Burkholderiales	Neisseriaceae	Snodgrasella	Snodgrasella	Snodgrasella_alvi	mMAG	A
k141_53054	1732	281.604	281.604	24665.8	Proteobacteria	Gammaproteobacteria	Burkholderiales	Neisseriaceae	Snodgrasella	Snodgrasella	Snodgrasella_alvi	mMAG	A
k141_110462	4797	335.359	335.359	32834.6	Proteobacteria	Gammaproteobacteria	Burkholderiales	Neisseriaceae	Snodgrasella	Snodgrasella	Snodgrasella_alvi	mMAG	A
k141_33190	6384	519.035	519.035	42846.2	Proteobacteria	Gammaproteobacteria	Burkholderiales	Neisseriaceae	Snodgrasella	Snodgrasella	Snodgrasella_alvi	mMAG	A
k141_53322	8641	402.784	402.784	61505.9	Proteobacteria	Gammaproteobacteria	Burkholderiales	Neisseriaceae	Snodgrasella	Snodgrasella	Snodgrasella_alvi	mMAG	A
k141_62892	11011	674.465	674.465	18400.5	Proteobacteria	Gammaproteobacteria	Burkholderiales	Neisseriaceae	Snodgrasella	Snodgrasella	Snodgrasella_alvi	mMAG	A
k141_33534	8368	380.866	380.866	20315.8	Proteobacteria	Gammaproteobacteria	Burkholderiales	Neisseriaceae	Snodgrasella	Snodgrasella	Snodgrasella_alvi	mMAG	A
k141_73306	4107	354.803	354.803	23721.4	Proteobacteria	Gammaproteobacteria	Burkholderiales	Neisseriaceae	Snodgrasella	Snodgrasella	Snodgrasella_alvi	mMAG	A
k141_148958	1567	372.996	372.996	35387	Proteobacteria	Gammaproteobacteria	Burkholderiales	Neisseriaceae	Snodgrasella	Snodgrasella	Snodgrasella_alvi	mMAG	A
k141_73415	17636	648.407	648.407	55466.2	Proteobacteria	Gammaproteobacteria	Burkholderiales	Neisseriaceae	Snodgrasella	Snodgrasella	Snodgrasella_alvi	mMAG	A
k141_121067	8058	382.872	382.872	63031.9	Proteobacteria	Gammaproteobacteria	Burkholderiales	Neisseriaceae	Snodgrasella	Snodgrasella	Snodgrasella_alvi	mMAG	A
k141_63060	18199	530.521	530.521	23608.2	Proteobacteria	Gammaproteobacteria	Burkholderiales	Neisseriaceae	Snodgrasella	Snodgrasella	Snodgrasella_alvi	mMAG	A
k141_73580	6299	392.034	392.034	26783.4	Proteobacteria	Gammaproteobacteria	Burkholderiales	Neisseriaceae	Snodgrasella	Snodgrasella	Snodgrasella_alvi	mMAG	A
k141_15837	4238	595.972	595.972	45615.4	Proteobacteria	Gammaproteobacteria	Burkholderiales	Neisseriaceae	Snodgrasella	Snodgrasella	Snodgrasella_alvi	mMAG	A
k141_131271	2385	163.549	163.549	31210.5	Proteobacteria	Gammaproteobacteria	Burkholderiales	Neisseriaceae	Snodgrasella	Snodgrasella	Snodgrasella_alvi	mMAG	A
k141_82263	1973	210.042	210.042	8268.34	Proteobacteria	Gammaproteobacteria	Burkholderiales	Neisseriaceae	Snodgrasella	Snodgrasella	Snodgrasella_alvi	mMAG	A
k141_131293	3476	514.068	514.068	43675.8	Proteobacteria	Gammaproteobacteria	Burkholderiales	Neisseriaceae	Snodgrasella	Snodgrasella	Snodgrasella_alvi	mMAG	A
k141_54158	11522	441.279	441.279	18834.9	Proteobacteria	Gammaproteobacteria	Burkholderiales	Neisseriaceae	Snodgrasella	Snodgrasella	Snodgrasella_alvi	mMAG	A
k141_74026	22123	429.652	429.652	183782	Proteobacteria	Gammaproteobacteria	Burkholderiales	Neisseriaceae	Snodgrasella	Snodgrasella	Snodgrasella_alvi	mMAG	A
k141_6191	3463	483.654	483.654	6268.11	Proteobacteria	Gammaproteobacteria	Burkholderiales	Neisseriaceae	Snodgrasella	Snodgrasella	Snodgrasella_alvi	mMAG	A
k141_93929	1267	718.754	718.754	55843.9	Proteobacteria	Gammaproteobacteria	Burkholderiales	Neisseriaceae	Snodgrasella	Snodgrasella	Snodgrasella_alvi	mMAG	A
k141_74128	5561	469.914	469.914	30019.1	Proteobacteria	Gammaproteobacteria	Burkholderiales	Neisseriaceae	Snodgrasella	Snodgrasella	Snodgrasella_alvi	mMAG	A
k141_140541	3406	564.606	564.606	24224.3	Proteobacteria	Gammaproteobacteria	Burkholderiales	Neisseriaceae	Snodgrasella	Snodgrasella	Snodgrasella_alvi	mMAG	A
k141_74235	2590	451.096	451.096	40627.5	Proteobacteria	Gammaproteobacteria	Burkholderiales	Neisseriaceae	Snodgrasella	Snodgrasella	Snodgrasella_alvi	mMAG	A
k141_6276	1227	67.0678	67.0678	2902.37	Proteobacteria	Gammaproteobacteria	Burkholderiales	Neisseriaceae	Snodgrasella	Snodgrasella	Snodgrasella_alvi	mMAG	A
k141_121991	1187	124.694	124.694	2215.84	Proteobacteria	Gammaproteobacteria	Burkholderiales	Neisseriaceae	Snodgrasella	Snodgrasella	Snodgrasella_alvi	mMAG	A
k141_34533	1378	646.349	646.349	9665.8	Proteobacteria	Gammaproteobacteria	Burkholderiales	Neisseriaceae	Snodgrasella	Snodgrasella	Snodgrasella_alvi	mMAG	A
k141_54501	1174	647.791	647.791	17076.9	Proteobacteria	Gammaproteobacteria	Burkholderiales	Neisseriaceae	Snodgrasella	Snodgrasella	Snodgrasella_alvi	mMAG	A
k141_74394	6041	387.987	387.987	18825.5	Proteobacteria	Gammaproteobacteria	Burkholderiales	Neisseriaceae	Snodgrasella	Snodgrasella	Snodgrasella_alvi	mMAG	A
k141_94359	1081	264.001	264.001	20259	Proteobacteria	Gammaproteobacteria	Burkholderiales	Neisseriaceae	Snodgrasella	Snodgrasella	Snodgrasella_alvi	mMAG	A
k141_83206	2294	431.693	431.693	13295.6	Proteobacteria	Gammaproteobacteria	Burkholderiales	Neisseriaceae	Snodgrasella	Snodgrasella	Snodgrasella_alvi	mMAG	A
k141_34792	25062	400.043	400.043	27534.3	Proteobacteria	Gammaproteobacteria	Burkholderiales	Neisseriaceae	Snodgrasella	Snodgrasella	Snodgrasella_alvi	mMAG	A
k141_94637	1470	279.875	279.875	10187.3	Proteobacteria	Gammaproteobacteria	Burkholderiales	Neisseriaceae	Snodgrasella	Snodgrasella	Snodgrasella_alvi	mMAG	A
k141_103741	1684	522.815	522.815	17424.4	Proteobacteria	Gammaproteobacteria	Burkholderiales	Neisseriaceae	Snodgrasella	Snodgrasella	Snodgrasella_alvi	mMAG	A
k141_122438	5167	512.912	512.912	35265.8	Proteobacteria	Gammaproteobacteria	Burkholderiales	Neisseriaceae	Snodgrasella	Snodgrasella	Snodgrasella_alvi	mMAG	A
k141_111997	1068	167.974	167.974	8006.58	Proteobacteria	Gammaproteobacteria	Burkholderiales	Neisseriaceae	Snodgrasella	Snodgrasella	Snodgrasella_alvi	mMAG	A
k141_112000	1065	489.075	489.075	5586.6	Proteobacteria	Gammaproteobacteria	Burkholderiales	Neisseriaceae	Snodgrasella	Snodgrasella	Snodgrasella_alvi	mMAG	A
k141_149990	7491	397.037	397.037	32071.3	Proteobacteria	Gammaproteobacteria	Burkholderiales	Neisseriaceae	Snodgrasella	Snodgrasella	Snodgrasella_alvi	mMAG	A
k141_83389	3942	499.589	499.589	63262.8	Proteobacteria	Gammaproteobacteria	Burkholderiales	Neisseriaceae	Snodgrasella	Snodgrasella	Snodgrasella_alvi	mMAG	A
k141_74832	8325	345.108	345.108	23643.9	Proteobacteria	Gammaproteobacteria	Burkholderiales	Neisseriaceae	Snodgrasella	Snodgrasella	Snodgrasella_alvi	mMAG	A
k141_94815	4342	422.114	422.114	4657.93	Proteobacteria	Gammaproteobacteria	Burkholderiales	Neisseriaceae	Snodgrasella	Snodgrasella	Snodgrasella_alvi	mMAG	A
k141_64168	12264	369.263	369.263	18206	Proteobacteria	Gammaproteobacteria	Burkholderiales	Neisseriaceae	Snodgrasella	Snodgrasella	Snodgrasella_alvi	mMAG	A
k141_103940	7736	505.175	505.175	30318.2	Proteobacteria	Gammaproteobacteria	Burkholderiales	Neisseriaceae	Snodgrasella	Snodgrasella	Snodgrasella_alvi	mMAG	A
k141_74916	1138	278.436	278.436	54523.1	Proteobacteria	Gammaproteobacteria	Burkholderiales	Neisseriaceae	Snodgrasella	Snodgrasella	Snodgrasella_alvi	mMAG	A
k141_45276	4386	148.709	148.709	17106.2	Proteobacteria	Gammaproteobacteria	Burkholderiales	Neisseriaceae	Snodgrasella	Snodgrasella	Snodgrasella_alvi	mMAG	A
k141_150254	4869	530.543	530.544	32942.9	Proteobacteria	Gammaproteobacteria	Burkholderiales	Neisseriaceae	Snodgrasella	Snodgrasella	Snodgrasella_alvi	mMAG	A
k141_95078	4852	447.182	447.182	31836.3	Proteobacteria	Gammaproteobacteria	Burkholderiales	Neisseriaceae	Snodgrasella	Snodgrasella	Snodgrasella_alvi	mMAG	A
k141_83555	2820	497.949	497.949	22835.9	Proteobacteria	Gammaproteobacteria	Burkholderiales	Neisseriaceae	Snodgrasella	Snodgrasella	Snodgrasella_alvi	mMAG	A
k141_16994	2485	185.599	185.599	16623.1	Proteobacteria	Gammaproteobacteria	Burkholderiales	Neisseriaceae	Snodgrasella	Snodgrasella	Snodgrasella_alvi	mMAG	A
k141_104106	3429	452.689	452.689	50444.3	Proteobacteria	Gammaproteobacteria	Burkholderiales	Neisseriaceae	Snodgrasella	Snodgrasella	Snodgrasella_alvi	mMAG	A
k141_104177	13299	565.214	565.214	78008.8	Proteobacteria	Gammaproteobacteria	Burkholderiales	Neisseriaceae	Snodgrasella	Snodgrasella	Snodgrasella_alvi	mMAG	A
k141_95201	1223	110.355	110.355	3323.53	Proteobacteria	Gammaproteobacteria	Burkholderiales	Neisseriaceae	Snodgrasella	Snodgrasella	Snodgrasella_alvi	mMAG	A
k141_35419	14151	572.452	572.452	20434	Proteobacteria	Gammaproteobacteria	Burkholderiales	Neisseriaceae	Snodgrasella	Snodgrasella	Snodgrasella_alvi	mMAG	A
k141_55418	6699	365.935	365.935	18087.1	Proteobacteria	Gammaproteobacteria	Burkholderiales	Neisseriaceae	Snodgrasella	Snodgrasella	Snodgrasella_alvi	mMAG	A
k141_7177	9730	462.726	462.726	95680.5	Proteobacteria	Gammaproteobacteria	Burkholderiales	Neisseriaceae	Snodgrasella	Snodgrasella	Snodgrasella_alvi	mMAG	A
k141_17334	1759	44.0982	44.0982	1177.98	Proteobacteria	Gammaproteobacteria	Burkholderiales	Neisseriaceae	Snodgrasella	Snodgrasella	Snodgrasella_alvi	mMAG	A
k141_55545	2861	502.834	502.834	31669.9	Proteobacteria	Gammaproteobacteria	Burkholderiales	Neisseriaceae	Snodgrasella	Snodgrasella	Snodgrasella_alvi	mMAG	A
k141_64742	2415	295.543	295.543	17413.9	Proteobacteria	Gammaproteobacteria	Burkholderiales	Neisseriaceae	Snodgrasella	Snodgrasella	Snodgrasella_alvi	mMAG	A
k141_55711	9732	485.258	485.258	11426.3	Proteobacteria	Gammaproteobacteria	Burkholderiales	Neisseriaceae	Snodgrasella	Snodgrasella	Snodgrasella_alvi	mMAG	A
k141_27040	24742	559.467	559.467	45074.2	Proteobacteria	Gammaproteobacteria	Burkholderiales	Neisseriaceae	Snodgrasella	Snodgrasella	Snodgrasella_alvi	mMAG	A
k141_17593	1120	259.101	259.102	25758.7	Proteobacteria	Gammaproteobacteria	Burkholderiales	Neisseriaceae	Snodgrasella	Snodgrasella	Snodgrasella_alvi	mMAG	A
k141_150845	6422	384.898	384.898	27073.2	Proteobacteria	Gammaproteobacteria	Burkholderiales	Neisseriaceae	Snodgrasella	Snodgrasella	Snodgrasella_alvi	mMAG	A
k141_75770	5171	679.281	679.281	22627.1	Proteobacteria	Gammaproteobacteria	Burkholderiales	Neisseriaceae	Snodgrasella	Snodgrasella	Snodgrasella_alvi	mMAG	A
k141_65138	1777	362.221	362.221	25048.5	Proteobacteria	Gammaproteobacteria	Burkholderiales	Neisseriaceae	Snodgrasella	Snodgrasella	Snodgrasella_alvi	mMAG	A
k141_113299	5968	323.403	323.403	24959.6	Proteobacteria	Gammaproteobacteria	Burkholderiales	Neisseriaceae	Snodgrasella	Snodgrasella	Snodgrasella_alvi	mMAG	A
k141_46258	8099	442.113	442.113	31513.7	Proteobacteria	Gammaproteobacteria	Burkholderiales	Neisseriaceae	Snodgrasella	Snodgrasella	Snodgrasella_alvi	mMAG	A
k141_84601	1121	105.423	105.423	11748.5	Proteobacteria	Gammaproteobacteria	Burkholderiales	Neisseriaceae	Snodgrasella	Snodgrasella	Snodgrasella_alvi	mMAG	A
k141_113480	1601	261.724	261.725	14579.2	Proteobacteria	Gammaproteobacteria	Burkholderiales	Neisseriaceae	Snodgrasella	Snodgrasella	Snodgrasella_alvi	mMAG	A
k141_142738	1175	142.201	142.201	5948.69	Proteobacteria	Gammaproteobacteria	Burkholderiales	Neisseriaceae	Snodgrasella	Snodgrasella	Snodgrasella_alvi	mMAG	A
k141_151537	3886	349.543	349.543	31455.6	Proteobacteria	Gammaproteobacteria	Burkholderiales	Neisseriaceae	Snodgrasella	Snodgrasella	Snodgrasella_alvi	mMAG	A
k141_8101	2827	449.089	449.089	28422.1	Proteobacteria	Gammaproteobacteria	Burkholderiales	Neisseriaceae	Snodgrasella	Snodgrasella	Snodgrasella_alvi	mMAG	A
k141_66396	1939	656.519	656.519	18518.5	Proteobacteria	Gammaproteobacteria	Burkholderiales	Neisseriaceae	Snodgrasella	Snodgrasella	Snodgrasella_alvi	mMAG	A
k141_28458	4220	475.751	475.751	21269.7	Proteobacteria	Gammaproteobacteria	Burkholderiales	Neisseriaceae	Snodgrasella	Snodgrasella	Snodgrasella_alvi	mMAG	A
k141_28555	14923	402.999	402.999	17572.5	Proteobacteria	Gammaproteobacteria	Burkholderiales	Neisseriaceae	Snodgrasella	Snodgrasella	Snodgrasella_alvi	mMAG	A
k141_37937	1061	133.985	133.985	10816.5	Proteobacteria	Gammaproteobacteria	Burkholderiales	Neisseriaceae	Snodgrasella	Snodgrasella	Snodgrasella_alvi	mMAG	A
k141_37948	9289	530.167	530.167	23654.6	Proteobacteria	Gammaproteobacteria	Burkholderiales	Neisseriaceae	Snodgrasella	Snodgrasella	Snodgrasella_alvi	mMAG	A
k141_37964	9272	600.73	600.73	27252.1	Proteobacteria	Gammaproteobacteria	Burkholderiales	Neisseriaceae	Snodgrasella	Snodgrasella	Snodgrasella_alvi	mMAG	A
k141_76305	9043	712.396	712.396	61754.6	Firmicutes	Bacilli	Lactobacillales	Lactobacillaceae	Bombilactobacillus	Firm-5	Bombilactobacillus_mellis	mMAG	A
k141_114579	4326	29.8949	29.8949	5134.35	Firmicutes	Bacilli	Lactobacillales	Lactobacillaceae	Bombilactobacillus	Firm-5	Bombilactobacillus_mellis	mMAG	A
k141_95482	10842	778.315	778.315	51499	Firmicutes	Bacilli	Lactobacillales	Lactobacillaceae	Bombilactobacillus	Firm-5	Bombilactobacillus_mellis	mMAG	A
k141_57483	3034	655.281	655.281	181175	Firmicutes	Bacilli	Lactobacillales	Lactobacillaceae	Bombilactobacillus	Firm-5	Bombilactobacillus_mellis	mMAG	A
k141_95535	7287	764.413	764.413	52058.9	Firmicutes	Bacilli	Lactobacillales	Lactobacillaceae	Bombilactobacillus	Firm-5	Bombilactobacillus_mellis	mMAG	A
k141_143157	7412	803.525	803.525	94228.7	Firmicutes	Bacilli	Lactobacillales	Lactobacillaceae	Bombilactobacillus	Firm-5	Bombilactobacillus_mellis	mMAG	A
k141_95590	2757	737.326	737.326	54930.4	Firmicutes	Bacilli	Lactobacillales	Lactobacillaceae	Bombilactobacillus	Firm-5	Bombilactobacillus_mellis	mMAG	A
k141_76438	3732	708.902	708.902	188333	Firmicutes	Bacilli	Lactobacillales	Lactobacillaceae	Bombilactobacillus	Firm-5	Bombilactobacillus_mellis	mMAG	A
k141_76499	3190	862.67	862.67	101757	Firmicutes	Bacilli	Lactobacillales	Lactobacillaceae	Bombilactobacillus	Firm-5	Bombilactobacillus_mellis	mMAG	A
k141_124251	3852	716.487	716.487	81595.9	Firmicutes	Bacilli	Lactobacillales	Lactobacillaceae	Bombilactobacillus	Firm-5	Bombilactobacillus_mellis	mMAG	A
k141_143286	17713	702.422	702.422	51688.1	Firmicutes	Bacilli	Lactobacillales	Lactobacillaceae	Bombilactobacillus	Firm-5	Bombilactobacillus_mellis	mMAG	A
k141_9833	8231	592.497	592.497	74214.1	Firmicutes	Bacilli	Lactobacillales	Lactobacillaceae	Bombilactobacillus	Firm-5	Bombilactobacillus_mellis	mMAG	A
k141_143287	13886	822.49	822.49	50446.5	Firmicutes	Bacilli	Lactobacillales	Lactobacillaceae	Bombilactobacillus	Firm-5	Bombilactobacillus_mellis	mMAG	A
k141_105219	3031	949.043	949.043	44762.7	Firmicutes	Bacilli	Lactobacillales	Lactobacillaceae	Bombilactobacillus	Firm-5	Bombilactobacillus_mellis	mMAG	A
k141_38452	5398	1022.31	1022.31	40236.8	Firmicutes	Bacilli	Lactobacillales	Lactobacillaceae	Bombilactobacillus	Firm-5	Bombilactobacillus_mellis	mMAG	A
k141_124383	3710	601.453	601.453	31814.2	Firmicutes	Bacilli	Lactobacillales	Lactobacillaceae	Bombilactobacillus	Firm-5	Bombilactobacillus_mellis	mMAG	A
k141_76663	4031	648.489	648.489	73122.3	Firmicutes	Bacilli	Lactobacillales	Lactobacillaceae	Bombilactobacillus	Firm-5	Bombilactobacillus_mellis	mMAG	A
k141_133942	3045	609.104	609.104	106929	Firmicutes	Bacilli	Lactobacillales	Lactobacillaceae	Bombilactobacillus	Firm-5	Bombilactobacillus_mellis	mMAG	A
k141_454	4988	564.738	564.738	175476	Firmicutes	Bacilli	Lactobacillales	Lactobacillaceae	Bombilactobacillus	Firm-5	Bombilactobacillus_mellis	mMAG	A
k141_86597	10655	745.788	745.788	72753	Firmicutes	Bacilli	Lactobacillales	Lactobacillaceae	Bombilactobacillus	Firm-5	Bombilactobacillus_mellis	mMAG	A
k141_134137	4487	697.292	697.292	110956	Firmicutes	Bacilli	Lactobacillales	Lactobacillaceae	Bombilactobacillus	Firm-5	Bombilactobacillus_mellis	mMAG	A
k141_38780	6150	734.821	734.821	94232.7	Firmicutes	Bacilli	Lactobacillales	Lactobacillaceae	Bombilactobacillus	Firm-5	Bombilactobacillus_mellis	mMAG	A
k141_115237	1324	584.875	584.876	206217	Firmicutes	Bacilli	Lactobacillales	Lactobacillaceae	Bombilactobacillus	Firm-5	Bombilactobacillus_mellis	mMAG	A
k141_86665	1794	118.105	118.105	23047	Firmicutes	Bacilli	Lactobacillales	Lactobacillaceae	Bombilactobacillus	Firm-5	Bombilactobacillus_mellis	mMAG	A
k141_67585	6735	752.546	752.546	77815	Firmicutes	Bacilli	Lactobacillales	Lactobacillaceae	Bombilactobacillus	Firm-5	Bombilactobacillus_mellis	mMAG	A
k141_76921	6273	374.441	374.441	180853	Firmicutes	Bacilli	Lactobacillales	Lactobacillaceae	Bombilactobacillus	Firm-5	Bombilactobacillus_mellis	mMAG	A
k141_86717	6020	865.965	865.965	67106.2	Firmicutes	Bacilli	Lactobacillales	Lactobacillaceae	Bombilactobacillus	Firm-5	Bombilactobacillus_mellis	mMAG	A
k141_96418	7831	754.35	754.35	64668.7	Firmicutes	Bacilli	Lactobacillales	Lactobacillaceae	Bombilactobacillus	Firm-5	Bombilactobacillus_mellis	mMAG	A
k141_115403	7061	849.86	849.86	48276.7	Firmicutes	Bacilli	Lactobacillales	Lactobacillaceae	Bombilactobacillus	Firm-5	Bombilactobacillus_mellis	mMAG	A
k141_143877	6273	820.08	820.08	40108.5	Firmicutes	Bacilli	Lactobacillales	Lactobacillaceae	Bombilactobacillus	Firm-5	Bombilactobacillus_mellis	mMAG	A
k141_124938	2900	665.366	665.367	57463.1	Firmicutes	Bacilli	Lactobacillales	Lactobacillaceae	Bombilactobacillus	Firm-5	Bombilactobacillus_mellis	mMAG	A
k141_38962	2656	731.421	731.421	34146	Firmicutes	Bacilli	Lactobacillales	Lactobacillaceae	Bombilactobacillus	Firm-5	Bombilactobacillus_mellis	mMAG	A
k141_29476	1329	4060.65	4060.65	3650050	Firmicutes	Bacilli	Lactobacillales	Lactobacillaceae	Bombilactobacillus	Firm-5	Bombilactobacillus_mellis	mMAG	A
k141_29481	1114	6358.01	6358.01	6764320	Firmicutes	Bacilli	Lactobacillales	Lactobacillaceae	Bombilactobacillus	Firm-5	Bombilactobacillus_mellis	mMAG	A
k141_77101	7457	836.653	836.653	27261	Firmicutes	Bacilli	Lactobacillales	Lactobacillaceae	Bombilactobacillus	Firm-5	Bombilactobacillus_mellis	mMAG	A
k141_134535	2836	719.404	719.404	149086	Firmicutes	Bacilli	Lactobacillales	Lactobacillaceae	Bombilactobacillus	Firm-5	Bombilactobacillus_mellis	mMAG	A
k141_77162	4559	513.48	513.48	82588.7	Firmicutes	Bacilli	Lactobacillales	Lactobacillaceae	Bombilactobacillus	Firm-5	Bombilactobacillus_mellis	mMAG	A
k141_87013	6467	818.719	818.719	45530.4	Firmicutes	Bacilli	Lactobacillales	Lactobacillaceae	Bombilactobacillus	Firm-5	Bombilactobacillus_mellis	mMAG	A
k141_10575	5728	683.39	683.39	133747	Firmicutes	Bacilli	Lactobacillales	Lactobacillaceae	Bombilactobacillus	Firm-5	Bombilactobacillus_mellis	mMAG	A
k141_115607	10852	742.158	742.158	51501	Firmicutes	Bacilli	Lactobacillales	Lactobacillaceae	Bombilactobacillus	Firm-5	Bombilactobacillus_mellis	mMAG	A
k141_39228	3506	529.945	529.945	68044.2	Firmicutes	Bacilli	Lactobacillales	Lactobacillaceae	Bombilactobacillus	Firm-5	Bombilactobacillus_mellis	mMAG	A
k141_10649	6247	795.348	795.348	37846.2	Firmicutes	Bacilli	Lactobacillales	Lactobacillaceae	Bombilactobacillus	Firm-5	Bombilactobacillus_mellis	mMAG	A
k141_77325	3903	752.819	752.819	50027.4	Firmicutes	Bacilli	Lactobacillales	Lactobacillaceae	Bombilactobacillus	Firm-5	Bombilactobacillus_mellis	mMAG	A
k141_20328	10875	810.961	810.961	39069.6	Firmicutes	Bacilli	Lactobacillales	Lactobacillaceae	Bombilactobacillus	Firm-5	Bombilactobacillus_mellis	mMAG	A
k141_58371	4270	884.023	884.023	92793.6	Firmicutes	Bacilli	Lactobacillales	Lactobacillaceae	Bombilactobacillus	Firm-5	Bombilactobacillus_mellis	mMAG	A
k141_96986	6030	659.439	659.439	57356.5	Firmicutes	Bacilli	Lactobacillales	Lactobacillaceae	Bombilactobacillus	Firm-5	Bombilactobacillus_mellis	mMAG	A
k141_144253	2612	671.924	671.924	59456.8	Firmicutes	Bacilli	Lactobacillales	Lactobacillaceae	Bombilactobacillus	Firm-5	Bombilactobacillus_mellis	mMAG	A
k141_125525	30385	746.784	746.784	114017	Firmicutes	Bacilli	Lactobacillales	Lactobacillaceae	Bombilactobacillus	Firm-5	Bombilactobacillus_mellis	mMAG	A
k141_68261	1027	77.4914	77.4914	5232.39	Firmicutes	Bacilli	Lactobacillales	Lactobacillaceae	Bombilactobacillus	Firm-5	Bombilactobacillus_mellis	mMAG	A
k141_135058	6310	247.442	247.442	141404	Firmicutes	Bacilli	Lactobacillales	Lactobacillaceae	Bombilactobacillus	Firm-5	Bombilactobacillus_mellis	mMAG	A
k141_39536	7934	741.297	741.297	93550.9	Firmicutes	Bacilli	Lactobacillales	Lactobacillaceae	Bombilactobacillus	Firm-5	Bombilactobacillus_mellis	mMAG	A
k141_20473	3418	299.253	299.253	70488.4	Firmicutes	Bacilli	Lactobacillales	Lactobacillaceae	Bombilactobacillus	Firm-5	Bombilactobacillus_mellis	mMAG	A
k141_144368	3965	815.822	815.822	134793	Firmicutes	Bacilli	Lactobacillales	Lactobacillaceae	Bombilactobacillus	Firm-5	Bombilactobacillus_mellis	mMAG	A
k141_1368	3466	716.989	716.989	33210.1	Firmicutes	Bacilli	Lactobacillales	Lactobacillaceae	Bombilactobacillus	Firm-5	Bombilactobacillus_mellis	mMAG	A
k141_144451	3781	622.241	622.241	49686.2	Firmicutes	Bacilli	Lactobacillales	Lactobacillaceae	Bombilactobacillus	Firm-5	Bombilactobacillus_mellis	mMAG	A
k141_11006	6561	704.492	704.492	38923.6	Firmicutes	Bacilli	Lactobacillales	Lactobacillaceae	Bombilactobacillus	Firm-5	Bombilactobacillus_mellis	mMAG	A
k141_29940	3736	658.05	658.05	65119.4	Firmicutes	Bacilli	Lactobacillales	Lactobacillaceae	Bombilactobacillus	Firm-5	Bombilactobacillus_mellis	mMAG	A
k141_20645	4652	442.444	442.444	104476	Firmicutes	Bacilli	Lactobacillales	Lactobacillaceae	Bombilactobacillus	Firm-5	Bombilactobacillus_mellis	mMAG	A
k141_97337	5866	617.096	617.096	115310	Firmicutes	Bacilli	Lactobacillales	Lactobacillaceae	Bombilactobacillus	Firm-5	Bombilactobacillus_mellis	mMAG	A
k141_30014	2994	783.594	783.594	1224650	Firmicutes	Bacilli	Lactobacillales	Lactobacillaceae	Bombilactobacillus	Firm-5	Bombilactobacillus_mellis	mMAG	A
k141_97410	7057	792.64	792.64	72438.4	Firmicutes	Bacilli	Lactobacillales	Lactobacillaceae	Bombilactobacillus	Firm-5	Bombilactobacillus_mellis	mMAG	A
k141_58865	5906	685.249	685.249	47114.1	Firmicutes	Bacilli	Lactobacillales	Lactobacillaceae	Bombilactobacillus	Firm-5	Bombilactobacillus_mellis	mMAG	A
k141_1591	5501	715.058	715.059	101400	Firmicutes	Bacilli	Lactobacillales	Lactobacillaceae	Bombilactobacillus	Firm-5	Bombilactobacillus_mellis	mMAG	A
k141_144658	7882	773.736	773.736	61675.2	Firmicutes	Bacilli	Lactobacillales	Lactobacillaceae	Bombilactobacillus	Firm-5	Bombilactobacillus_mellis	mMAG	A
k141_1643	5852	61.5105	61.5105	386441	Firmicutes	Bacilli	Lactobacillales	Lactobacillaceae	Bombilactobacillus	Firm-5	Bombilactobacillus_mellis	mMAG	A
k141_49388	4114	787.042	787.042	190964	Firmicutes	Bacilli	Lactobacillales	Lactobacillaceae	Bombilactobacillus	Firm-5	Bombilactobacillus_mellis	mMAG	A
k141_97600	3660	729.266	729.266	116634	Firmicutes	Bacilli	Lactobacillales	Lactobacillaceae	Bombilactobacillus	Firm-5	Bombilactobacillus_mellis	mMAG	A
k141_126114	3509	722.399	722.399	58595.3	Firmicutes	Bacilli	Lactobacillales	Lactobacillaceae	Bombilactobacillus	Firm-5	Bombilactobacillus_mellis	mMAG	A
k141_97741	7720	768.314	768.314	98296	Firmicutes	Bacilli	Lactobacillales	Lactobacillaceae	Bombilactobacillus	Firm-5	Bombilactobacillus_mellis	mMAG	A
k141_1851	6753	748.016	748.016	79431.4	Firmicutes	Bacilli	Lactobacillales	Lactobacillaceae	Bombilactobacillus	Firm-5	Bombilactobacillus_mellis	mMAG	A
k141_40061	4953	471.061	471.061	81353.8	Firmicutes	Bacilli	Lactobacillales	Lactobacillaceae	Bombilactobacillus	Firm-5	Bombilactobacillus_mellis	mMAG	A
k141_40103	7625	716.647	716.647	45429.9	Firmicutes	Bacilli	Lactobacillales	Lactobacillaceae	Bombilactobacillus	Firm-5	Bombilactobacillus_mellis	mMAG	A
k141_116614	3905	824.174	824.174	46374.8	Firmicutes	Bacilli	Lactobacillales	Lactobacillaceae	Bombilactobacillus	Firm-5	Bombilactobacillus_mellis	mMAG	A
k141_88318	3357	624.443	624.443	65535	Firmicutes	Bacilli	Lactobacillales	Lactobacillaceae	Bombilactobacillus	Firm-5	Bombilactobacillus_mellis	mMAG	A
k141_107057	2637	618.35	618.35	43393.6	Firmicutes	Bacilli	Lactobacillales	Lactobacillaceae	Bombilactobacillus	Firm-5	Bombilactobacillus_mellis	mMAG	A
k141_126413	19964	661.446	661.446	53201.1	Firmicutes	Bacilli	Lactobacillales	Lactobacillaceae	Bombilactobacillus	Firm-5	Bombilactobacillus_mellis	mMAG	A
k141_21273	5010	129.302	129.302	181735	Firmicutes	Bacilli	Lactobacillales	Lactobacillaceae	Bombilactobacillus	Firm-5	Bombilactobacillus_mellis	mMAG	A
k141_126497	2666	682.3	682.3	27207.5	Firmicutes	Bacilli	Lactobacillales	Lactobacillaceae	Bombilactobacillus	Firm-5	Bombilactobacillus_mellis	mMAG	A
k141_145165	23749	772.89	772.89	72777.8	Firmicutes	Bacilli	Lactobacillales	Lactobacillaceae	Bombilactobacillus	Firm-5	Bombilactobacillus_mellis	mMAG	A
k141_69282	3503	555.766	555.766	60679.8	Firmicutes	Bacilli	Lactobacillales	Lactobacillaceae	Bombilactobacillus	Firm-5	Bombilactobacillus_mellis	mMAG	A
k141_88617	3857	811.384	811.384	51275.9	Firmicutes	Bacilli	Lactobacillales	Lactobacillaceae	Bombilactobacillus	Firm-5	Bombilactobacillus_mellis	mMAG	A
k141_98266	4990	622.676	622.676	98453.6	Firmicutes	Bacilli	Lactobacillales	Lactobacillaceae	Bombilactobacillus	Firm-5	Bombilactobacillus_mellis	mMAG	A
k141_116987	3033	597.994	597.994	51871.8	Firmicutes	Bacilli	Lactobacillales	Lactobacillaceae	Bombilactobacillus	Firm-5	Bombilactobacillus_mellis	mMAG	A
k141_78570	3620	526.285	526.285	103791	Firmicutes	Bacilli	Lactobacillales	Lactobacillaceae	Bombilactobacillus	Firm-5	Bombilactobacillus_mellis	mMAG	A
k141_69422	4271	599.109	599.109	100465	Firmicutes	Bacilli	Lactobacillales	Lactobacillaceae	Bombilactobacillus	Firm-5	Bombilactobacillus_mellis	mMAG	A
k141_69437	7047	672.652	672.652	64419.7	Firmicutes	Bacilli	Lactobacillales	Lactobacillaceae	Bombilactobacillus	Firm-5	Bombilactobacillus_mellis	mMAG	A
k141_126957	6670	755.507	755.507	138911	Firmicutes	Bacilli	Lactobacillales	Lactobacillaceae	Bombilactobacillus	Firm-5	Bombilactobacillus_mellis	mMAG	A
k141_69547	8215	670.898	670.898	41234.7	Firmicutes	Bacilli	Lactobacillales	Lactobacillaceae	Bombilactobacillus	Firm-5	Bombilactobacillus_mellis	mMAG	A
k141_50211	2862	652.002	652.002	201803	Firmicutes	Bacilli	Lactobacillales	Lactobacillaceae	Bombilactobacillus	Firm-5	Bombilactobacillus_mellis	mMAG	A
k141_12180	3516	671.473	671.473	1006960	Firmicutes	Bacilli	Lactobacillales	Lactobacillaceae	Bombilactobacillus	Firm-5	Bombilactobacillus_mellis	mMAG	A
k141_21874	4741	748.899	748.899	58691.7	Firmicutes	Bacilli	Lactobacillales	Lactobacillaceae	Bombilactobacillus	Firm-5	Bombilactobacillus_mellis	mMAG	A
k141_31054	5967	908.295	908.295	30441.3	Firmicutes	Bacilli	Lactobacillales	Lactobacillaceae	Bombilactobacillus	Firm-5	Bombilactobacillus_mellis	mMAG	A
k141_40891	6405	771.855	771.855	103499	Firmicutes	Bacilli	Lactobacillales	Lactobacillaceae	Bombilactobacillus	Firm-5	Bombilactobacillus_mellis	mMAG	A
k141_127101	3385	854.082	854.082	96820.8	Firmicutes	Bacilli	Lactobacillales	Lactobacillaceae	Bombilactobacillus	Firm-5	Bombilactobacillus_mellis	mMAG	A
k141_145732	14970	882.669	882.669	49702.6	Firmicutes	Bacilli	Lactobacillales	Lactobacillaceae	Bombilactobacillus	Firm-5	Bombilactobacillus_mellis	mMAG	A
k141_107708	3245	622.625	622.625	36890.1	Firmicutes	Bacilli	Lactobacillales	Lactobacillaceae	Bombilactobacillus	Firm-5	Bombilactobacillus_mellis	mMAG	A
k141_98873	3157	958.03	958.03	322851	Firmicutes	Bacilli	Lactobacillales	Lactobacillaceae	Bombilactobacillus	Firm-5	Bombilactobacillus_mellis	mMAG	A
k141_89240	3064	737.381	737.381	54592.9	Firmicutes	Bacilli	Lactobacillales	Lactobacillaceae	Bombilactobacillus	Firm-5	Bombilactobacillus_mellis	mMAG	A
k141_89308	6310	767.87	767.87	63051.5	Firmicutes	Bacilli	Lactobacillales	Lactobacillaceae	Bombilactobacillus	Firm-5	Bombilactobacillus_mellis	mMAG	A
k141_78928	3006	1020.27	1020.27	139758	Firmicutes	Bacilli	Lactobacillales	Lactobacillaceae	Bombilactobacillus	Firm-5	Bombilactobacillus_mellis	mMAG	A
k141_136532	5129	748.97	748.97	56038.4	Firmicutes	Bacilli	Lactobacillales	Lactobacillaceae	Bombilactobacillus	Firm-5	Bombilactobacillus_mellis	mMAG	A
k141_146072	3407	757.78	757.78	41359.6	Firmicutes	Bacilli	Lactobacillales	Lactobacillaceae	Bombilactobacillus	Firm-5	Bombilactobacillus_mellis	mMAG	A
k141_99112	3826	872.975	872.975	170817	Firmicutes	Bacilli	Lactobacillales	Lactobacillaceae	Bombilactobacillus	Firm-5	Bombilactobacillus_mellis	mMAG	A
k141_107972	2857	446.946	446.946	112020	Firmicutes	Bacilli	Lactobacillales	Lactobacillaceae	Bombilactobacillus	Firm-5	Bombilactobacillus_mellis	mMAG	A
k141_127494	2903	905.913	905.913	80470.2	Firmicutes	Bacilli	Lactobacillales	Lactobacillaceae	Bombilactobacillus	Firm-5	Bombilactobacillus_mellis	mMAG	A
k141_70051	25762	965.55	965.55	89632.4	Firmicutes	Bacilli	Lactobacillales	Lactobacillaceae	Bombilactobacillus	Firm-5	Bombilactobacillus_mellis	mMAG	A
k141_22435	6739	619.262	619.262	96271.9	Firmicutes	Bacilli	Lactobacillales	Lactobacillaceae	Bombilactobacillus	Firm-5	Bombilactobacillus_mellis	mMAG	A
k141_146240	8424	26.6408	26.6408	467.61	Firmicutes	Bacilli	Lactobacillales	Lactobacillaceae	Bombilactobacillus	Firm-5	Bombilactobacillus_mellis	mMAG	A
k141_127654	6527	779.795	779.795	43668.9	Firmicutes	Bacilli	Lactobacillales	Lactobacillaceae	Bombilactobacillus	Firm-5	Bombilactobacillus_mellis	mMAG	A
k141_99501	5716	707.742	707.742	48468.4	Firmicutes	Bacilli	Lactobacillales	Lactobacillaceae	Bombilactobacillus	Firm-5	Bombilactobacillus_mellis	mMAG	A
k141_22558	4029	688.659	688.659	64071.3	Firmicutes	Bacilli	Lactobacillales	Lactobacillaceae	Bombilactobacillus	Firm-5	Bombilactobacillus_mellis	mMAG	A
k141_70278	4155	624.722	624.722	123578	Firmicutes	Bacilli	Lactobacillales	Lactobacillaceae	Bombilactobacillus	Firm-5	Bombilactobacillus_mellis	mMAG	A
k141_41547	8801	749.384	749.384	72796.7	Firmicutes	Bacilli	Lactobacillales	Lactobacillaceae	Bombilactobacillus	Firm-5	Bombilactobacillus_mellis	mMAG	A
k141_89980	3750	473.542	473.542	57709.9	Firmicutes	Bacilli	Lactobacillales	Lactobacillaceae	Bombilactobacillus	Firm-5	Bombilactobacillus_mellis	mMAG	A
k141_31732	7470	688.995	688.995	107546	Firmicutes	Bacilli	Lactobacillales	Lactobacillaceae	Bombilactobacillus	Firm-5	Bombilactobacillus_mellis	mMAG	A
k141_50990	4171	631.732	631.732	82863.6	Firmicutes	Bacilli	Lactobacillales	Lactobacillaceae	Bombilactobacillus	Firm-5	Bombilactobacillus_mellis	mMAG	A
k141_99642	4615	420.106	420.106	20787.2	Firmicutes	Bacilli	Lactobacillales	Lactobacillaceae	Bombilactobacillus	Firm-5	Bombilactobacillus_mellis	mMAG	A
k141_41778	4300	790.544	790.544	40912.3	Firmicutes	Bacilli	Lactobacillales	Lactobacillaceae	Bombilactobacillus	Firm-5	Bombilactobacillus_mellis	mMAG	A
k141_70655	7206	878.5	878.5	94145.9	Firmicutes	Bacilli	Lactobacillales	Lactobacillaceae	Bombilactobacillus	Firm-5	Bombilactobacillus_mellis	mMAG	A
k141_70713	14270	838.599	838.599	78260	Firmicutes	Bacilli	Lactobacillales	Lactobacillaceae	Bombilactobacillus	Firm-5	Bombilactobacillus_mellis	mMAG	A
k141_70783	3228	568.458	568.458	75038.1	Firmicutes	Bacilli	Lactobacillales	Lactobacillaceae	Bombilactobacillus	Firm-5	Bombilactobacillus_mellis	mMAG	A
k141_90457	3813	725.317	725.317	33401.6	Firmicutes	Bacilli	Lactobacillales	Lactobacillaceae	Bombilactobacillus	Firm-5	Bombilactobacillus_mellis	mMAG	A
k141_79938	4782	684.356	684.356	121741	Firmicutes	Bacilli	Lactobacillales	Lactobacillaceae	Bombilactobacillus	Firm-5	Bombilactobacillus_mellis	mMAG	A
k141_32077	3477	824.759	824.759	62044.8	Firmicutes	Bacilli	Lactobacillales	Lactobacillaceae	Bombilactobacillus	Firm-5	Bombilactobacillus_mellis	mMAG	A
k141_13489	4349	45.1117	45.1117	4625.13	Firmicutes	Bacilli	Lactobacillales	Lactobacillaceae	Bombilactobacillus	Firm-5	Bombilactobacillus_mellis	mMAG	A
k141_109035	5759	686.954	686.954	43291.9	Firmicutes	Bacilli	Lactobacillales	Lactobacillaceae	Bombilactobacillus	Firm-5	Bombilactobacillus_mellis	mMAG	A
k141_90854	6901	721.981	721.981	50222.5	Firmicutes	Bacilli	Lactobacillales	Lactobacillaceae	Bombilactobacillus	Firm-5	Bombilactobacillus_mellis	mMAG	A
k141_147107	3625	949.082	949.082	55351.6	Firmicutes	Bacilli	Lactobacillales	Lactobacillaceae	Bombilactobacillus	Firm-5	Bombilactobacillus_mellis	mMAG	A
k141_100593	3036	675.169	675.169	81705.2	Firmicutes	Bacilli	Lactobacillales	Lactobacillaceae	Bombilactobacillus	Firm-5	Bombilactobacillus_mellis	mMAG	A
k141_147198	1306	95.3676	95.3676	1035.44	Firmicutes	Bacilli	Lactobacillales	Lactobacillaceae	Bombilactobacillus	Firm-5	Bombilactobacillus_mellis	mMAG	A
k141_71625	5297	840.927	840.927	55670.3	Firmicutes	Bacilli	Lactobacillales	Lactobacillaceae	Bombilactobacillus	Firm-5	Bombilactobacillus_mellis	mMAG	A
k141_147279	7385	706.187	706.187	33085	Firmicutes	Bacilli	Lactobacillales	Lactobacillaceae	Bombilactobacillus	Firm-5	Bombilactobacillus_mellis	mMAG	A
k141_100703	9086	572.608	572.608	88470.6	Firmicutes	Bacilli	Lactobacillales	Lactobacillaceae	Bombilactobacillus	Firm-5	Bombilactobacillus_mellis	mMAG	A
k141_13918	1175	141.644	141.644	36728.1	Firmicutes	Bacilli	Lactobacillales	Lactobacillaceae	Bombilactobacillus	Firm-5	Bombilactobacillus_mellis	mMAG	A
k141_23591	7563	339.45	339.45	160128	Firmicutes	Bacilli	Lactobacillales	Lactobacillaceae	Bombilactobacillus	Firm-5	Bombilactobacillus_mellis	mMAG	A
k141_80583	3480	683.88	683.88	82574.8	Firmicutes	Bacilli	Lactobacillales	Lactobacillaceae	Bombilactobacillus	Firm-5	Bombilactobacillus_mellis	mMAG	A
k141_80586	9032	759.154	759.154	58557.7	Firmicutes	Bacilli	Lactobacillales	Lactobacillaceae	Bombilactobacillus	Firm-5	Bombilactobacillus_mellis	mMAG	A
k141_13960	2584	821.962	821.962	82217.1	Firmicutes	Bacilli	Lactobacillales	Lactobacillaceae	Bombilactobacillus	Firm-5	Bombilactobacillus_mellis	mMAG	A
k141_138343	9541	732.849	732.849	65558.6	Firmicutes	Bacilli	Lactobacillales	Lactobacillaceae	Bombilactobacillus	Firm-5	Bombilactobacillus_mellis	mMAG	A
k141_13986	3465	585.111	585.111	77342.2	Firmicutes	Bacilli	Lactobacillales	Lactobacillaceae	Bombilactobacillus	Firm-5	Bombilactobacillus_mellis	mMAG	A
k141_4442	3749	806.146	806.146	114194	Firmicutes	Bacilli	Lactobacillales	Lactobacillaceae	Bombilactobacillus	Firm-5	Bombilactobacillus_mellis	mMAG	A
k141_4494	6047	467.477	467.477	99911.3	Firmicutes	Bacilli	Lactobacillales	Lactobacillaceae	Bombilactobacillus	Firm-5	Bombilactobacillus_mellis	mMAG	A
k141_71994	4397	1611.47	1611.47	6433830	Firmicutes	Bacilli	Lactobacillales	Lactobacillaceae	Bombilactobacillus	Firm-5	Bombilactobacillus_mellis	mMAG	A
k141_52211	1181	116.955	116.955	2813.35	Firmicutes	Bacilli	Lactobacillales	Lactobacillaceae	Bombilactobacillus	Firm-5	Bombilactobacillus_mellis	mMAG	A
k141_109627	1090	36.0021	36.0021	49.638	Firmicutes	Bacilli	Lactobacillales	Lactobacillaceae	Bombilactobacillus	Firm-5	Bombilactobacillus_mellis	mMAG	A
k141_43014	3022	25.0707	25.0707	1612.03	Firmicutes	Bacilli	Lactobacillales	Lactobacillaceae	Bombilactobacillus	Firm-5	Bombilactobacillus_mellis	mMAG	A
k141_24062	5110	785.228	785.228	30761.2	Firmicutes	Bacilli	Lactobacillales	Lactobacillaceae	Bombilactobacillus	Firm-5	Bombilactobacillus_mellis	mMAG	A
k141_119748	6220	822.456	822.456	99688.7	Firmicutes	Bacilli	Lactobacillales	Lactobacillaceae	Bombilactobacillus	Firm-5	Bombilactobacillus_mellis	mMAG	A
k141_72315	1840	5396.23	5396.23	3925900	Firmicutes	Bacilli	Lactobacillales	Lactobacillaceae	Bombilactobacillus	Firm-5	Bombilactobacillus_mellis	mMAG	A
k141_4790	2787	477.245	477.245	148807	Firmicutes	Bacilli	Lactobacillales	Lactobacillaceae	Bombilactobacillus	Firm-5	Bombilactobacillus_mellis	mMAG	A
k141_52622	3895	375.771	375.771	29434.3	Firmicutes	Bacilli	Lactobacillales	Lactobacillaceae	Bombilactobacillus	Firm-5	Bombilactobacillus_mellis	mMAG	A
k141_24314	3653	536.415	536.415	115365	Firmicutes	Bacilli	Lactobacillales	Lactobacillaceae	Bombilactobacillus	Firm-5	Bombilactobacillus_mellis	mMAG	A
k141_91973	21808	919.005	919.005	58361.1	Firmicutes	Bacilli	Lactobacillales	Lactobacillaceae	Bombilactobacillus	Firm-5	Bombilactobacillus_mellis	mMAG	A
k141_148128	1852	2912.07	2912.07	67789.4	Firmicutes	Bacilli	Lactobacillales	Lactobacillaceae	Bombilactobacillus	Firm-5	Bombilactobacillus_mellis	mMAG	A
k141_81413	4493	643.738	643.738	46143	Firmicutes	Bacilli	Lactobacillales	Lactobacillaceae	Bombilactobacillus	Firm-5	Bombilactobacillus_mellis	mMAG	A
k141_120199	8364	1489.81	1489.81	505900	Firmicutes	Bacilli	Lactobacillales	Lactobacillaceae	Bombilactobacillus	Firm-5	Bombilactobacillus_mellis	mMAG	A
k141_15067	4178	821.125	821.125	45655.9	Firmicutes	Bacilli	Lactobacillales	Lactobacillaceae	Bombilactobacillus	Firm-5	Bombilactobacillus_mellis	mMAG	A
k141_15091	6116	787.856	787.856	421034	Firmicutes	Bacilli	Lactobacillales	Lactobacillaceae	Bombilactobacillus	Firm-5	Bombilactobacillus_mellis	mMAG	A
k141_24622	5352	856.99	856.99	37264.2	Firmicutes	Bacilli	Lactobacillales	Lactobacillaceae	Bombilactobacillus	Firm-5	Bombilactobacillus_mellis	mMAG	A
k141_101947	5556	856.104	856.104	42983	Firmicutes	Bacilli	Lactobacillales	Lactobacillaceae	Bombilactobacillus	Firm-5	Bombilactobacillus_mellis	mMAG	A
k141_101994	6162	691.702	691.702	34919.2	Firmicutes	Bacilli	Lactobacillales	Lactobacillaceae	Bombilactobacillus	Firm-5	Bombilactobacillus_mellis	mMAG	A
k141_130457	8048	658.474	658.474	58311.1	Firmicutes	Bacilli	Lactobacillales	Lactobacillaceae	Bombilactobacillus	Firm-5	Bombilactobacillus_mellis	mMAG	A
k141_62547	4462	897.38	897.38	54278	Firmicutes	Bacilli	Lactobacillales	Lactobacillaceae	Bombilactobacillus	Firm-5	Bombilactobacillus_mellis	mMAG	A
k141_110571	5155	472.631	472.631	68594	Firmicutes	Bacilli	Lactobacillales	Lactobacillaceae	Bombilactobacillus	Firm-5	Bombilactobacillus_mellis	mMAG	A
k141_120519	8024	678.919	678.919	159187	Firmicutes	Bacilli	Lactobacillales	Lactobacillaceae	Bombilactobacillus	Firm-5	Bombilactobacillus_mellis	mMAG	A
k141_15300	1189	309.167	309.167	68773.4	Firmicutes	Bacilli	Lactobacillales	Lactobacillaceae	Bombilactobacillus	Firm-5	Bombilactobacillus_mellis	mMAG	A
k141_43915	4175	710.581	710.581	69505.6	Firmicutes	Bacilli	Lactobacillales	Lactobacillaceae	Bombilactobacillus	Firm-5	Bombilactobacillus_mellis	mMAG	A
k141_15562	3174	588.996	588.996	76445.8	Firmicutes	Bacilli	Lactobacillales	Lactobacillaceae	Bombilactobacillus	Firm-5	Bombilactobacillus_mellis	mMAG	A
k141_92893	3268	574.779	574.779	54663.6	Firmicutes	Bacilli	Lactobacillales	Lactobacillaceae	Bombilactobacillus	Firm-5	Bombilactobacillus_mellis	mMAG	A
k141_62909	9231	795.077	795.077	313325	Firmicutes	Bacilli	Lactobacillales	Lactobacillaceae	Bombilactobacillus	Firm-5	Bombilactobacillus_mellis	mMAG	A
k141_5686	12334	833.795	833.795	30057.6	Firmicutes	Bacilli	Lactobacillales	Lactobacillaceae	Bombilactobacillus	Firm-5	Bombilactobacillus_mellis	mMAG	A
k141_82092	2815	654.933	654.933	12929.2	Firmicutes	Bacilli	Lactobacillales	Lactobacillaceae	Bombilactobacillus	Firm-5	Bombilactobacillus_mellis	mMAG	A
k141_102553	2617	622.558	622.558	81194.3	Firmicutes	Bacilli	Lactobacillales	Lactobacillaceae	Bombilactobacillus	Firm-5	Bombilactobacillus_mellis	mMAG	A
k141_25217	2866	597.967	597.967	141208	Firmicutes	Bacilli	Lactobacillales	Lactobacillaceae	Bombilactobacillus	Firm-5	Bombilactobacillus_mellis	mMAG	A
k141_140040	5425	926.642	926.642	70655.9	Firmicutes	Bacilli	Lactobacillales	Lactobacillaceae	Bombilactobacillus	Firm-5	Bombilactobacillus_mellis	mMAG	A
k141_33972	7447	569.036	569.036	74553.7	Firmicutes	Bacilli	Lactobacillales	Lactobacillaceae	Bombilactobacillus	Firm-5	Bombilactobacillus_mellis	mMAG	A
k141_63332	4364	602.347	602.347	33837.4	Firmicutes	Bacilli	Lactobacillales	Lactobacillaceae	Bombilactobacillus	Firm-5	Bombilactobacillus_mellis	mMAG	A
k141_74010	9503	773.443	773.443	82810.7	Firmicutes	Bacilli	Lactobacillales	Lactobacillaceae	Bombilactobacillus	Firm-5	Bombilactobacillus_mellis	mMAG	A
k141_16205	3487	734.628	734.628	92015.2	Firmicutes	Bacilli	Lactobacillales	Lactobacillaceae	Bombilactobacillus	Firm-5	Bombilactobacillus_mellis	mMAG	A
k141_74110	3842	638.143	638.143	107139	Firmicutes	Bacilli	Lactobacillales	Lactobacillaceae	Bombilactobacillus	Firm-5	Bombilactobacillus_mellis	mMAG	A
k141_16235	7876	741.379	741.379	55096.1	Firmicutes	Bacilli	Lactobacillales	Lactobacillaceae	Bombilactobacillus	Firm-5	Bombilactobacillus_mellis	mMAG	A
k141_34335	3028	515.677	515.677	40059.6	Firmicutes	Bacilli	Lactobacillales	Lactobacillaceae	Bombilactobacillus	Firm-5	Bombilactobacillus_mellis	mMAG	A
k141_149564	3686	30.3787	30.3787	1649.04	Firmicutes	Bacilli	Lactobacillales	Lactobacillaceae	Bombilactobacillus	Firm-5	Bombilactobacillus_mellis	mMAG	A
k141_131882	7829	580.525	580.525	49258.7	Firmicutes	Bacilli	Lactobacillales	Lactobacillaceae	Bombilactobacillus	Firm-5	Bombilactobacillus_mellis	mMAG	A
k141_44886	4629	660.948	660.948	130819	Firmicutes	Bacilli	Lactobacillales	Lactobacillaceae	Bombilactobacillus	Firm-5	Bombilactobacillus_mellis	mMAG	A
k141_45021	5607	606.335	606.335	67768.3	Firmicutes	Bacilli	Lactobacillales	Lactobacillaceae	Bombilactobacillus	Firm-5	Bombilactobacillus_mellis	mMAG	A
k141_54711	4190	828.629	828.629	28726.2	Firmicutes	Bacilli	Lactobacillales	Lactobacillaceae	Bombilactobacillus	Firm-5	Bombilactobacillus_mellis	mMAG	A
k141_150195	4406	815.239	815.239	38426.7	Firmicutes	Bacilli	Lactobacillales	Lactobacillaceae	Bombilactobacillus	Firm-5	Bombilactobacillus_mellis	mMAG	A
k141_26382	2332	103.555	103.555	8911.09	Firmicutes	Bacilli	Lactobacillales	Lactobacillaceae	Bombilactobacillus	Firm-5	Bombilactobacillus_mellis	mMAG	A
k141_104279	4124	647.869	647.869	48981.6	Firmicutes	Bacilli	Lactobacillales	Lactobacillaceae	Bombilactobacillus	Firm-5	Bombilactobacillus_mellis	mMAG	A
k141_26640	7658	768.554	768.554	35080.6	Firmicutes	Bacilli	Lactobacillales	Lactobacillaceae	Bombilactobacillus	Firm-5	Bombilactobacillus_mellis	mMAG	A
k141_17185	3385	710.553	710.553	55559.7	Firmicutes	Bacilli	Lactobacillales	Lactobacillaceae	Bombilactobacillus	Firm-5	Bombilactobacillus_mellis	mMAG	A
k141_64540	5513	740.936	740.936	74651.7	Firmicutes	Bacilli	Lactobacillales	Lactobacillaceae	Bombilactobacillus	Firm-5	Bombilactobacillus_mellis	mMAG	A
k141_95263	5328	688.643	688.643	34947.8	Firmicutes	Bacilli	Lactobacillales	Lactobacillaceae	Bombilactobacillus	Firm-5	Bombilactobacillus_mellis	mMAG	A
k141_133395	9601	268.611	268.611	64797	Firmicutes	Bacilli	Lactobacillales	Lactobacillaceae	Bombilactobacillus	Firm-5	Bombilactobacillus_mellis	mMAG	A
k141_141885	2612	851.189	851.189	83650.7	Firmicutes	Bacilli	Lactobacillales	Lactobacillaceae	Bombilactobacillus	Firm-5	Bombilactobacillus_mellis	mMAG	A
k141_112848	3013	590.687	590.687	174082	Firmicutes	Bacilli	Lactobacillales	Lactobacillaceae	Bombilactobacillus	Firm-5	Bombilactobacillus_mellis	mMAG	A
k141_75640	8889	591.066	591.066	129563	Firmicutes	Bacilli	Lactobacillales	Lactobacillaceae	Bombilactobacillus	Firm-5	Bombilactobacillus_mellis	mMAG	A
k141_17521	4973	872.037	872.037	152648	Firmicutes	Bacilli	Lactobacillales	Lactobacillaceae	Bombilactobacillus	Firm-5	Bombilactobacillus_mellis	mMAG	A
k141_150855	4965	557.515	557.515	61884.1	Firmicutes	Bacilli	Lactobacillales	Lactobacillaceae	Bombilactobacillus	Firm-5	Bombilactobacillus_mellis	mMAG	A
k141_142268	4495	31.9554	31.9554	1045.55	Firmicutes	Bacilli	Lactobacillales	Lactobacillaceae	Bombilactobacillus	Firm-5	Bombilactobacillus_mellis	mMAG	A
k141_17752	3563	113.145	113.145	23437.4	Firmicutes	Bacilli	Lactobacillales	Lactobacillaceae	Bombilactobacillus	Firm-5	Bombilactobacillus_mellis	mMAG	A
k141_84526	2569	718.655	718.655	113621	Firmicutes	Bacilli	Lactobacillales	Lactobacillaceae	Bombilactobacillus	Firm-5	Bombilactobacillus_mellis	mMAG	A
k141_123720	4884	988.774	988.774	5109960	Firmicutes	Bacilli	Lactobacillales	Lactobacillaceae	Bombilactobacillus	Firm-5	Bombilactobacillus_mellis	mMAG	A
k141_84664	2614	497.654	497.654	42093.3	Firmicutes	Bacilli	Lactobacillales	Lactobacillaceae	Bombilactobacillus	Firm-5	Bombilactobacillus_mellis	mMAG	A
k141_17950	3919	288.694	288.694	20669.4	Firmicutes	Bacilli	Lactobacillales	Lactobacillaceae	Bombilactobacillus	Firm-5	Bombilactobacillus_mellis	mMAG	A
k141_36338	5342	628.113	628.113	70010.7	Firmicutes	Bacilli	Lactobacillales	Lactobacillaceae	Bombilactobacillus	Firm-5	Bombilactobacillus_mellis	mMAG	A
k141_76072	5890	722.514	722.514	80962.4	Firmicutes	Bacilli	Lactobacillales	Lactobacillaceae	Bombilactobacillus	Firm-5	Bombilactobacillus_mellis	mMAG	A
k141_113652	3164	691.445	691.445	46907.4	Firmicutes	Bacilli	Lactobacillales	Lactobacillaceae	Bombilactobacillus	Firm-5	Bombilactobacillus_mellis	mMAG	A
k141_27556	34429	806.751	806.751	35748.5	Firmicutes	Bacilli	Lactobacillales	Lactobacillaceae	Bombilactobacillus	Firm-5	Bombilactobacillus_mellis	mMAG	A
k141_151488	3623	818.76	818.76	42916.8	Firmicutes	Bacilli	Lactobacillales	Lactobacillaceae	Bombilactobacillus	Firm-5	Bombilactobacillus_mellis	mMAG	A
k141_36694	5650	773.661	773.661	73054	Firmicutes	Bacilli	Lactobacillales	Lactobacillaceae	Bombilactobacillus	Firm-5	Bombilactobacillus_mellis	mMAG	A
k141_46666	1834	383.397	383.397	249026	Firmicutes	Bacilli	Lactobacillales	Lactobacillaceae	Bombilactobacillus	Firm-5	Bombilactobacillus_mellis	mMAG	A
k141_113921	2729	342.876	342.876	261510	Firmicutes	Bacilli	Lactobacillales	Lactobacillaceae	Bombilactobacillus	Firm-5	Bombilactobacillus_mellis	mMAG	A
k141_27735	3651	695.808	695.808	94835.8	Firmicutes	Bacilli	Lactobacillales	Lactobacillaceae	Bombilactobacillus	Firm-5	Bombilactobacillus_mellis	mMAG	A
k141_8079	12899	805.146	805.146	69143.4	Firmicutes	Bacilli	Lactobacillales	Lactobacillaceae	Bombilactobacillus	Firm-5	Bombilactobacillus_mellis	mMAG	A
k141_114043	9253	883.183	883.183	39451.7	Firmicutes	Bacilli	Lactobacillales	Lactobacillaceae	Bombilactobacillus	Firm-5	Bombilactobacillus_mellis	mMAG	A
k141_56713	3073	695.25	695.25	67939	Firmicutes	Bacilli	Lactobacillales	Lactobacillaceae	Bombilactobacillus	Firm-5	Bombilactobacillus_mellis	mMAG	A
k141_151789	2266	45.5685	45.5685	4154.04	Firmicutes	Bacilli	Lactobacillales	Lactobacillaceae	Bombilactobacillus	Firm-5	Bombilactobacillus_mellis	mMAG	A
k141_8130	3206	892.416	892.416	57245.4	Firmicutes	Bacilli	Lactobacillales	Lactobacillaceae	Bombilactobacillus	Firm-5	Bombilactobacillus_mellis	mMAG	A
k141_66033	4425	762.684	762.684	109630	Firmicutes	Bacilli	Lactobacillales	Lactobacillaceae	Bombilactobacillus	Firm-5	Bombilactobacillus_mellis	mMAG	A
k141_47284	5000	764.252	764.252	102964	Firmicutes	Bacilli	Lactobacillales	Lactobacillaceae	Bombilactobacillus	Firm-5	Bombilactobacillus_mellis	mMAG	A
k141_47476	7682	686.576	686.576	63262.6	Firmicutes	Bacilli	Lactobacillales	Lactobacillaceae	Bombilactobacillus	Firm-5	Bombilactobacillus_mellis	mMAG	A
k141_38113	4841	665.592	665.592	37686.6	Firmicutes	Bacilli	Lactobacillales	Lactobacillaceae	Bombilactobacillus	Firm-5	Bombilactobacillus_mellis	mMAG	A
k141_57298	8649	39.3363	39.3363	713.882	Firmicutes	Bacilli	Lactobacillales	Lactobacillaceae	Bombilactobacillus	Firm-5	Bombilactobacillus_mellis	mMAG	A
k141_164	14255	43.2381	43.2381	7343.47	Firmicutes	Bacilli	Lactobacillales	Lactobacillaceae	Bombilactobacillus	Firm-5	Bombilactobacillus_mellis	mMAG	A
k141_124166	23306	35.1886	35.1886	3536.83	Firmicutes	Bacilli	Lactobacillales	Lactobacillaceae	Bombilactobacillus	Firm-5	Bombilactobacillus_mellis	mMAG	A
k141_19416	11653	42.0457	42.0457	19205.8	Firmicutes	Bacilli	Lactobacillales	Lactobacillaceae	Bombilactobacillus	Firm-5	Bombilactobacillus_mellis	mMAG	A
k141_28924	3234	33.8966	33.8966	1329.27	Firmicutes	Bacilli	Lactobacillales	Lactobacillaceae	Bombilactobacillus	Firm-5	Bombilactobacillus_mellis	mMAG	A
k141_105201	9921	41.2418	41.2418	6034.31	Firmicutes	Bacilli	Lactobacillales	Lactobacillaceae	Bombilactobacillus	Firm-5	Bombilactobacillus_mellis	mMAG	A
k141_133818	10289	39.8002	39.8002	18615.4	Firmicutes	Bacilli	Lactobacillales	Lactobacillaceae	Bombilactobacillus	Firm-5	Bombilactobacillus_mellis	mMAG	A
k141_133980	4654	40.8606	40.8606	2760.15	Firmicutes	Bacilli	Lactobacillales	Lactobacillaceae	Bombilactobacillus	Firm-5	Bombilactobacillus_mellis	mMAG	A
k141_29155	10727	48.3289	48.3289	17214.3	Firmicutes	Bacilli	Lactobacillales	Lactobacillaceae	Bombilactobacillus	Firm-5	Bombilactobacillus_mellis	mMAG	A
k141_105497	6117	41.9459	41.9459	2403.69	Firmicutes	Bacilli	Lactobacillales	Lactobacillaceae	Bombilactobacillus	Firm-5	Bombilactobacillus_mellis	mMAG	A
k141_86551	22842	36.3437	36.3437	886.993	Firmicutes	Bacilli	Lactobacillales	Lactobacillaceae	Bombilactobacillus	Firm-5	Bombilactobacillus_mellis	mMAG	A
k141_10185	34790	38.87	38.87	1219.15	Firmicutes	Bacilli	Lactobacillales	Lactobacillaceae	Bombilactobacillus	Firm-5	Bombilactobacillus_mellis	mMAG	A
k141_38887	15267	44.1035	44.1035	4145.98	Firmicutes	Bacilli	Lactobacillales	Lactobacillaceae	Bombilactobacillus	Firm-5	Bombilactobacillus_mellis	mMAG	A
k141_134382	11811	41.8143	41.8144	1183.6	Firmicutes	Bacilli	Lactobacillales	Lactobacillaceae	Bombilactobacillus	Firm-5	Bombilactobacillus_mellis	mMAG	A
k141_20027	11776	38.2315	38.2315	1186.81	Firmicutes	Bacilli	Lactobacillales	Lactobacillaceae	Bombilactobacillus	Firm-5	Bombilactobacillus_mellis	mMAG	A
k141_29490	8246	34.8693	34.8693	1472.03	Firmicutes	Bacilli	Lactobacillales	Lactobacillaceae	Bombilactobacillus	Firm-5	Bombilactobacillus_mellis	mMAG	A
k141_125129	4465	39.016	39.016	3772.42	Firmicutes	Bacilli	Lactobacillales	Lactobacillaceae	Bombilactobacillus	Firm-5	Bombilactobacillus_mellis	mMAG	A
k141_134542	5531	59.7945	59.7945	57757	Firmicutes	Bacilli	Lactobacillales	Lactobacillaceae	Bombilactobacillus	Firm-5	Bombilactobacillus_mellis	mMAG	A
k141_134662	15918	41.6078	41.6078	2822.38	Firmicutes	Bacilli	Lactobacillales	Lactobacillaceae	Bombilactobacillus	Firm-5	Bombilactobacillus_mellis	mMAG	A
k141_29748	31179	41.8017	41.8017	10969.5	Firmicutes	Bacilli	Lactobacillales	Lactobacillaceae	Bombilactobacillus	Firm-5	Bombilactobacillus_mellis	mMAG	A
k141_115886	10247	35.8955	35.8956	1589.19	Firmicutes	Bacilli	Lactobacillales	Lactobacillaceae	Bombilactobacillus	Firm-5	Bombilactobacillus_mellis	mMAG	A
k141_87462	6752	41.4889	41.4889	1874.99	Firmicutes	Bacilli	Lactobacillales	Lactobacillaceae	Bombilactobacillus	Firm-5	Bombilactobacillus_mellis	mMAG	A
k141_11021	3174	33.6283	33.6283	488.13	Firmicutes	Bacilli	Lactobacillales	Lactobacillaceae	Bombilactobacillus	Firm-5	Bombilactobacillus_mellis	mMAG	A
k141_97299	6368	27.472	27.472	334.659	Firmicutes	Bacilli	Lactobacillales	Lactobacillaceae	Bombilactobacillus	Firm-5	Bombilactobacillus_mellis	mMAG	A
k141_87779	6277	44.5417	44.5417	953.81	Proteobacteria	Alphaproteobacteria	Acetobacterales	Acetobaceteraceae	Commensalibacter	Commensalbacter	Commensalibacter_sp00302795	mMAG	A
k141_68602	9009	41.5155	41.5155	1391.83	Proteobacteria	Alphaproteobacteria	Acetobacterales	Acetobaceteraceae	Commensalibacter	Commensalbacter	Commensalibacter_sp00302795	mMAG	A
k141_77877	11914	85.7191	85.7191	1525440	Proteobacteria	Alphaproteobacteria	Acetobacterales	Acetobaceteraceae	Commensalibacter	Commensalbacter	Commensalibacter_sp00302795	mMAG	A
k141_126025	9156	32.5319	32.5319	353.389	Proteobacteria	Alphaproteobacteria	Acetobacterales	Acetobaceteraceae	Commensalibacter	Commensalbacter	Commensalibacter_sp00302795	mMAG	A
k141_59017	26404	37.3775	37.3775	15016.9	Proteobacteria	Alphaproteobacteria	Acetobacterales	Acetobaceteraceae	Commensalibacter	Commensalbacter	Commensalibacter_sp00302795	mMAG	A
k141_78283	14485	32.7132	32.7133	3570.5	Proteobacteria	Alphaproteobacteria	Acetobacterales	Acetobaceteraceae	Commensalibacter	Commensalbacter	Commensalibacter_sp00302795	mMAG	A
k141_145215	2881	53.3596	53.3596	16355	Proteobacteria	Alphaproteobacteria	Acetobacterales	Acetobaceteraceae	Commensalibacter	Commensalbacter	Commensalibacter_sp00302795	mMAG	A
k141_145300	2949	34.6799	34.6799	763.724	Proteobacteria	Alphaproteobacteria	Acetobacterales	Acetobaceteraceae	Commensalibacter	Commensalbacter	Commensalibacter_sp00302795	mMAG	A
k141_11834	6050	42.1097	42.1097	6238.67	Proteobacteria	Alphaproteobacteria	Acetobacterales	Acetobaceteraceae	Commensalibacter	Commensalbacter	Commensalibacter_sp00302795	mMAG	A
k141_78456	3369	34.9652	34.9652	588.914	Proteobacteria	Alphaproteobacteria	Acetobacterales	Acetobaceteraceae	Commensalibacter	Commensalbacter	Commensalibacter_sp00302795	mMAG	A
k141_107415	12868	28.995	28.995	1141.23	Proteobacteria	Alphaproteobacteria	Acetobacterales	Acetobaceteraceae	Commensalibacter	Commensalbacter	Commensalibacter_sp00302795	mMAG	A
k141_59703	14872	37.8794	37.8794	4732.29	Proteobacteria	Alphaproteobacteria	Acetobacterales	Acetobaceteraceae	Commensalibacter	Commensalbacter	Commensalibacter_sp00302795	mMAG	A
k141_12113	11784	34.6659	34.666	1730.37	Proteobacteria	Alphaproteobacteria	Acetobacterales	Acetobaceteraceae	Commensalibacter	Commensalbacter	Commensalibacter_sp00302795	mMAG	A
k141_40869	9129	36.3256	36.3256	1352.42	Proteobacteria	Alphaproteobacteria	Acetobacterales	Acetobaceteraceae	Commensalibacter	Commensalbacter	Commensalibacter_sp00302795	mMAG	A
k141_31166	10397	39.2502	39.2502	4089.54	Proteobacteria	Alphaproteobacteria	Acetobacterales	Acetobaceteraceae	Commensalibacter	Commensalbacter	Commensalibacter_sp00302795	mMAG	A
k141_69826	6008	55.7209	55.7209	58808.4	Proteobacteria	Alphaproteobacteria	Acetobacterales	Acetobaceteraceae	Commensalibacter	Commensalbacter	Commensalibacter_sp00302795	mMAG	A
k141_12389	2525	35.0177	35.0177	1032.23	Proteobacteria	Alphaproteobacteria	Acetobacterales	Acetobaceteraceae	Commensalibacter	Commensalbacter	Commensalibacter_sp00302795	mMAG	A
k141_79062	22155	35.3911	35.3911	871.967	Proteobacteria	Alphaproteobacteria	Acetobacterales	Acetobaceteraceae	Commensalibacter	Commensalbacter	Commensalibacter_sp00302795	mMAG	A
k141_146083	13656	39.1505	39.1505	6077.79	Proteobacteria	Alphaproteobacteria	Acetobacterales	Acetobaceteraceae	Commensalibacter	Commensalbacter	Commensalibacter_sp00302795	mMAG	A
k141_79133	19698	39.6418	39.6418	6507.04	Proteobacteria	Alphaproteobacteria	Acetobacterales	Acetobaceteraceae	Commensalibacter	Commensalbacter	Commensalibacter_sp00302795	mMAG	A
k141_50840	4884	39.0659	39.0659	1425.56	Proteobacteria	Alphaproteobacteria	Acetobacterales	Acetobaceteraceae	Commensalibacter	Commensalbacter	Commensalibacter_sp00302795	mMAG	A
k141_89905	5015	29.821	29.821	740.053	Proteobacteria	Alphaproteobacteria	Acetobacterales	Acetobaceteraceae	Commensalibacter	Commensalbacter	Commensalibacter_sp00302795	mMAG	A
k141_89923	5271	35.3035	35.3035	3718.29	Proteobacteria	Alphaproteobacteria	Acetobacterales	Acetobaceteraceae	Commensalibacter	Commensalbacter	Commensalibacter_sp00302795	mMAG	A
k141_60387	9224	42.1817	42.1817	1026.27	Proteobacteria	Alphaproteobacteria	Acetobacterales	Acetobaceteraceae	Commensalibacter	Commensalbacter	Commensalibacter_sp00302795	mMAG	A
k141_22686	22251	38.2295	38.2295	3141.03	Proteobacteria	Alphaproteobacteria	Acetobacterales	Acetobaceteraceae	Commensalibacter	Commensalbacter	Commensalibacter_sp00302795	mMAG	A
k141_41937	27484	36.8191	36.8191	3624.03	Proteobacteria	Alphaproteobacteria	Acetobacterales	Acetobaceteraceae	Commensalibacter	Commensalbacter	Commensalibacter_sp00302795	mMAG	A
k141_22900	4925	51.7996	51.7996	31739.4	Proteobacteria	Alphaproteobacteria	Acetobacterales	Acetobaceteraceae	Commensalibacter	Commensalbacter	Commensalibacter_sp00302795	mMAG	A
k141_137574	4805	27.0756	27.0756	214.92	Proteobacteria	Alphaproteobacteria	Acetobacterales	Acetobaceteraceae	Commensalibacter	Commensalbacter	Commensalibacter_sp00302795	mMAG	A
k141_137671	22900	45.7074	45.7074	7980.63	Proteobacteria	Alphaproteobacteria	Acetobacterales	Acetobaceteraceae	Commensalibacter	Commensalbacter	Commensalibacter_sp00302795	mMAG	A
k141_42112	6179	48.5764	48.5764	8547.61	Proteobacteria	Alphaproteobacteria	Acetobacterales	Acetobaceteraceae	Commensalibacter	Commensalbacter	Commensalibacter_sp00302795	mMAG	A
k141_100030	5399	33.6437	33.6437	966.176	Proteobacteria	Alphaproteobacteria	Acetobacterales	Acetobaceteraceae	Commensalibacter	Commensalbacter	Commensalibacter_sp00302795	mMAG	A
k141_90622	33009	33.9549	33.9549	1443.55	Proteobacteria	Alphaproteobacteria	Acetobacterales	Acetobaceteraceae	Commensalibacter	Commensalbacter	Commensalibacter_sp00302795	mMAG	A
k141_128770	12659	34.3591	34.3591	812.576	Proteobacteria	Alphaproteobacteria	Acetobacterales	Acetobaceteraceae	Commensalibacter	Commensalbacter	Commensalibacter_sp00302795	mMAG	A
k141_61342	6894	35.7516	35.7518	2673.62	Proteobacteria	Alphaproteobacteria	Acetobacterales	Acetobaceteraceae	Commensalibacter	Commensalbacter	Commensalibacter_sp00302795	mMAG	A
k141_80342	6672	35.2087	35.2087	3479.95	Proteobacteria	Alphaproteobacteria	Acetobacterales	Acetobaceteraceae	Commensalibacter	Commensalbacter	Commensalibacter_sp00302795	mMAG	A
k141_51888	22563	35.5242	35.5242	665.815	Proteobacteria	Alphaproteobacteria	Acetobacterales	Acetobaceteraceae	Commensalibacter	Commensalbacter	Commensalibacter_sp00302795	mMAG	A
k141_128993	16555	40.1341	40.1341	1088.66	Proteobacteria	Alphaproteobacteria	Acetobacterales	Acetobaceteraceae	Commensalibacter	Commensalbacter	Commensalibacter_sp00302795	mMAG	A
k141_100617	13396	46.7716	46.7716	6933.47	Proteobacteria	Alphaproteobacteria	Acetobacterales	Acetobaceteraceae	Commensalibacter	Commensalbacter	Commensalibacter_sp00302795	mMAG	A
k141_23569	4227	41.1217	41.1217	2900.75	Proteobacteria	Alphaproteobacteria	Acetobacterales	Acetobaceteraceae	Commensalibacter	Commensalbacter	Commensalibacter_sp00302795	mMAG	A
k141_91132	12973	52.5747	52.5747	123442	Proteobacteria	Alphaproteobacteria	Acetobacterales	Acetobaceteraceae	Commensalibacter	Commensalbacter	Commensalibacter_sp00302795	mMAG	A
k141_100789	6422	31.1821	31.1821	671.935	Proteobacteria	Alphaproteobacteria	Acetobacterales	Acetobaceteraceae	Commensalibacter	Commensalbacter	Commensalibacter_sp00302795	mMAG	A
k141_42648	9606	33.0795	33.0795	714.251	Proteobacteria	Alphaproteobacteria	Acetobacterales	Acetobaceteraceae	Commensalibacter	Commensalbacter	Commensalibacter_sp00302795	mMAG	A
k141_138442	9878	31.7801	31.7801	4425.83	Proteobacteria	Alphaproteobacteria	Acetobacterales	Acetobaceteraceae	Commensalibacter	Commensalbacter	Commensalibacter_sp00302795	mMAG	A
k141_61680	10365	41.8662	41.8662	4970.12	Proteobacteria	Alphaproteobacteria	Acetobacterales	Acetobaceteraceae	Commensalibacter	Commensalbacter	Commensalibacter_sp00302795	mMAG	A
k141_101100	24011	29.8191	29.8191	759.139	Proteobacteria	Alphaproteobacteria	Acetobacterales	Acetobaceteraceae	Commensalibacter	Commensalbacter	Commensalibacter_sp00302795	mMAG	A
k141_14345	3561	31.6658	31.6658	238.901	Proteobacteria	Alphaproteobacteria	Acetobacterales	Acetobaceteraceae	Commensalibacter	Commensalbacter	Commensalibacter_sp00302795	mMAG	A
k141_52330	7632	34.8987	34.8987	222.994	Proteobacteria	Alphaproteobacteria	Acetobacterales	Acetobaceteraceae	Commensalibacter	Commensalbacter	Commensalibacter_sp00302795	mMAG	A
k141_14481	6036	42.9414	42.9414	4053.94	Proteobacteria	Alphaproteobacteria	Acetobacterales	Acetobaceteraceae	Commensalibacter	Commensalbacter	Commensalibacter_sp00302795	mMAG	A
k141_24068	24103	35.0734	35.0734	1195.37	Proteobacteria	Alphaproteobacteria	Acetobacterales	Acetobaceteraceae	Commensalibacter	Commensalbacter	Commensalibacter_sp00302795	mMAG	A
k141_101334	19501	41.5973	41.5973	1022.45	Proteobacteria	Alphaproteobacteria	Acetobacterales	Acetobaceteraceae	Commensalibacter	Commensalbacter	Commensalibacter_sp00302795	mMAG	A
k141_81280	21957	37.5756	37.5756	1825.15	Proteobacteria	Alphaproteobacteria	Acetobacterales	Acetobaceteraceae	Commensalibacter	Commensalbacter	Commensalibacter_sp00302795	mMAG	A
k141_139271	5686	47.8219	47.8219	41711.2	Proteobacteria	Alphaproteobacteria	Acetobacterales	Acetobaceteraceae	Commensalibacter	Commensalbacter	Commensalibacter_sp00302795	mMAG	A
k141_81633	50981	46.0199	46.0199	5433.15	Proteobacteria	Alphaproteobacteria	Acetobacterales	Acetobaceteraceae	Commensalibacter	Commensalbacter	Commensalibacter_sp00302795	mMAG	A
k141_33154	20117	45.5471	45.5471	9695.74	Proteobacteria	Alphaproteobacteria	Acetobacterales	Acetobaceteraceae	Commensalibacter	Commensalbacter	Commensalibacter_sp00302795	mMAG	A
k141_15277	26690	38.6841	38.6841	3637.54	Proteobacteria	Alphaproteobacteria	Acetobacterales	Acetobaceteraceae	Commensalibacter	Commensalbacter	Commensalibacter_sp00302795	mMAG	A
k141_62607	3294	35.2296	35.2296	532.133	Proteobacteria	Alphaproteobacteria	Acetobacterales	Acetobaceteraceae	Commensalibacter	Commensalbacter	Commensalibacter_sp00302795	mMAG	A
k141_81852	31229	44.3747	44.3747	7903.13	Proteobacteria	Alphaproteobacteria	Acetobacterales	Acetobaceteraceae	Commensalibacter	Commensalbacter	Commensalibacter_sp00302795	mMAG	A
k141_92721	14267	42.8088	42.8088	11406.7	Proteobacteria	Alphaproteobacteria	Acetobacterales	Acetobaceteraceae	Commensalibacter	Commensalbacter	Commensalibacter_sp00302795	mMAG	A
k141_102459	10289	35.6896	35.6896	2171.19	Proteobacteria	Alphaproteobacteria	Acetobacterales	Acetobaceteraceae	Commensalibacter	Commensalbacter	Commensalibacter_sp00302795	mMAG	A
k141_5742	35626	44.3239	44.3239	23518.4	Proteobacteria	Alphaproteobacteria	Acetobacterales	Acetobaceteraceae	Commensalibacter	Commensalbacter	Commensalibacter_sp00302795	mMAG	A
k141_73457	3238	35.6574	35.6574	3716.55	Proteobacteria	Alphaproteobacteria	Acetobacterales	Acetobaceteraceae	Commensalibacter	Commensalbacter	Commensalibacter_sp00302795	mMAG	A
k141_73509	5755	40.1529	40.1531	6839.04	Proteobacteria	Alphaproteobacteria	Acetobacterales	Acetobaceteraceae	Commensalibacter	Commensalbacter	Commensalibacter_sp00302795	mMAG	A
k141_54004	12481	38.451	38.451	4300.79	Proteobacteria	Alphaproteobacteria	Acetobacterales	Acetobaceteraceae	Commensalibacter	Commensalbacter	Commensalibacter_sp00302795	mMAG	A
k141_44551	3057	38.2707	38.2707	13647.9	Proteobacteria	Alphaproteobacteria	Acetobacterales	Acetobaceteraceae	Commensalibacter	Commensalbacter	Commensalibacter_sp00302795	mMAG	A
k141_121763	24588	43.0455	43.0455	60809.6	Proteobacteria	Alphaproteobacteria	Acetobacterales	Acetobaceteraceae	Commensalibacter	Commensalbacter	Commensalibacter_sp00302795	mMAG	A
k141_131689	13446	34.7068	34.7068	482.155	Proteobacteria	Alphaproteobacteria	Acetobacterales	Acetobaceteraceae	Commensalibacter	Commensalbacter	Commensalibacter_sp00302795	mMAG	A
k141_140534	18802	35.4486	35.4486	5102.67	Proteobacteria	Alphaproteobacteria	Acetobacterales	Acetobaceteraceae	Commensalibacter	Commensalbacter	Commensalibacter_sp00302795	mMAG	A
k141_111475	3703	34.7757	34.776	787.539	Proteobacteria	Alphaproteobacteria	Acetobacterales	Acetobaceteraceae	Commensalibacter	Commensalbacter	Commensalibacter_sp00302795	mMAG	A
k141_140588	5328	42.2833	42.2833	3524.61	Proteobacteria	Alphaproteobacteria	Acetobacterales	Acetobaceteraceae	Commensalibacter	Commensalbacter	Commensalibacter_sp00302795	mMAG	A
k141_16309	30427	44.8215	44.8215	4984.61	Proteobacteria	Alphaproteobacteria	Acetobacterales	Acetobaceteraceae	Commensalibacter	Commensalbacter	Commensalibacter_sp00302795	mMAG	A
k141_121982	18882	47.4452	47.4452	11280.9	Proteobacteria	Alphaproteobacteria	Acetobacterales	Acetobaceteraceae	Commensalibacter	Commensalbacter	Commensalibacter_sp00302795	mMAG	A
k141_122102	11886	32.3828	32.3828	743.271	Proteobacteria	Alphaproteobacteria	Acetobacterales	Acetobaceteraceae	Commensalibacter	Commensalbacter	Commensalibacter_sp00302795	mMAG	A
k141_54482	7655	40.8421	40.8421	2333.1	Proteobacteria	Alphaproteobacteria	Acetobacterales	Acetobaceteraceae	Commensalibacter	Commensalbacter	Commensalibacter_sp00302795	mMAG	A
k141_83144	4139	32.7676	32.7676	929.8	Proteobacteria	Alphaproteobacteria	Acetobacterales	Acetobaceteraceae	Commensalibacter	Commensalbacter	Commensalibacter_sp00302795	mMAG	A
k141_111870	3567	45.0348	45.0348	11444.8	Proteobacteria	Alphaproteobacteria	Acetobacterales	Acetobaceteraceae	Commensalibacter	Commensalbacter	Commensalibacter_sp00302795	mMAG	A
k141_103754	16205	38.5256	38.5256	4097.15	Proteobacteria	Alphaproteobacteria	Acetobacterales	Acetobaceteraceae	Commensalibacter	Commensalbacter	Commensalibacter_sp00302795	mMAG	A
k141_111993	30022	63.5331	63.5331	750620	Proteobacteria	Alphaproteobacteria	Acetobacterales	Acetobaceteraceae	Commensalibacter	Commensalbacter	Commensalibacter_sp00302795	mMAG	A
k141_112050	13642	40.3906	40.3906	4606.6	Proteobacteria	Alphaproteobacteria	Acetobacterales	Acetobaceteraceae	Commensalibacter	Commensalbacter	Commensalibacter_sp00302795	mMAG	A
k141_54833	4109	16.3263	16.3263	2650.18	Proteobacteria	Alphaproteobacteria	Acetobacterales	Acetobaceteraceae	Commensalibacter	Commensalbacter	Commensalibacter_sp00302795	mMAG	A
k141_45199	6961	32.9787	32.9787	242.744	Proteobacteria	Alphaproteobacteria	Acetobacterales	Acetobaceteraceae	Commensalibacter	Commensalbacter	Commensalibacter_sp00302795	mMAG	A
k141_83428	40395	43.2163	43.2163	8662.79	Proteobacteria	Alphaproteobacteria	Acetobacterales	Acetobaceteraceae	Commensalibacter	Commensalbacter	Commensalibacter_sp00302795	mMAG	A
k141_141452	11320	34.171	34.1711	1025.56	Proteobacteria	Alphaproteobacteria	Acetobacterales	Acetobaceteraceae	Commensalibacter	Commensalbacter	Commensalibacter_sp00302795	mMAG	A
k141_45611	9124	43.7682	43.7682	13825.9	Proteobacteria	Alphaproteobacteria	Acetobacterales	Acetobaceteraceae	Commensalibacter	Commensalbacter	Commensalibacter_sp00302795	mMAG	A
k141_26618	11677	38.6204	38.6204	1903.64	Proteobacteria	Alphaproteobacteria	Acetobacterales	Acetobaceteraceae	Commensalibacter	Commensalbacter	Commensalibacter_sp00302795	mMAG	A
k141_83840	31314	37.9934	37.9934	1868.66	Proteobacteria	Alphaproteobacteria	Acetobacterales	Acetobaceteraceae	Commensalibacter	Commensalbacter	Commensalibacter_sp00302795	mMAG	A
k141_55432	12919	39.0511	39.0511	4348.63	Proteobacteria	Alphaproteobacteria	Acetobacterales	Acetobaceteraceae	Commensalibacter	Commensalbacter	Commensalibacter_sp00302795	mMAG	A
k141_64656	8599	42.2765	42.2765	3173.25	Proteobacteria	Alphaproteobacteria	Acetobacterales	Acetobaceteraceae	Commensalibacter	Commensalbacter	Commensalibacter_sp00302795	mMAG	A
k141_17390	8819	39.9551	39.9551	2124.33	Proteobacteria	Alphaproteobacteria	Acetobacterales	Acetobaceteraceae	Commensalibacter	Commensalbacter	Commensalibacter_sp00302795	mMAG	A
k141_55540	4021	33.4405	33.4407	589.366	Proteobacteria	Alphaproteobacteria	Acetobacterales	Acetobaceteraceae	Commensalibacter	Commensalbacter	Commensalibacter_sp00302795	mMAG	A
k141_84198	20156	41.0324	41.0324	3419.51	Proteobacteria	Alphaproteobacteria	Acetobacterales	Acetobaceteraceae	Commensalibacter	Commensalbacter	Commensalibacter_sp00302795	mMAG	A
k141_17628	7782	38.8485	38.8485	5357.54	Proteobacteria	Alphaproteobacteria	Acetobacterales	Acetobaceteraceae	Commensalibacter	Commensalbacter	Commensalibacter_sp00302795	mMAG	A
k141_113171	19955	37.5908	37.5908	2581.8	Proteobacteria	Alphaproteobacteria	Acetobacterales	Acetobaceteraceae	Commensalibacter	Commensalbacter	Commensalibacter_sp00302795	mMAG	A
k141_64935	5915	31.4925	31.4925	1082.61	Proteobacteria	Alphaproteobacteria	Acetobacterales	Acetobaceteraceae	Commensalibacter	Commensalbacter	Commensalibacter_sp00302795	mMAG	A
k141_17658	6047	35.126	35.126	801.92	Proteobacteria	Alphaproteobacteria	Acetobacterales	Acetobaceteraceae	Commensalibacter	Commensalbacter	Commensalibacter_sp00302795	mMAG	A
k141_65136	7971	41.8994	41.8994	4914.85	Proteobacteria	Alphaproteobacteria	Acetobacterales	Acetobaceteraceae	Commensalibacter	Commensalbacter	Commensalibacter_sp00302795	mMAG	A
k141_84558	5619	35.4628	35.4628	3842.53	Proteobacteria	Alphaproteobacteria	Acetobacterales	Acetobaceteraceae	Commensalibacter	Commensalbacter	Commensalibacter_sp00302795	mMAG	A
k141_56060	23446	40.6782	40.6782	2207.19	Proteobacteria	Alphaproteobacteria	Acetobacterales	Acetobaceteraceae	Commensalibacter	Commensalbacter	Commensalibacter_sp00302795	mMAG	A
k141_7573	5521	43.9084	43.9084	13160.2	Proteobacteria	Alphaproteobacteria	Acetobacterales	Acetobaceteraceae	Commensalibacter	Commensalbacter	Commensalibacter_sp00302795	mMAG	A
k141_142589	5079	34.4127	34.4129	2483.55	Proteobacteria	Alphaproteobacteria	Acetobacterales	Acetobaceteraceae	Commensalibacter	Commensalbacter	Commensalibacter_sp00302795	mMAG	A
k141_84720	13822	50.5679	50.5679	9822.7	Proteobacteria	Alphaproteobacteria	Acetobacterales	Acetobaceteraceae	Commensalibacter	Commensalbacter	Commensalibacter_sp00302795	mMAG	A
k141_36317	4105	43.7327	43.7327	6614.12	Proteobacteria	Alphaproteobacteria	Acetobacterales	Acetobaceteraceae	Commensalibacter	Commensalbacter	Commensalibacter_sp00302795	mMAG	A
k141_151222	13014	39.7401	39.7401	4690.93	Proteobacteria	Alphaproteobacteria	Acetobacterales	Acetobaceteraceae	Commensalibacter	Commensalbacter	Commensalibacter_sp00302795	mMAG	A
k141_113460	2833	37.3194	37.3194	2432.1	Proteobacteria	Alphaproteobacteria	Acetobacterales	Acetobaceteraceae	Commensalibacter	Commensalbacter	Commensalibacter_sp00302795	mMAG	A
k141_36451	2567	35.8842	35.8842	613.845	Proteobacteria	Alphaproteobacteria	Acetobacterales	Acetobaceteraceae	Commensalibacter	Commensalbacter	Commensalibacter_sp00302795	mMAG	A
k141_113895	13741	45.324	45.324	5713.38	Proteobacteria	Alphaproteobacteria	Acetobacterales	Acetobaceteraceae	Commensalibacter	Commensalbacter	Commensalibacter_sp00302795	mMAG	A
k141_36886	11198	33.7649	33.7649	906.48	Proteobacteria	Alphaproteobacteria	Acetobacterales	Acetobaceteraceae	Commensalibacter	Commensalbacter	Commensalibacter_sp00302795	mMAG	A
k141_18610	2779	43.8056	43.8056	2874.79	Proteobacteria	Alphaproteobacteria	Acetobacterales	Acetobaceteraceae	Commensalibacter	Commensalbacter	Commensalibacter_sp00302795	mMAG	A
k141_114123	35923	41.8823	41.8823	2109.99	Proteobacteria	Alphaproteobacteria	Acetobacterales	Acetobaceteraceae	Commensalibacter	Commensalbacter	Commensalibacter_sp00302795	mMAG	A
k141_65867	60576	42.0589	42.0589	31853	Proteobacteria	Alphaproteobacteria	Acetobacterales	Acetobaceteraceae	Commensalibacter	Commensalbacter	Commensalibacter_sp00302795	mMAG	A
k141_66114	5266	30.4345	30.4345	659.712	Proteobacteria	Alphaproteobacteria	Acetobacterales	Acetobaceteraceae	Commensalibacter	Commensalbacter	Commensalibacter_sp00302795	mMAG	A
k141_8699	9369	41.8385	41.8385	1454.68	Proteobacteria	Alphaproteobacteria	Acetobacterales	Acetobaceteraceae	Commensalibacter	Commensalbacter	Commensalibacter_sp00302795	mMAG	A
k141_66481	22097	106.415	106.415	63135.9	Proteobacteria	Alphaproteobacteria	Acetobacterales	Acetobaceteraceae	Commensalibacter	Commensalbacter	Commensalibacter_sp00302795	mMAG	A
k141_66525	12144	40.4944	40.4945	2647.41	Proteobacteria	Alphaproteobacteria	Acetobacterales	Acetobaceteraceae	Commensalibacter	Commensalbacter	Commensalibacter_sp00302795	mMAG	A
k141_37969	12427	35.7033	35.7033	1572.95	Proteobacteria	Alphaproteobacteria	Acetobacterales	Acetobaceteraceae	Commensalibacter	Commensalbacter	Commensalibacter_sp00302795	mMAG	A
k141_793	1245	2904.32	2904.32	95517600	Psuedomonadota	Gammaproteobacteria	Orbales	Orbaceae	Frischella	Frischella	Frischella_perrara	mMAG	A
k141_79709	6365	1223.83	1223.83	148322000	Psuedomonadota	Gammaproteobacteria	Orbales	Orbaceae	Frischella	Frischella	Frischella_perrara	mMAG	A
k141_128195	1726	242.192	242.192	9111.35	Psuedomonadota	Gammaproteobacteria	Orbales	Orbaceae	Frischella	Frischella	Frischella_perrara	mMAG	A
k141_65730	1502	64.895	64.895	5976.94	Psuedomonadota	Gammaproteobacteria	Orbales	Orbaceae	Frischella	Frischella	Frischella_perrara	mMAG	A
k141_66919	4844	258.103	258.103	3435.13	Psuedomonadota	Gammaproteobacteria	Orbales	Orbaceae	Frischella	Frischella	Frischella_perrara	mMAG	A
k141_19333	1311	227.82	227.82	20813.4	Psuedomonadota	Gammaproteobacteria	Orbales	Orbaceae	Frischella	Frischella	Frischella_perrara	mMAG	A
k141_86245	2278	278.202	278.202	8732.46	Psuedomonadota	Gammaproteobacteria	Orbales	Orbaceae	Frischella	Frischella	Frischella_perrara	mMAG	A
k141_105356	5823	1719.44	1719.44	51073600	Psuedomonadota	Gammaproteobacteria	Orbales	Orbaceae	Frischella	Frischella	Frischella_perrara	mMAG	A
k141_47974	19393	268.016	268.016	4400.26	Psuedomonadota	Gammaproteobacteria	Orbales	Orbaceae	Frischella	Frischella	Frischella_perrara	mMAG	A
k141_124423	26124	292.173	292.173	5344.58	Psuedomonadota	Gammaproteobacteria	Orbales	Orbaceae	Frischella	Frischella	Frischella_perrara	mMAG	A
k141_19656	3904	271.897	271.897	2970.55	Psuedomonadota	Gammaproteobacteria	Orbales	Orbaceae	Frischella	Frischella	Frischella_perrara	mMAG	A
k141_86441	1138	2473.99	2473.99	43709400	Psuedomonadota	Gammaproteobacteria	Orbales	Orbaceae	Frischella	Frischella	Frischella_perrara	mMAG	A
k141_19673	8211	263.941	263.941	5300.34	Psuedomonadota	Gammaproteobacteria	Orbales	Orbaceae	Frischella	Frischella	Frischella_perrara	mMAG	A
k141_134043	42898	342.487	342.487	7325.32	Psuedomonadota	Gammaproteobacteria	Orbales	Orbaceae	Frischella	Frischella	Frischella_perrara	mMAG	A
k141_602	21448	285.526	285.526	4139.34	Psuedomonadota	Gammaproteobacteria	Orbales	Orbaceae	Frischella	Frischella	Frischella_perrara	mMAG	A
k141_76822	15405	283.401	283.401	10713.3	Psuedomonadota	Gammaproteobacteria	Orbales	Orbaceae	Frischella	Frischella	Frischella_perrara	mMAG	A
k141_134162	17098	254.554	254.554	5394.14	Psuedomonadota	Gammaproteobacteria	Orbales	Orbaceae	Frischella	Frischella	Frischella_perrara	mMAG	A
k141_76836	6111	299.856	299.856	13346.2	Psuedomonadota	Gammaproteobacteria	Orbales	Orbaceae	Frischella	Frischella	Frischella_perrara	mMAG	A
k141_57889	13379	245.202	245.202	3996.44	Psuedomonadota	Gammaproteobacteria	Orbales	Orbaceae	Frischella	Frischella	Frischella_perrara	mMAG	A
k141_48193	25938	333.512	333.512	4988.64	Psuedomonadota	Gammaproteobacteria	Orbales	Orbaceae	Frischella	Frischella	Frischella_perrara	mMAG	A
k141_19891	1169	489.829	489.829	109187	Psuedomonadota	Gammaproteobacteria	Orbales	Orbaceae	Frischella	Frischella	Frischella_perrara	mMAG	A
k141_67708	12182	301.525	301.525	5694.03	Psuedomonadota	Gammaproteobacteria	Orbales	Orbaceae	Frischella	Frischella	Frischella_perrara	mMAG	A
k141_20104	22967	335.669	335.669	3932.81	Psuedomonadota	Gammaproteobacteria	Orbales	Orbaceae	Frischella	Frischella	Frischella_perrara	mMAG	A
k141_20255	4603	1111.24	1111.24	7280440	Psuedomonadota	Gammaproteobacteria	Orbales	Orbaceae	Frischella	Frischella	Frischella_perrara	mMAG	A
k141_106325	38067	291.639	291.639	5605.83	Psuedomonadota	Gammaproteobacteria	Orbales	Orbaceae	Frischella	Frischella	Frischella_perrara	mMAG	A
k141_115997	20864	277.198	277.198	5766.31	Psuedomonadota	Gammaproteobacteria	Orbales	Orbaceae	Frischella	Frischella	Frischella_perrara	mMAG	A
k141_97158	13070	325.321	325.321	8085.39	Psuedomonadota	Gammaproteobacteria	Orbales	Orbaceae	Frischella	Frischella	Frischella_perrara	mMAG	A
k141_29979	2940	305.254	305.254	22941.1	Psuedomonadota	Gammaproteobacteria	Orbales	Orbaceae	Frischella	Frischella	Frischella_perrara	mMAG	A
k141_106546	26573	272.312	272.312	4758.42	Psuedomonadota	Gammaproteobacteria	Orbales	Orbaceae	Frischella	Frischella	Frischella_perrara	mMAG	A
k141_68607	8374	258.651	258.651	5082.66	Psuedomonadota	Gammaproteobacteria	Orbales	Orbaceae	Frischella	Frischella	Frischella_perrara	mMAG	A
k141_144651	24195	288.27	288.27	4940.71	Psuedomonadota	Gammaproteobacteria	Orbales	Orbaceae	Frischella	Frischella	Frischella_perrara	mMAG	A
k141_116323	35564	306.815	306.815	19941.9	Psuedomonadota	Gammaproteobacteria	Orbales	Orbaceae	Frischella	Frischella	Frischella_perrara	mMAG	A
k141_20974	9463	300.581	300.581	7451.28	Psuedomonadota	Gammaproteobacteria	Orbales	Orbaceae	Frischella	Frischella	Frischella_perrara	mMAG	A
k141_2191	2820	328.219	328.219	3463.63	Psuedomonadota	Gammaproteobacteria	Orbales	Orbaceae	Frischella	Frischella	Frischella_perrara	mMAG	A
k141_2340	12657	268.12	268.12	3598.87	Psuedomonadota	Gammaproteobacteria	Orbales	Orbaceae	Frischella	Frischella	Frischella_perrara	mMAG	A
k141_98406	23593	292.529	292.529	292357	Psuedomonadota	Gammaproteobacteria	Orbales	Orbaceae	Frischella	Frischella	Frischella_perrara	mMAG	A
k141_136136	46760	322.46	322.46	5594.11	Psuedomonadota	Gammaproteobacteria	Orbales	Orbaceae	Frischella	Frischella	Frischella_perrara	mMAG	A
k141_30921	35933	300.004	300.004	15048.5	Psuedomonadota	Gammaproteobacteria	Orbales	Orbaceae	Frischella	Frischella	Frischella_perrara	mMAG	A
k141_117234	8200	308.293	308.293	7751.94	Psuedomonadota	Gammaproteobacteria	Orbales	Orbaceae	Frischella	Frischella	Frischella_perrara	mMAG	A
k141_78780	3668	296.142	296.142	6271.55	Psuedomonadota	Gammaproteobacteria	Orbales	Orbaceae	Frischella	Frischella	Frischella_perrara	mMAG	A
k141_22013	45307	339.556	339.556	372250	Psuedomonadota	Gammaproteobacteria	Orbales	Orbaceae	Frischella	Frischella	Frischella_perrara	mMAG	A
k141_117611	2117	364.74	364.74	28863.6	Psuedomonadota	Gammaproteobacteria	Orbales	Orbaceae	Frischella	Frischella	Frischella_perrara	mMAG	A
k141_60028	56216	264.94	264.94	65714.5	Psuedomonadota	Gammaproteobacteria	Orbales	Orbaceae	Frischella	Frischella	Frischella_perrara	mMAG	A
k141_127413	30073	289.477	289.477	10121.7	Psuedomonadota	Gammaproteobacteria	Orbales	Orbaceae	Frischella	Frischella	Frischella_perrara	mMAG	A
k141_79079	4484	310.079	310.079	2408.92	Psuedomonadota	Gammaproteobacteria	Orbales	Orbaceae	Frischella	Frischella	Frischella_perrara	mMAG	A
k141_136700	38466	261.25	261.25	7690.71	Psuedomonadota	Gammaproteobacteria	Orbales	Orbaceae	Frischella	Frischella	Frischella_perrara	mMAG	A
k141_136701	23661	322.398	322.398	5166.99	Psuedomonadota	Gammaproteobacteria	Orbales	Orbaceae	Frischella	Frischella	Frischella_perrara	mMAG	A
k141_22379	2722	311.445	311.445	19145.3	Psuedomonadota	Gammaproteobacteria	Orbales	Orbaceae	Frischella	Frischella	Frischella_perrara	mMAG	A
k141_50719	6152	263.349	263.349	8068.83	Psuedomonadota	Gammaproteobacteria	Orbales	Orbaceae	Frischella	Frischella	Frischella_perrara	mMAG	A
k141_117929	2542	2866.91	2866.91	185969000	Psuedomonadota	Gammaproteobacteria	Orbales	Orbaceae	Frischella	Frischella	Frischella_perrara	mMAG	A
k141_22669	48577	297.601	297.601	6591.48	Psuedomonadota	Gammaproteobacteria	Orbales	Orbaceae	Frischella	Frischella	Frischella_perrara	mMAG	A
k141_51058	8932	267.21	267.21	90394.6	Psuedomonadota	Gammaproteobacteria	Orbales	Orbaceae	Frischella	Frischella	Frischella_perrara	mMAG	A
k141_60913	2739	448.166	448.166	23483.6	Psuedomonadota	Gammaproteobacteria	Orbales	Orbaceae	Frischella	Frischella	Frischella_perrara	mMAG	A
k141_23051	2543	3058.11	3058.11	129109000	Psuedomonadota	Gammaproteobacteria	Orbales	Orbaceae	Frischella	Frischella	Frischella_perrara	mMAG	A
k141_138146	11522	256.578	256.578	10661.9	Psuedomonadota	Gammaproteobacteria	Orbales	Orbaceae	Frischella	Frischella	Frischella_perrara	mMAG	A
k141_80659	15126	334.462	334.462	37903.5	Psuedomonadota	Gammaproteobacteria	Orbales	Orbaceae	Frischella	Frischella	Frischella_perrara	mMAG	A
k141_91373	5622	378.015	378.015	2559000	Psuedomonadota	Gammaproteobacteria	Orbales	Orbaceae	Frischella	Frischella	Frischella_perrara	mMAG	A
k141_23915	16036	272.897	272.897	7463.1	Psuedomonadota	Gammaproteobacteria	Orbales	Orbaceae	Frischella	Frischella	Frischella_perrara	mMAG	A
k141_147770	2999	285.789	285.789	3470.28	Psuedomonadota	Gammaproteobacteria	Orbales	Orbaceae	Frischella	Frischella	Frischella_perrara	mMAG	A
k141_101229	6916	288.709	288.709	9956.62	Psuedomonadota	Gammaproteobacteria	Orbales	Orbaceae	Frischella	Frischella	Frischella_perrara	mMAG	A
k141_4977	12316	277.671	277.671	593169	Psuedomonadota	Gammaproteobacteria	Orbales	Orbaceae	Frischella	Frischella	Frischella_perrara	mMAG	A
k141_62211	2558	1050.16	1050.16	4170010	Psuedomonadota	Gammaproteobacteria	Orbales	Orbaceae	Frischella	Frischella	Frischella_perrara	mMAG	A
k141_81461	26372	317.865	317.865	11081.4	Psuedomonadota	Gammaproteobacteria	Orbales	Orbaceae	Frischella	Frischella	Frischella_perrara	mMAG	A
k141_32990	12023	292.952	292.952	13215.2	Psuedomonadota	Gammaproteobacteria	Orbales	Orbaceae	Frischella	Frischella	Frischella_perrara	mMAG	A
k141_130609	11167	367.617	367.617	29619	Psuedomonadota	Gammaproteobacteria	Orbales	Orbaceae	Frischella	Frischella	Frischella_perrara	mMAG	A
k141_15553	13553	330.533	330.533	9208.81	Psuedomonadota	Gammaproteobacteria	Orbales	Orbaceae	Frischella	Frischella	Frischella_perrara	mMAG	A
k141_33623	35802	275.009	275.009	10758.8	Psuedomonadota	Gammaproteobacteria	Orbales	Orbaceae	Frischella	Frischella	Frischella_perrara	mMAG	A
k141_5915	10459	312.107	312.107	6925.46	Psuedomonadota	Gammaproteobacteria	Orbales	Orbaceae	Frischella	Frischella	Frischella_perrara	mMAG	A
k141_131562	1758	292.523	292.524	8129.28	Psuedomonadota	Gammaproteobacteria	Orbales	Orbaceae	Frischella	Frischella	Frischella_perrara	mMAG	A
k141_93829	2081	441.255	441.255	478824	Psuedomonadota	Gammaproteobacteria	Orbales	Orbaceae	Frischella	Frischella	Frischella_perrara	mMAG	A
k141_34422	7988	2248.95	2248.95	91728600	Psuedomonadota	Gammaproteobacteria	Orbales	Orbaceae	Frischella	Frischella	Frischella_perrara	mMAG	A
k141_149791	55414	333.751	333.751	6489.67	Psuedomonadota	Gammaproteobacteria	Orbales	Orbaceae	Frischella	Frischella	Frischella_perrara	mMAG	A
k141_104076	33017	292.374	292.374	8428.89	Psuedomonadota	Gammaproteobacteria	Orbales	Orbaceae	Frischella	Frischella	Frischella_perrara	mMAG	A
k141_26512	18536	260.834	260.834	6956.7	Psuedomonadota	Gammaproteobacteria	Orbales	Orbaceae	Frischella	Frischella	Frischella_perrara	mMAG	A
k141_26714	2121	481.58	481.58	9350.91	Psuedomonadota	Gammaproteobacteria	Orbales	Orbaceae	Frischella	Frischella	Frischella_perrara	mMAG	A
k141_64612	1016	8849	8849	361338000	Psuedomonadota	Gammaproteobacteria	Orbales	Orbaceae	Frischella	Frischella	Frischella_perrara	mMAG	A
k141_27565	14503	276.28	276.28	9862.02	Psuedomonadota	Gammaproteobacteria	Orbales	Orbaceae	Frischella	Frischella	Frischella_perrara	mMAG	A
k141_66581	13543	293.522	293.522	11216.7	Psuedomonadota	Gammaproteobacteria	Orbales	Orbaceae	Frischella	Frischella	Frischella_perrara	mMAG	A
k141_37746	11895	306.953	306.953	2265.83	Psuedomonadota	Gammaproteobacteria	Orbales	Orbaceae	Frischella	Frischella	Frischella_perrara	mMAG	A
k141_38929	2907	262.483	262.483	41754	Psuedomonadota	Gammaproteobacteria	Orbales	Orbaceae	Frischella	Frischella	Frischella_perrara	mMAG	A
k141_58305	3787	275.701	275.701	3331.08	Psuedomonadota	Gammaproteobacteria	Orbales	Orbaceae	Frischella	Frischella	Frischella_perrara	mMAG	A
k141_11243	21013	224.527	224.527	4889.26	Psuedomonadota	Gammaproteobacteria	Orbales	Orbaceae	Frischella	Frischella	Frischella_perrara	mMAG	A
k141_49971	1975	183.33	183.33	3035.38	Psuedomonadota	Gammaproteobacteria	Orbales	Orbaceae	Frischella	Frischella	Frischella_perrara	mMAG	A
k141_31527	1893	217.425	217.425	1774.95	Psuedomonadota	Gammaproteobacteria	Orbales	Orbaceae	Frischella	Frischella	Frischella_perrara	mMAG	A
k141_22854	16699	280.605	280.605	2841.41	Psuedomonadota	Gammaproteobacteria	Orbales	Orbaceae	Frischella	Frischella	Frischella_perrara	mMAG	A
k141_119307	1380	225.125	225.125	2741.88	Psuedomonadota	Gammaproteobacteria	Orbales	Orbaceae	Frischella	Frischella	Frischella_perrara	mMAG	A
k141_33630	5615	1221.36	1221.36	301445	Psuedomonadota	Gammaproteobacteria	Orbales	Orbaceae	Frischella	Frischella	Frischella_perrara	mMAG	A
k141_111321	3374	1514.28	1514.28	46646500	Psuedomonadota	Gammaproteobacteria	Orbales	Orbaceae	Frischella	Frischella	Frischella_perrara	mMAG	A
k141_54289	2914	131.291	131.291	7204.57	Psuedomonadota	Gammaproteobacteria	Orbales	Orbaceae	Frischella	Frischella	Frischella_perrara	mMAG	A
k141_55549	1817	1667.74	1667.74	380679	Psuedomonadota	Gammaproteobacteria	Orbales	Orbaceae	Frischella	Frischella	Frischella_perrara	mMAG	A
k141_45887	2040	363.899	363.899	6990.45	Psuedomonadota	Gammaproteobacteria	Orbales	Orbaceae	Frischella	Frischella	Frischella_perrara	mMAG	A
k141_65455	1600	93.7262	93.7262	2020.14	Psuedomonadota	Gammaproteobacteria	Orbales	Orbaceae	Frischella	Frischella	Frischella_perrara	mMAG	A
k141_151721	32237	6.4734	6.4734	192.941	Psuedomonadota	Gammaproteobacteria	Orbales	Orbaceae	Frischella	Frischella	Frischella_perrara	mMAG	A
k141_28509	1792	133.996	133.996	8644.29	Psuedomonadota	Gammaproteobacteria	Orbales	Orbaceae	Frischella	Frischella	Frischella_perrara	mMAG	A
k141_86332	1233	3.26223	3.26223	63.6772	Psuedomonadota	Gammaproteobacteria	Orbales	Orbaceae	Frischella	Frischella	Frischella_perrara	mMAG	A
k141_77221	2429	51.3651	51.3651	887.896	Psuedomonadota	Gammaproteobacteria	Orbales	Orbaceae	Frischella	Frischella	Frischella_perrara	mMAG	A
k141_48788	1284	14.2346	14.2346	91.2967	Psuedomonadota	Gammaproteobacteria	Orbales	Orbaceae	Frischella	Frischella	Frischella_perrara	mMAG	A
k141_30856	2731	17.9771	17.9771	230.392	Psuedomonadota	Gammaproteobacteria	Orbales	Orbaceae	Frischella	Frischella	Frischella_perrara	mMAG	A
k141_41143	2468	6.77308	6.77351	82.2094	Psuedomonadota	Gammaproteobacteria	Orbales	Orbaceae	Frischella	Frischella	Frischella_perrara	mMAG	A
k141_14133	1526	87.9738	87.9738	2627.79	Psuedomonadota	Gammaproteobacteria	Orbales	Orbaceae	Frischella	Frischella	Frischella_perrara	mMAG	A
k141_131098	1224	137.922	137.922	40104.5	Psuedomonadota	Gammaproteobacteria	Orbales	Orbaceae	Frischella	Frischella	Frischella_perrara	mMAG	A
k141_150843	1198	85.8912	85.8912	3356.61	Psuedomonadota	Gammaproteobacteria	Orbales	Orbaceae	Frischella	Frischella	Frischella_perrara	mMAG	A
k141_18064	1265	12.6924	12.6924	128.046	Psuedomonadota	Gammaproteobacteria	Orbales	Orbaceae	Frischella	Frischella	Frischella_perrara	mMAG	A
k141_66224	1135	19.0893	19.0893	44.6383	Psuedomonadota	Gammaproteobacteria	Orbales	Orbaceae	Frischella	Frischella	Frischella_perrara	mMAG	A
k141_225672	88087	5.46346	5.46346	862.924	Proteobacteria	Gammaproteobacteria	Enterobacteriales	Enterobaceriaceae	LSJC7	Enterobacter	__Unclassified__	mMAG	A
k141_113173	6069	2.82193	2.82193	90.5935	Proteobacteria	Gammaproteobacteria	Enterobacteriales	Enterobaceriaceae	LSJC7	Enterobacter	__Unclassified__	mMAG	A
k141_207516	24978	1.85609	1.85609	95.0188	Proteobacteria	Gammaproteobacteria	Enterobacteriales	Enterobaceriaceae	LSJC7	Enterobacter	__Unclassified__	mMAG	A
k141_207568	5145	2.97077	2.97077	68.3866	Proteobacteria	Gammaproteobacteria	Enterobacteriales	Enterobaceriaceae	LSJC7	Enterobacter	__Unclassified__	mMAG	A
k141_113978	94522	2.75503	2.75503	314.365	Proteobacteria	Gammaproteobacteria	Enterobacteriales	Enterobaceriaceae	LSJC7	Enterobacter	__Unclassified__	mMAG	A
k141_227389	59752	2.98138	2.98138	657.067	Proteobacteria	Gammaproteobacteria	Enterobacteriales	Enterobaceriaceae	LSJC7	Enterobacter	__Unclassified__	mMAG	A
k141_208681	281441	2.67416	2.67416	5510.56	Proteobacteria	Gammaproteobacteria	Enterobacteriales	Enterobaceriaceae	LSJC7	Enterobacter	__Unclassified__	mMAG	A
k141_134004	6147	2.72336	2.72336	374.993	Proteobacteria	Gammaproteobacteria	Enterobacteriales	Enterobaceriaceae	LSJC7	Enterobacter	__Unclassified__	mMAG	A
k141_39862	977186	3.12024	3.12024	31397	Proteobacteria	Gammaproteobacteria	Enterobacteriales	Enterobaceriaceae	LSJC7	Enterobacter	__Unclassified__	mMAG	A
k141_266069	114430	2.09785	2.09786	205.272	Proteobacteria	Gammaproteobacteria	Enterobacteriales	Enterobaceriaceae	LSJC7	Enterobacter	__Unclassified__	mMAG	A
k141_135077	118815	1.67332	1.67332	151.042	Proteobacteria	Gammaproteobacteria	Enterobacteriales	Enterobaceriaceae	LSJC7	Enterobacter	__Unclassified__	mMAG	A
k141_22641	11737	2.38811	2.38811	210.016	Proteobacteria	Gammaproteobacteria	Enterobacteriales	Enterobaceriaceae	LSJC7	Enterobacter	__Unclassified__	mMAG	A
k141_135472	8709	2.71819	2.71819	232.789	Proteobacteria	Gammaproteobacteria	Enterobacteriales	Enterobaceriaceae	LSJC7	Enterobacter	__Unclassified__	mMAG	A
k141_41672	4594	0.932043	0.932043	37.6645	Proteobacteria	Gammaproteobacteria	Enterobacteriales	Enterobaceriaceae	LSJC7	Enterobacter	__Unclassified__	mMAG	A
k141_23702	110483	7.21391	7.21391	130662	Proteobacteria	Gammaproteobacteria	Enterobacteriales	Enterobaceriaceae	LSJC7	Enterobacter	__Unclassified__	mMAG	A
k141_136255	104736	6.87894	6.87894	49404.8	Proteobacteria	Gammaproteobacteria	Enterobacteriales	Enterobaceriaceae	LSJC7	Enterobacter	__Unclassified__	mMAG	A
k141_155833	7816	3.51383	3.51383	1282.01	Proteobacteria	Gammaproteobacteria	Enterobacteriales	Enterobaceriaceae	LSJC7	Enterobacter	__Unclassified__	mMAG	A
k141_212838	9410	29.6017	29.6017	2538.2	Proteobacteria	Gammaproteobacteria	Enterobacteriales	Enterobaceriaceae	LSJC7	Enterobacter	__Unclassified__	mMAG	A
k141_137416	26515	1.86569	1.86569	257.367	Proteobacteria	Gammaproteobacteria	Enterobacteriales	Enterobaceriaceae	LSJC7	Enterobacter	__Unclassified__	mMAG	A
k141_6429	176989	2.32821	2.32821	386.69	Proteobacteria	Gammaproteobacteria	Enterobacteriales	Enterobaceriaceae	LSJC7	Enterobacter	__Unclassified__	mMAG	A
k141_156594	83132	1.70442	1.70442	140.207	Proteobacteria	Gammaproteobacteria	Enterobacteriales	Enterobaceriaceae	LSJC7	Enterobacter	__Unclassified__	mMAG	A
k141_119318	7493	2.067	2.06714	288.157	Proteobacteria	Gammaproteobacteria	Enterobacteriales	Enterobaceriaceae	LSJC7	Enterobacter	__Unclassified__	mMAG	A
k141_26466	11283	1.77212	1.77212	88.2723	Proteobacteria	Gammaproteobacteria	Enterobacteriales	Enterobaceriaceae	LSJC7	Enterobacter	__Unclassified__	mMAG	A
k141_252182	78034	2.0865	2.0865	212.012	Proteobacteria	Gammaproteobacteria	Enterobacteriales	Enterobaceriaceae	LSJC7	Enterobacter	__Unclassified__	mMAG	A
k141_83866	78052	2.19478	2.19478	362.957	Proteobacteria	Gammaproteobacteria	Enterobacteriales	Enterobaceriaceae	LSJC7	Enterobacter	__Unclassified__	mMAG	A
k141_215465	2148	7.65365	7.65365	497.302	Proteobacteria	Gammaproteobacteria	Enterobacteriales	Enterobaceriaceae	LSJC7	Enterobacter	__Unclassified__	mMAG	A
k141_252964	116046	1.48135	1.48135	159.054	Proteobacteria	Gammaproteobacteria	Enterobacteriales	Enterobaceriaceae	LSJC7	Enterobacter	__Unclassified__	mMAG	A
k141_178721	220331	3.30658	3.30658	581.123	Proteobacteria	Gammaproteobacteria	Enterobacteriales	Enterobaceriaceae	LSJC7	Enterobacter	__Unclassified__	mMAG	A
k141_28496	71349	2.73238	2.73238	330.098	Proteobacteria	Gammaproteobacteria	Enterobacteriales	Enterobaceriaceae	LSJC7	Enterobacter	__Unclassified__	mMAG	A
k141_46496	20988	5.06483	5.06483	139.508	Proteobacteria	Gammaproteobacteria	Enterobacteriales	Enterobaceriaceae	LSJC7	Enterobacter	__Unclassified__	mMAG	A
k141_293373	7893	2.26295	2.26295	277.43	Proteobacteria	Gammaproteobacteria	Enterobacteriales	Enterobaceriaceae	LSJC7	Enterobacter	__Unclassified__	mMAG	A
k141_253590	125891	2.56989	2.56989	810.574	Proteobacteria	Gammaproteobacteria	Enterobacteriales	Enterobaceriaceae	LSJC7	Enterobacter	__Unclassified__	mMAG	A
k141_29087	51336	14.9445	14.9445	348552	Proteobacteria	Gammaproteobacteria	Enterobacteriales	Enterobaceriaceae	LSJC7	Enterobacter	__Unclassified__	mMAG	A
k141_160455	140458	2.58375	2.58375	434.892	Proteobacteria	Gammaproteobacteria	Enterobacteriales	Enterobaceriaceae	LSJC7	Enterobacter	__Unclassified__	mMAG	A
k141_199398	140742	2.63378	2.63378	533.169	Proteobacteria	Gammaproteobacteria	Enterobacteriales	Enterobaceriaceae	LSJC7	Enterobacter	__Unclassified__	mMAG	A
k141_31286	225330	2.29749	2.29749	354.372	Proteobacteria	Gammaproteobacteria	Enterobacteriales	Enterobaceriaceae	LSJC7	Enterobacter	__Unclassified__	mMAG	A
k141_296114	34990	1.71521	1.71521	119.371	Proteobacteria	Gammaproteobacteria	Enterobacteriales	Enterobaceriaceae	LSJC7	Enterobacter	__Unclassified__	mMAG	A
k141_124602	4927	1.58991	1.58991	57.1202	Proteobacteria	Gammaproteobacteria	Enterobacteriales	Enterobaceriaceae	LSJC7	Enterobacter	__Unclassified__	mMAG	A
k141_105445	75799	2.7198	2.7198	406.561	Proteobacteria	Gammaproteobacteria	Enterobacteriales	Enterobaceriaceae	LSJC7	Enterobacter	__Unclassified__	mMAG	A
k141_105479	77442	3.46967	3.46967	770.236	Proteobacteria	Gammaproteobacteria	Enterobacteriales	Enterobaceriaceae	LSJC7	Enterobacter	__Unclassified__	mMAG	A
k141_164629	30430	2.12569	2.12573	157.771	Proteobacteria	Gammaproteobacteria	Enterobacteriales	Enterobaceriaceae	LSJC7	Enterobacter	__Unclassified__	mMAG	A
k141_300052	3882	0.918542	0.918542	30.5445	Proteobacteria	Gammaproteobacteria	Enterobacteriales	Enterobaceriaceae	LSJC7	Enterobacter	__Unclassified__	mMAG	A
k141_205821	44527	1.83773	1.83773	130.187	Proteobacteria	Gammaproteobacteria	Enterobacteriales	Enterobaceriaceae	LSJC7	Enterobacter	__Unclassified__	mMAG	A
k141_108911	30844	3.09204	3.09204	258.564	Proteobacteria	Gammaproteobacteria	Enterobacteriales	Enterobaceriaceae	LSJC7	Enterobacter	__Unclassified__	mMAG	A
k141_225414	4015	0.775679	0.775679	27.0083	Proteobacteria	Gammaproteobacteria	Enterobacteriales	Enterobaceriaceae	LSJC7	Enterobacter	__Unclassified__	mMAG	A
k141_19003	5104	30.2418	30.2418	1629.74	Firmicutes	Bacilli	Lactobacillales	Lactobacillaceae	Apilactobacillus	Apilactobacillus	Apilactobacillus_kunkeei	mMAG	A
k141_170360	6636	35.0885	35.0885	5393.05	Firmicutes	Bacilli	Lactobacillales	Lactobacillaceae	Apilactobacillus	Apilactobacillus	Apilactobacillus_kunkeei	mMAG	A
k141_189021	4379	26.2674	26.2674	981.716	Firmicutes	Bacilli	Lactobacillales	Lactobacillaceae	Apilactobacillus	Apilactobacillus	Apilactobacillus_kunkeei	mMAG	A
k141_1390	6094	18.5977	18.5977	540.324	Firmicutes	Bacilli	Lactobacillales	Lactobacillaceae	Apilactobacillus	Apilactobacillus	Apilactobacillus_kunkeei	mMAG	A
k141_189331	5283	19.9737	19.9737	428.85	Firmicutes	Bacilli	Lactobacillales	Lactobacillaceae	Apilactobacillus	Apilactobacillus	Apilactobacillus_kunkeei	mMAG	A
k141_264263	6340	24.6405	24.6405	1333.11	Firmicutes	Bacilli	Lactobacillales	Lactobacillaceae	Apilactobacillus	Apilactobacillus	Apilactobacillus_kunkeei	mMAG	A
k141_226908	3444	25.4487	25.4487	4195.95	Firmicutes	Bacilli	Lactobacillales	Lactobacillaceae	Apilactobacillus	Apilactobacillus	Apilactobacillus_kunkeei	mMAG	A
k141_152074	11227	23.0283	23.0283	462.539	Firmicutes	Bacilli	Lactobacillales	Lactobacillaceae	Apilactobacillus	Apilactobacillus	Apilactobacillus_kunkeei	mMAG	A
k141_227163	3871	24.9258	24.9258	590.594	Firmicutes	Bacilli	Lactobacillales	Lactobacillaceae	Apilactobacillus	Apilactobacillus	Apilactobacillus_kunkeei	mMAG	A
k141_58142	5661	16.9775	16.9777	523.784	Firmicutes	Bacilli	Lactobacillales	Lactobacillaceae	Apilactobacillus	Apilactobacillus	Apilactobacillus_kunkeei	mMAG	A
k141_283482	10734	18.8625	18.8625	565.172	Firmicutes	Bacilli	Lactobacillales	Lactobacillaceae	Apilactobacillus	Apilactobacillus	Apilactobacillus_kunkeei	mMAG	A
k141_114493	12352	24.1025	24.1025	1792.32	Firmicutes	Bacilli	Lactobacillales	Lactobacillaceae	Apilactobacillus	Apilactobacillus	Apilactobacillus_kunkeei	mMAG	A
k141_77203	5839	31.0315	31.0315	1448.56	Firmicutes	Bacilli	Lactobacillales	Lactobacillaceae	Apilactobacillus	Apilactobacillus	Apilactobacillus_kunkeei	mMAG	A
k141_227358	26318	24.5813	24.5813	1064.38	Firmicutes	Bacilli	Lactobacillales	Lactobacillaceae	Apilactobacillus	Apilactobacillus	Apilactobacillus_kunkeei	mMAG	A
k141_283877	28233	24.5222	24.5222	1166.41	Firmicutes	Bacilli	Lactobacillales	Lactobacillaceae	Apilactobacillus	Apilactobacillus	Apilactobacillus_kunkeei	mMAG	A
k141_246523	32047	51.4618	51.4618	37405.9	Firmicutes	Bacilli	Lactobacillales	Lactobacillaceae	Apilactobacillus	Apilactobacillus	Apilactobacillus_kunkeei	mMAG	A
k141_284463	2657	28.1093	28.1093	5387.08	Firmicutes	Bacilli	Lactobacillales	Lactobacillaceae	Apilactobacillus	Apilactobacillus	Apilactobacillus_kunkeei	mMAG	A
k141_246693	3550	23.8571	23.8571	1593.22	Firmicutes	Bacilli	Lactobacillales	Lactobacillaceae	Apilactobacillus	Apilactobacillus	Apilactobacillus_kunkeei	mMAG	A
k141_78373	3227	19.0851	19.0855	230.406	Firmicutes	Bacilli	Lactobacillales	Lactobacillaceae	Apilactobacillus	Apilactobacillus	Apilactobacillus_kunkeei	mMAG	A
k141_284992	2842	20.9614	20.9614	1084.41	Firmicutes	Bacilli	Lactobacillales	Lactobacillaceae	Apilactobacillus	Apilactobacillus	Apilactobacillus_kunkeei	mMAG	A
k141_115724	3677	27.6396	27.6396	1813.65	Firmicutes	Bacilli	Lactobacillales	Lactobacillaceae	Apilactobacillus	Apilactobacillus	Apilactobacillus_kunkeei	mMAG	A
k141_78456_2	8906	17.173	17.173	754.186	Firmicutes	Bacilli	Lactobacillales	Lactobacillaceae	Apilactobacillus	Apilactobacillus	Apilactobacillus_kunkeei	mMAG	A
k141_209921	3273	30.155	30.155	3007.81	Firmicutes	Bacilli	Lactobacillales	Lactobacillaceae	Apilactobacillus	Apilactobacillus	Apilactobacillus_kunkeei	mMAG	A
k141_265963	11026	23.8624	23.8624	948.395	Firmicutes	Bacilli	Lactobacillales	Lactobacillaceae	Apilactobacillus	Apilactobacillus	Apilactobacillus_kunkeei	mMAG	A
k141_78512	14533	23.6768	23.6768	2186.69	Firmicutes	Bacilli	Lactobacillales	Lactobacillaceae	Apilactobacillus	Apilactobacillus	Apilactobacillus_kunkeei	mMAG	A
k141_97168	5043	22.9959	22.9959	3182.08	Firmicutes	Bacilli	Lactobacillales	Lactobacillaceae	Apilactobacillus	Apilactobacillus	Apilactobacillus_kunkeei	mMAG	A
k141_266123	4438	24.212	24.212	8068.57	Firmicutes	Bacilli	Lactobacillales	Lactobacillaceae	Apilactobacillus	Apilactobacillus	Apilactobacillus_kunkeei	mMAG	A
k141_191427	41251	26.1217	26.1217	3039.29	Firmicutes	Bacilli	Lactobacillales	Lactobacillaceae	Apilactobacillus	Apilactobacillus	Apilactobacillus_kunkeei	mMAG	A
k141_210289	4043	26.0668	26.0668	2267.94	Firmicutes	Bacilli	Lactobacillales	Lactobacillaceae	Apilactobacillus	Apilactobacillus	Apilactobacillus_kunkeei	mMAG	A
k141_78829	8068	15.8695	15.8695	408.986	Firmicutes	Bacilli	Lactobacillales	Lactobacillaceae	Apilactobacillus	Apilactobacillus	Apilactobacillus_kunkeei	mMAG	A
k141_285836	3513	29.0952	29.0952	1234.59	Firmicutes	Bacilli	Lactobacillales	Lactobacillaceae	Apilactobacillus	Apilactobacillus	Apilactobacillus_kunkeei	mMAG	A
k141_247806	15978	25.2297	25.2297	1049.4	Firmicutes	Bacilli	Lactobacillales	Lactobacillaceae	Apilactobacillus	Apilactobacillus	Apilactobacillus_kunkeei	mMAG	A
k141_285989	5012	21.1662	21.1662	691.555	Firmicutes	Bacilli	Lactobacillales	Lactobacillaceae	Apilactobacillus	Apilactobacillus	Apilactobacillus_kunkeei	mMAG	A
k141_60804	3434	27.2177	27.2177	742.891	Firmicutes	Bacilli	Lactobacillales	Lactobacillaceae	Apilactobacillus	Apilactobacillus	Apilactobacillus_kunkeei	mMAG	A
k141_192042	23280	28.1792	28.1792	4249.07	Firmicutes	Bacilli	Lactobacillales	Lactobacillaceae	Apilactobacillus	Apilactobacillus	Apilactobacillus_kunkeei	mMAG	A
k141_192074	6446	19.3753	19.3753	1404.43	Firmicutes	Bacilli	Lactobacillales	Lactobacillaceae	Apilactobacillus	Apilactobacillus	Apilactobacillus_kunkeei	mMAG	A
k141_97949	4930	25.8192	25.8192	1977.96	Firmicutes	Bacilli	Lactobacillales	Lactobacillaceae	Apilactobacillus	Apilactobacillus	Apilactobacillus_kunkeei	mMAG	A
k141_192247	2655	19.0032	19.0032	779.441	Firmicutes	Bacilli	Lactobacillales	Lactobacillaceae	Apilactobacillus	Apilactobacillus	Apilactobacillus_kunkeei	mMAG	A
k141_61212	10619	22.5414	22.5414	1750.35	Firmicutes	Bacilli	Lactobacillales	Lactobacillaceae	Apilactobacillus	Apilactobacillus	Apilactobacillus_kunkeei	mMAG	A
k141_230193	3736	23.121	23.121	1225.42	Firmicutes	Bacilli	Lactobacillales	Lactobacillaceae	Apilactobacillus	Apilactobacillus	Apilactobacillus_kunkeei	mMAG	A
k141_287195	2790	15.683	15.683	421.89	Firmicutes	Bacilli	Lactobacillales	Lactobacillaceae	Apilactobacillus	Apilactobacillus	Apilactobacillus_kunkeei	mMAG	A
k141_230384	2741	19.682	19.682	1404.35	Firmicutes	Bacilli	Lactobacillales	Lactobacillaceae	Apilactobacillus	Apilactobacillus	Apilactobacillus_kunkeei	mMAG	A
k141_192685	4120	21.0164	21.0164	447.941	Firmicutes	Bacilli	Lactobacillales	Lactobacillaceae	Apilactobacillus	Apilactobacillus	Apilactobacillus_kunkeei	mMAG	A
k141_249210	11305	23.9092	23.9092	911.209	Firmicutes	Bacilli	Lactobacillales	Lactobacillaceae	Apilactobacillus	Apilactobacillus	Apilactobacillus_kunkeei	mMAG	A
k141_42807	3472	30.0801	30.0801	1552.3	Firmicutes	Bacilli	Lactobacillales	Lactobacillaceae	Apilactobacillus	Apilactobacillus	Apilactobacillus_kunkeei	mMAG	A
k141_99166	4972	23.3685	23.3685	723.021	Firmicutes	Bacilli	Lactobacillales	Lactobacillaceae	Apilactobacillus	Apilactobacillus	Apilactobacillus_kunkeei	mMAG	A
k141_81210	3576	20.7356	20.7356	250.727	Firmicutes	Bacilli	Lactobacillales	Lactobacillaceae	Apilactobacillus	Apilactobacillus	Apilactobacillus_kunkeei	mMAG	A
k141_43228	3588	15.3258	15.3258	307.665	Firmicutes	Bacilli	Lactobacillales	Lactobacillaceae	Apilactobacillus	Apilactobacillus	Apilactobacillus_kunkeei	mMAG	A
k141_175716	9267	29.6847	29.6847	1068.9	Firmicutes	Bacilli	Lactobacillales	Lactobacillaceae	Apilactobacillus	Apilactobacillus	Apilactobacillus_kunkeei	mMAG	A
k141_231670	16283	22.4736	22.4736	1108.25	Firmicutes	Bacilli	Lactobacillales	Lactobacillaceae	Apilactobacillus	Apilactobacillus	Apilactobacillus_kunkeei	mMAG	A
k141_231695	2797	18.2777	18.2777	672.643	Firmicutes	Bacilli	Lactobacillales	Lactobacillaceae	Apilactobacillus	Apilactobacillus	Apilactobacillus_kunkeei	mMAG	A
k141_156296	25838	26.3014	26.3014	4694.46	Firmicutes	Bacilli	Lactobacillales	Lactobacillaceae	Apilactobacillus	Apilactobacillus	Apilactobacillus_kunkeei	mMAG	A
k141_99610	9213	20.338	20.338	1610.48	Firmicutes	Bacilli	Lactobacillales	Lactobacillaceae	Apilactobacillus	Apilactobacillus	Apilactobacillus_kunkeei	mMAG	A
k141_6260	5817	14.1655	14.1655	180.116	Firmicutes	Bacilli	Lactobacillales	Lactobacillaceae	Apilactobacillus	Apilactobacillus	Apilactobacillus_kunkeei	mMAG	A
k141_269367	3329	27.7524	27.7524	3105.22	Firmicutes	Bacilli	Lactobacillales	Lactobacillaceae	Apilactobacillus	Apilactobacillus	Apilactobacillus_kunkeei	mMAG	A
k141_232258	14732	27.4463	27.4463	17231.3	Firmicutes	Bacilli	Lactobacillales	Lactobacillaceae	Apilactobacillus	Apilactobacillus	Apilactobacillus_kunkeei	mMAG	A
k141_251374	2563	18.4078	18.4078	637.445	Firmicutes	Bacilli	Lactobacillales	Lactobacillaceae	Apilactobacillus	Apilactobacillus	Apilactobacillus_kunkeei	mMAG	A
k141_195332	8537	30.8418	30.8418	12417.2	Firmicutes	Bacilli	Lactobacillales	Lactobacillaceae	Apilactobacillus	Apilactobacillus	Apilactobacillus_kunkeei	mMAG	A
k141_7198	5682	25.4326	25.4326	1113.43	Firmicutes	Bacilli	Lactobacillales	Lactobacillaceae	Apilactobacillus	Apilactobacillus	Apilactobacillus_kunkeei	mMAG	A
k141_214419	9973	22.5729	22.5729	1811.66	Firmicutes	Bacilli	Lactobacillales	Lactobacillaceae	Apilactobacillus	Apilactobacillus	Apilactobacillus_kunkeei	mMAG	A
k141_157269	3292	32.3924	32.3927	3578.42	Firmicutes	Bacilli	Lactobacillales	Lactobacillaceae	Apilactobacillus	Apilactobacillus	Apilactobacillus_kunkeei	mMAG	A
k141_177063	6215	15.0145	15.0145	1458.05	Firmicutes	Bacilli	Lactobacillales	Lactobacillaceae	Apilactobacillus	Apilactobacillus	Apilactobacillus_kunkeei	mMAG	A
k141_157354	7941	20.8604	20.8604	1491.42	Firmicutes	Bacilli	Lactobacillales	Lactobacillaceae	Apilactobacillus	Apilactobacillus	Apilactobacillus_kunkeei	mMAG	A
k141_83047	3005	18.787	18.7874	191.612	Firmicutes	Bacilli	Lactobacillales	Lactobacillaceae	Apilactobacillus	Apilactobacillus	Apilactobacillus_kunkeei	mMAG	A
k141_7729	4264	19.2625	19.2625	586.725	Firmicutes	Bacilli	Lactobacillales	Lactobacillaceae	Apilactobacillus	Apilactobacillus	Apilactobacillus_kunkeei	mMAG	A
k141_177401	5516	16.9644	16.9644	594.004	Firmicutes	Bacilli	Lactobacillales	Lactobacillaceae	Apilactobacillus	Apilactobacillus	Apilactobacillus_kunkeei	mMAG	A
k141_177521	8809	29.42	29.42	878.409	Firmicutes	Bacilli	Lactobacillales	Lactobacillaceae	Apilactobacillus	Apilactobacillus	Apilactobacillus_kunkeei	mMAG	A
k141_157869	7737	17.0272	17.0273	1028.65	Firmicutes	Bacilli	Lactobacillales	Lactobacillaceae	Apilactobacillus	Apilactobacillus	Apilactobacillus_kunkeei	mMAG	A
k141_271265	2927	23.2305	23.2305	334.749	Firmicutes	Bacilli	Lactobacillales	Lactobacillaceae	Apilactobacillus	Apilactobacillus	Apilactobacillus_kunkeei	mMAG	A
k141_45533	5527	17.7428	17.7428	183.759	Firmicutes	Bacilli	Lactobacillales	Lactobacillaceae	Apilactobacillus	Apilactobacillus	Apilactobacillus_kunkeei	mMAG	A
k141_215607	8137	24.7249	24.7249	483.076	Firmicutes	Bacilli	Lactobacillales	Lactobacillaceae	Apilactobacillus	Apilactobacillus	Apilactobacillus_kunkeei	mMAG	A
k141_83974	8130	39.512	39.512	59628.6	Firmicutes	Bacilli	Lactobacillales	Lactobacillaceae	Apilactobacillus	Apilactobacillus	Apilactobacillus_kunkeei	mMAG	A
k141_158710	11595	24.7595	24.7595	1401.44	Firmicutes	Bacilli	Lactobacillales	Lactobacillaceae	Apilactobacillus	Apilactobacillus	Apilactobacillus_kunkeei	mMAG	A
k141_66134	10749	25.8175	25.8175	1013.37	Firmicutes	Bacilli	Lactobacillales	Lactobacillaceae	Apilactobacillus	Apilactobacillus	Apilactobacillus_kunkeei	mMAG	A
k141_292215	3906	16.0109	16.0109	811.695	Firmicutes	Bacilli	Lactobacillales	Lactobacillaceae	Apilactobacillus	Apilactobacillus	Apilactobacillus_kunkeei	mMAG	A
k141_45793	4893	28.6766	28.6766	1443.68	Firmicutes	Bacilli	Lactobacillales	Lactobacillaceae	Apilactobacillus	Apilactobacillus	Apilactobacillus_kunkeei	mMAG	A
k141_102102	13021	23.7351	23.7351	848.346	Firmicutes	Bacilli	Lactobacillales	Lactobacillaceae	Apilactobacillus	Apilactobacillus	Apilactobacillus_kunkeei	mMAG	A
k141_9009	2961	24.6823	24.6823	636.552	Firmicutes	Bacilli	Lactobacillales	Lactobacillaceae	Apilactobacillus	Apilactobacillus	Apilactobacillus_kunkeei	mMAG	A
k141_66324	39035	15.7383	15.7383	4599.3	Firmicutes	Bacilli	Lactobacillales	Lactobacillaceae	Apilactobacillus	Apilactobacillus	Apilactobacillus_kunkeei	mMAG	A
k141_197295	3754	23.5624	23.5624	486.16	Firmicutes	Bacilli	Lactobacillales	Lactobacillaceae	Apilactobacillus	Apilactobacillus	Apilactobacillus_kunkeei	mMAG	A
k141_46034	7418	20.3236	20.3236	729.519	Firmicutes	Bacilli	Lactobacillales	Lactobacillaceae	Apilactobacillus	Apilactobacillus	Apilactobacillus_kunkeei	mMAG	A
k141_292838	2769	16.2444	16.2444	132.006	Firmicutes	Bacilli	Lactobacillales	Lactobacillaceae	Apilactobacillus	Apilactobacillus	Apilactobacillus_kunkeei	mMAG	A
k141_216376	9917	19.4217	19.4217	570.857	Firmicutes	Bacilli	Lactobacillales	Lactobacillaceae	Apilactobacillus	Apilactobacillus	Apilactobacillus_kunkeei	mMAG	A
k141_9526	13225	21.6379	21.6379	683.34	Firmicutes	Bacilli	Lactobacillales	Lactobacillaceae	Apilactobacillus	Apilactobacillus	Apilactobacillus_kunkeei	mMAG	A
k141_293243	4574	20.6422	20.6422	1263.12	Firmicutes	Bacilli	Lactobacillales	Lactobacillaceae	Apilactobacillus	Apilactobacillus	Apilactobacillus_kunkeei	mMAG	A
k141_122050	4989	23.1104	23.1104	649.406	Firmicutes	Bacilli	Lactobacillales	Lactobacillaceae	Apilactobacillus	Apilactobacillus	Apilactobacillus_kunkeei	mMAG	A
k141_85108	4524	20.8313	20.8313	792.838	Firmicutes	Bacilli	Lactobacillales	Lactobacillaceae	Apilactobacillus	Apilactobacillus	Apilactobacillus_kunkeei	mMAG	A
k141_253906	3586	22.727	22.727	318.364	Firmicutes	Bacilli	Lactobacillales	Lactobacillaceae	Apilactobacillus	Apilactobacillus	Apilactobacillus_kunkeei	mMAG	A
k141_10084	3936	23.6331	23.6331	843.467	Firmicutes	Bacilli	Lactobacillales	Lactobacillaceae	Apilactobacillus	Apilactobacillus	Apilactobacillus_kunkeei	mMAG	A
k141_141636	4981	25.2939	25.2939	5970.66	Firmicutes	Bacilli	Lactobacillales	Lactobacillaceae	Apilactobacillus	Apilactobacillus	Apilactobacillus_kunkeei	mMAG	A
k141_294527	10023	28.0177	28.0177	1215.05	Firmicutes	Bacilli	Lactobacillales	Lactobacillaceae	Apilactobacillus	Apilactobacillus	Apilactobacillus_kunkeei	mMAG	A
k141_217580	6423	21.6804	21.6804	556.529	Firmicutes	Bacilli	Lactobacillales	Lactobacillaceae	Apilactobacillus	Apilactobacillus	Apilactobacillus_kunkeei	mMAG	A
k141_180309	16550	26.2702	26.2702	2129.92	Firmicutes	Bacilli	Lactobacillales	Lactobacillaceae	Apilactobacillus	Apilactobacillus	Apilactobacillus_kunkeei	mMAG	A
k141_236313	14105	22.7177	22.7177	1293.45	Firmicutes	Bacilli	Lactobacillales	Lactobacillaceae	Apilactobacillus	Apilactobacillus	Apilactobacillus_kunkeei	mMAG	A
k141_86754	4894	22.8499	22.8499	478.415	Firmicutes	Bacilli	Lactobacillales	Lactobacillaceae	Apilactobacillus	Apilactobacillus	Apilactobacillus_kunkeei	mMAG	A
k141_236558	17464	25.6113	25.6113	1172.56	Firmicutes	Bacilli	Lactobacillales	Lactobacillaceae	Apilactobacillus	Apilactobacillus	Apilactobacillus_kunkeei	mMAG	A
k141_48034	3158	28.8068	28.8068	1263	Firmicutes	Bacilli	Lactobacillales	Lactobacillaceae	Apilactobacillus	Apilactobacillus	Apilactobacillus_kunkeei	mMAG	A
k141_86957	5641	22.2497	22.2497	3374.11	Firmicutes	Bacilli	Lactobacillales	Lactobacillaceae	Apilactobacillus	Apilactobacillus	Apilactobacillus_kunkeei	mMAG	A
k141_30590	4202	22.9778	22.9778	1292.06	Firmicutes	Bacilli	Lactobacillales	Lactobacillaceae	Apilactobacillus	Apilactobacillus	Apilactobacillus_kunkeei	mMAG	A
k141_295335	8481	22.9963	22.9963	2627.73	Firmicutes	Bacilli	Lactobacillales	Lactobacillaceae	Apilactobacillus	Apilactobacillus	Apilactobacillus_kunkeei	mMAG	A
k141_11768	4290	20.5623	20.5623	785.386	Firmicutes	Bacilli	Lactobacillales	Lactobacillaceae	Apilactobacillus	Apilactobacillus	Apilactobacillus_kunkeei	mMAG	A
k141_199844	4864	22.721	22.721	1653.59	Firmicutes	Bacilli	Lactobacillales	Lactobacillaceae	Apilactobacillus	Apilactobacillus	Apilactobacillus_kunkeei	mMAG	A
k141_143254	4887	28.1847	28.1847	4596.07	Firmicutes	Bacilli	Lactobacillales	Lactobacillaceae	Apilactobacillus	Apilactobacillus	Apilactobacillus_kunkeei	mMAG	A
k141_237461	11599	29.9617	29.9617	1542.72	Firmicutes	Bacilli	Lactobacillales	Lactobacillaceae	Apilactobacillus	Apilactobacillus	Apilactobacillus_kunkeei	mMAG	A
k141_200225	7698	18.4727	18.4727	558.617	Firmicutes	Bacilli	Lactobacillales	Lactobacillaceae	Apilactobacillus	Apilactobacillus	Apilactobacillus_kunkeei	mMAG	A
k141_124572	14644	19.4903	19.4903	3356.88	Firmicutes	Bacilli	Lactobacillales	Lactobacillaceae	Apilactobacillus	Apilactobacillus	Apilactobacillus_kunkeei	mMAG	A
k141_296738	3135	16.2342	16.2342	400.006	Firmicutes	Bacilli	Lactobacillales	Lactobacillaceae	Apilactobacillus	Apilactobacillus	Apilactobacillus_kunkeei	mMAG	A
k141_238095	3293	33.384	33.384	988.404	Firmicutes	Bacilli	Lactobacillales	Lactobacillaceae	Apilactobacillus	Apilactobacillus	Apilactobacillus_kunkeei	mMAG	A
k141_276003	13045	21.1711	21.1711	3037.61	Firmicutes	Bacilli	Lactobacillales	Lactobacillaceae	Apilactobacillus	Apilactobacillus	Apilactobacillus_kunkeei	mMAG	A
k141_105376	5871	19.9624	19.9624	1047.04	Firmicutes	Bacilli	Lactobacillales	Lactobacillaceae	Apilactobacillus	Apilactobacillus	Apilactobacillus_kunkeei	mMAG	A
k141_182674	13479	25.9942	25.9942	1517.61	Firmicutes	Bacilli	Lactobacillales	Lactobacillaceae	Apilactobacillus	Apilactobacillus	Apilactobacillus_kunkeei	mMAG	A
k141_276245	2585	18.6127	18.6127	331.143	Firmicutes	Bacilli	Lactobacillales	Lactobacillaceae	Apilactobacillus	Apilactobacillus	Apilactobacillus_kunkeei	mMAG	A
k141_162982	2710	24.7977	24.7977	1331.91	Firmicutes	Bacilli	Lactobacillales	Lactobacillaceae	Apilactobacillus	Apilactobacillus	Apilactobacillus_kunkeei	mMAG	A
k141_276321	9883	19.5329	19.5329	538.728	Firmicutes	Bacilli	Lactobacillales	Lactobacillaceae	Apilactobacillus	Apilactobacillus	Apilactobacillus_kunkeei	mMAG	A
k141_32661	6553	18.8716	18.8716	848.504	Firmicutes	Bacilli	Lactobacillales	Lactobacillaceae	Apilactobacillus	Apilactobacillus	Apilactobacillus_kunkeei	mMAG	A
k141_71166	4517	12.4795	12.4795	221.451	Firmicutes	Bacilli	Lactobacillales	Lactobacillaceae	Apilactobacillus	Apilactobacillus	Apilactobacillus_kunkeei	mMAG	A
k141_71201	3710	20.6017	20.6017	1250.4	Firmicutes	Bacilli	Lactobacillales	Lactobacillaceae	Apilactobacillus	Apilactobacillus	Apilactobacillus_kunkeei	mMAG	A
k141_144913	7747	33.5792	33.5792	2603.11	Firmicutes	Bacilli	Lactobacillales	Lactobacillaceae	Apilactobacillus	Apilactobacillus	Apilactobacillus_kunkeei	mMAG	A
k141_71315	4131	18.1505	18.1505	233.883	Firmicutes	Bacilli	Lactobacillales	Lactobacillaceae	Apilactobacillus	Apilactobacillus	Apilactobacillus_kunkeei	mMAG	A
k141_277023	2915	17.3627	17.3631	125.541	Firmicutes	Bacilli	Lactobacillales	Lactobacillaceae	Apilactobacillus	Apilactobacillus	Apilactobacillus_kunkeei	mMAG	A
k141_145222	3290	106.917	106.917	1076020	Firmicutes	Bacilli	Lactobacillales	Lactobacillaceae	Apilactobacillus	Apilactobacillus	Apilactobacillus_kunkeei	mMAG	A
k141_221084	13236	18.8118	18.8119	904.721	Firmicutes	Bacilli	Lactobacillales	Lactobacillaceae	Apilactobacillus	Apilactobacillus	Apilactobacillus_kunkeei	mMAG	A
k141_125945	18499	32.782	32.782	4680.64	Firmicutes	Bacilli	Lactobacillales	Lactobacillaceae	Apilactobacillus	Apilactobacillus	Apilactobacillus_kunkeei	mMAG	A
k141_33226	3683	19.6722	19.6722	244.92	Firmicutes	Bacilli	Lactobacillales	Lactobacillaceae	Apilactobacillus	Apilactobacillus	Apilactobacillus_kunkeei	mMAG	A
k141_239943	8925	27.5666	27.5666	2637.73	Firmicutes	Bacilli	Lactobacillales	Lactobacillaceae	Apilactobacillus	Apilactobacillus	Apilactobacillus_kunkeei	mMAG	A
k141_126530	7086	14.7543	14.7543	270.708	Firmicutes	Bacilli	Lactobacillales	Lactobacillaceae	Apilactobacillus	Apilactobacillus	Apilactobacillus_kunkeei	mMAG	A
k141_183974	7240	25.9413	25.9413	3019.66	Firmicutes	Bacilli	Lactobacillales	Lactobacillaceae	Apilactobacillus	Apilactobacillus	Apilactobacillus_kunkeei	mMAG	A
k141_164802	6463	17.539	17.539	1240.03	Firmicutes	Bacilli	Lactobacillales	Lactobacillaceae	Apilactobacillus	Apilactobacillus	Apilactobacillus_kunkeei	mMAG	A
k141_90421	3212	24.4647	24.4647	555.759	Firmicutes	Bacilli	Lactobacillales	Lactobacillaceae	Apilactobacillus	Apilactobacillus	Apilactobacillus_kunkeei	mMAG	A
k141_278363	4312	20.1615	20.1615	1013.13	Firmicutes	Bacilli	Lactobacillales	Lactobacillaceae	Apilactobacillus	Apilactobacillus	Apilactobacillus_kunkeei	mMAG	A
k141_72828	24662	26.5383	26.5383	6658.95	Firmicutes	Bacilli	Lactobacillales	Lactobacillaceae	Apilactobacillus	Apilactobacillus	Apilactobacillus_kunkeei	mMAG	A
k141_278540	3550	20.5191	20.5191	426.46	Firmicutes	Bacilli	Lactobacillales	Lactobacillaceae	Apilactobacillus	Apilactobacillus	Apilactobacillus_kunkeei	mMAG	A
k141_185362	2759	19.9655	19.9655	425.694	Firmicutes	Bacilli	Lactobacillales	Lactobacillaceae	Apilactobacillus	Apilactobacillus	Apilactobacillus_kunkeei	mMAG	A
k141_92148	25394	20.9171	20.9171	806.465	Firmicutes	Bacilli	Lactobacillales	Lactobacillaceae	Apilactobacillus	Apilactobacillus	Apilactobacillus_kunkeei	mMAG	A
k141_92258	16478	19.0589	19.0589	1157.45	Firmicutes	Bacilli	Lactobacillales	Lactobacillaceae	Apilactobacillus	Apilactobacillus	Apilactobacillus_kunkeei	mMAG	A
k141_74453	5954	18.3746	18.3746	533.478	Firmicutes	Bacilli	Lactobacillales	Lactobacillaceae	Apilactobacillus	Apilactobacillus	Apilactobacillus_kunkeei	mMAG	A
k141_280121	6364	22.0711	22.0711	762.833	Firmicutes	Bacilli	Lactobacillales	Lactobacillaceae	Apilactobacillus	Apilactobacillus	Apilactobacillus_kunkeei	mMAG	A
k141_206092	4026	17.4324	17.4324	460.904	Firmicutes	Bacilli	Lactobacillales	Lactobacillaceae	Apilactobacillus	Apilactobacillus	Apilactobacillus_kunkeei	mMAG	A
k141_206226	11510	17.3912	17.3912	1419.17	Firmicutes	Bacilli	Lactobacillales	Lactobacillaceae	Apilactobacillus	Apilactobacillus	Apilactobacillus_kunkeei	mMAG	A
k141_54456	11611	11.9523	11.9523	1196.38	Firmicutes	Bacilli	Lactobacillales	Lactobacillaceae	Apilactobacillus	Apilactobacillus	Apilactobacillus_kunkeei	mMAG	A
k141_225581	5774	22.3563	22.3563	324.42	Firmicutes	Bacilli	Lactobacillales	Lactobacillaceae	Apilactobacillus	Apilactobacillus	Apilactobacillus_kunkeei	mMAG	A
k141_280996	4465	25.7136	25.7136	862.467	Firmicutes	Bacilli	Lactobacillales	Lactobacillaceae	Apilactobacillus	Apilactobacillus	Apilactobacillus_kunkeei	mMAG	A
k141_55375	4404	29.2534	29.2534	13006.3	Firmicutes	Bacilli	Lactobacillales	Lactobacillaceae	Apilactobacillus	Apilactobacillus	Apilactobacillus_kunkeei	mMAG	A
k141_110215	3449	22.4523	22.4523	271.639	Firmicutes	Bacilli	Lactobacillales	Lactobacillaceae	Apilactobacillus	Apilactobacillus	Apilactobacillus_kunkeei	mMAG	A
k141_149487	14820	24.3994	24.3994	2444.35	Firmicutes	Bacilli	Lactobacillales	Lactobacillaceae	Apilactobacillus	Apilactobacillus	Apilactobacillus_kunkeei	mMAG	A
k141_149696	3098	23.2612	23.2612	913.331	Firmicutes	Bacilli	Lactobacillales	Lactobacillaceae	Apilactobacillus	Apilactobacillus	Apilactobacillus_kunkeei	mMAG	A
k141_149703	7713	23.8829	23.8829	399.568	Firmicutes	Bacilli	Lactobacillales	Lactobacillaceae	Apilactobacillus	Apilactobacillus	Apilactobacillus_kunkeei	mMAG	A
k141_130749	4505	26.5897	26.5897	4984.97	Firmicutes	Bacilli	Lactobacillales	Lactobacillaceae	Apilactobacillus	Apilactobacillus	Apilactobacillus_kunkeei	mMAG	A
k141_130870	3276	20.9629	20.9632	848.768	Firmicutes	Bacilli	Lactobacillales	Lactobacillaceae	Apilactobacillus	Apilactobacillus	Apilactobacillus_kunkeei	mMAG	A
k141_262980	7990	23.7727	23.7727	695.527	Firmicutes	Bacilli	Lactobacillales	Lactobacillaceae	Apilactobacillus	Apilactobacillus	Apilactobacillus_kunkeei	mMAG	A
k141_131242	15761	25.1038	25.1038	2055.88	Firmicutes	Bacilli	Lactobacillales	Lactobacillaceae	Apilactobacillus	Apilactobacillus	Apilactobacillus_kunkeei	mMAG	A
k141_112067	25427	24.1986	24.1986	933.83	Firmicutes	Bacilli	Lactobacillales	Lactobacillaceae	Apilactobacillus	Apilactobacillus	Apilactobacillus_kunkeei	mMAG	A
k141_174	4097	5.55232	5.55232	114.337	Firmicutes	Bacilli	Lactobacillales	Lactobacillaceae	Bombilactobacillus	Firm-5	Bombilactobacillus_mellifer	mMAG	B
k141_183267	26661	9.46396	9.46396	507.816	Firmicutes	Bacilli	Lactobacillales	Lactobacillaceae	Bombilactobacillus	Firm-5	Bombilactobacillus_mellifer	mMAG	B
k141_168054	5513	10.2049	10.2049	663.326	Firmicutes	Bacilli	Lactobacillales	Lactobacillaceae	Bombilactobacillus	Firm-5	Bombilactobacillus_mellifer	mMAG	B
k141_229131	2682	30.3448	30.3448	673.584	Firmicutes	Bacilli	Lactobacillales	Lactobacillaceae	Bombilactobacillus	Firm-5	Bombilactobacillus_mellifer	mMAG	B
k141_15473	36813	9.41912	9.41912	1002.19	Firmicutes	Bacilli	Lactobacillales	Lactobacillaceae	Bombilactobacillus	Firm-5	Bombilactobacillus_mellifer	mMAG	B
k141_30874	5080	7.9357	7.9357	409.6	Firmicutes	Bacilli	Lactobacillales	Lactobacillaceae	Bombilactobacillus	Firm-5	Bombilactobacillus_mellifer	mMAG	B
k141_183392	4938	10.5597	10.5597	923.233	Firmicutes	Bacilli	Lactobacillales	Lactobacillaceae	Bombilactobacillus	Firm-5	Bombilactobacillus_mellifer	mMAG	B
k141_61539	10603	8.9692	8.96929	883.891	Firmicutes	Bacilli	Lactobacillales	Lactobacillaceae	Bombilactobacillus	Firm-5	Bombilactobacillus_mellifer	mMAG	B
k141_46287	5480	7.15854	7.15854	205.217	Firmicutes	Bacilli	Lactobacillales	Lactobacillaceae	Bombilactobacillus	Firm-5	Bombilactobacillus_mellifer	mMAG	B
k141_107543	43516	14.7065	14.7065	67714.2	Firmicutes	Bacilli	Lactobacillales	Lactobacillaceae	Bombilactobacillus	Firm-5	Bombilactobacillus_mellifer	mMAG	B
k141_229782	9571	13.1663	13.1663	2368.82	Firmicutes	Bacilli	Lactobacillales	Lactobacillaceae	Bombilactobacillus	Firm-5	Bombilactobacillus_mellifer	mMAG	B
k141_77087	3789	10.0217	10.0217	672.084	Firmicutes	Bacilli	Lactobacillales	Lactobacillaceae	Bombilactobacillus	Firm-5	Bombilactobacillus_mellifer	mMAG	B
k141_168693	13376	10.6186	10.6186	1686.29	Firmicutes	Bacilli	Lactobacillales	Lactobacillaceae	Bombilactobacillus	Firm-5	Bombilactobacillus_mellifer	mMAG	B
k141_92310	7936	8.58798	8.58798	660.356	Firmicutes	Bacilli	Lactobacillales	Lactobacillaceae	Bombilactobacillus	Firm-5	Bombilactobacillus_mellifer	mMAG	B
k141_214365	6141	14.6884	14.6884	8392.63	Firmicutes	Bacilli	Lactobacillales	Lactobacillaceae	Bombilactobacillus	Firm-5	Bombilactobacillus_mellifer	mMAG	B
k141_123302	7704	10.2863	10.2863	1090.03	Firmicutes	Bacilli	Lactobacillales	Lactobacillaceae	Bombilactobacillus	Firm-5	Bombilactobacillus_mellifer	mMAG	B
k141_214471	10045	9.72542	9.72542	1775.59	Firmicutes	Bacilli	Lactobacillales	Lactobacillaceae	Bombilactobacillus	Firm-5	Bombilactobacillus_mellifer	mMAG	B
k141_46572	43091	8.67514	8.67514	489.243	Firmicutes	Bacilli	Lactobacillales	Lactobacillaceae	Bombilactobacillus	Firm-5	Bombilactobacillus_mellifer	mMAG	B
k141_62218	4063	12.3913	12.3913	237.022	Firmicutes	Bacilli	Lactobacillales	Lactobacillaceae	Bombilactobacillus	Firm-5	Bombilactobacillus_mellifer	mMAG	B
k141_230460	37824	9.53039	9.53039	1382.44	Firmicutes	Bacilli	Lactobacillales	Lactobacillaceae	Bombilactobacillus	Firm-5	Bombilactobacillus_mellifer	mMAG	B
k141_77516	13282	8.3426	8.3426	531.503	Firmicutes	Bacilli	Lactobacillales	Lactobacillaceae	Bombilactobacillus	Firm-5	Bombilactobacillus_mellifer	mMAG	B
k141_214726	17551	12.8707	12.8707	2515.64	Firmicutes	Bacilli	Lactobacillales	Lactobacillaceae	Bombilactobacillus	Firm-5	Bombilactobacillus_mellifer	mMAG	B
k141_62460	6217	10.1314	10.1315	417.052	Firmicutes	Bacilli	Lactobacillales	Lactobacillaceae	Bombilactobacillus	Firm-5	Bombilactobacillus_mellifer	mMAG	B
k141_230661	7833	8.59898	8.59898	475.509	Firmicutes	Bacilli	Lactobacillales	Lactobacillaceae	Bombilactobacillus	Firm-5	Bombilactobacillus_mellifer	mMAG	B
k141_123724	9995	9.15257	9.15257	561.952	Firmicutes	Bacilli	Lactobacillales	Lactobacillaceae	Bombilactobacillus	Firm-5	Bombilactobacillus_mellifer	mMAG	B
k141_154142	9135	9.31697	9.31697	391.942	Firmicutes	Bacilli	Lactobacillales	Lactobacillaceae	Bombilactobacillus	Firm-5	Bombilactobacillus_mellifer	mMAG	B
k141_1876	12622	7.45742	7.45742	328.224	Firmicutes	Bacilli	Lactobacillales	Lactobacillaceae	Bombilactobacillus	Firm-5	Bombilactobacillus_mellifer	mMAG	B
k141_108582	14414	9.64505	9.64505	1659.87	Firmicutes	Bacilli	Lactobacillales	Lactobacillaceae	Bombilactobacillus	Firm-5	Bombilactobacillus_mellifer	mMAG	B
k141_2009	13320	10.5936	10.5936	707.879	Firmicutes	Bacilli	Lactobacillales	Lactobacillaceae	Bombilactobacillus	Firm-5	Bombilactobacillus_mellifer	mMAG	B
k141_154338	2806	6.2372	6.2372	143.416	Firmicutes	Bacilli	Lactobacillales	Lactobacillaceae	Bombilactobacillus	Firm-5	Bombilactobacillus_mellifer	mMAG	B
k141_62743	19086	10.1726	10.1726	2555.57	Firmicutes	Bacilli	Lactobacillales	Lactobacillaceae	Bombilactobacillus	Firm-5	Bombilactobacillus_mellifer	mMAG	B
k141_2242	5306	12.6703	12.6703	1045.62	Firmicutes	Bacilli	Lactobacillales	Lactobacillaceae	Bombilactobacillus	Firm-5	Bombilactobacillus_mellifer	mMAG	B
k141_170394	9472	8.15716	8.15716	430.774	Firmicutes	Bacilli	Lactobacillales	Lactobacillaceae	Bombilactobacillus	Firm-5	Bombilactobacillus_mellifer	mMAG	B
k141_63188	6249	5.73291	5.73291	130.388	Firmicutes	Bacilli	Lactobacillales	Lactobacillaceae	Bombilactobacillus	Firm-5	Bombilactobacillus_mellifer	mMAG	B
k141_32793	5740	10.9664	10.9664	2152.67	Firmicutes	Bacilli	Lactobacillales	Lactobacillaceae	Bombilactobacillus	Firm-5	Bombilactobacillus_mellifer	mMAG	B
k141_63516	33307	13.2749	13.2749	24004	Firmicutes	Bacilli	Lactobacillales	Lactobacillaceae	Bombilactobacillus	Firm-5	Bombilactobacillus_mellifer	mMAG	B
k141_215933	3498	5.58841	5.58841	221.407	Firmicutes	Bacilli	Lactobacillales	Lactobacillaceae	Bombilactobacillus	Firm-5	Bombilactobacillus_mellifer	mMAG	B
k141_155141	12660	9.60528	9.60528	877.763	Firmicutes	Bacilli	Lactobacillales	Lactobacillaceae	Bombilactobacillus	Firm-5	Bombilactobacillus_mellifer	mMAG	B
k141_170877	10243	11.3743	11.3743	754.04	Firmicutes	Bacilli	Lactobacillales	Lactobacillaceae	Bombilactobacillus	Firm-5	Bombilactobacillus_mellifer	mMAG	B
k141_63655	5663	7.29421	7.29421	478.125	Firmicutes	Bacilli	Lactobacillales	Lactobacillaceae	Bombilactobacillus	Firm-5	Bombilactobacillus_mellifer	mMAG	B
k141_201202	4238	12.0149	12.0149	861.238	Firmicutes	Bacilli	Lactobacillales	Lactobacillaceae	Bombilactobacillus	Firm-5	Bombilactobacillus_mellifer	mMAG	B
k141_48268	5136	9.4645	9.4647	718.314	Firmicutes	Bacilli	Lactobacillales	Lactobacillaceae	Bombilactobacillus	Firm-5	Bombilactobacillus_mellifer	mMAG	B
k141_79286	36468	9.23724	9.23724	1197.95	Firmicutes	Bacilli	Lactobacillales	Lactobacillaceae	Bombilactobacillus	Firm-5	Bombilactobacillus_mellifer	mMAG	B
k141_3463	9324	8.34914	8.34914	250.846	Firmicutes	Bacilli	Lactobacillales	Lactobacillaceae	Bombilactobacillus	Firm-5	Bombilactobacillus_mellifer	mMAG	B
k141_94763	26811	10.2196	10.2196	1704.18	Firmicutes	Bacilli	Lactobacillales	Lactobacillaceae	Bombilactobacillus	Firm-5	Bombilactobacillus_mellifer	mMAG	B
k141_3703	3699	16.5004	16.5007	6099.69	Firmicutes	Bacilli	Lactobacillales	Lactobacillaceae	Bombilactobacillus	Firm-5	Bombilactobacillus_mellifer	mMAG	B
k141_18745	47610	11.4288	11.4288	6239.63	Firmicutes	Bacilli	Lactobacillales	Lactobacillaceae	Bombilactobacillus	Firm-5	Bombilactobacillus_mellifer	mMAG	B
k141_125439	5089	9.02511	9.02511	786.129	Firmicutes	Bacilli	Lactobacillales	Lactobacillaceae	Bombilactobacillus	Firm-5	Bombilactobacillus_mellifer	mMAG	B
k141_110001	12467	8.59333	8.59333	741.858	Firmicutes	Bacilli	Lactobacillales	Lactobacillaceae	Bombilactobacillus	Firm-5	Bombilactobacillus_mellifer	mMAG	B
k141_216735	9473	7.42186	7.42186	248.667	Firmicutes	Bacilli	Lactobacillales	Lactobacillaceae	Bombilactobacillus	Firm-5	Bombilactobacillus_mellifer	mMAG	B
k141_3804	6854	9.18452	9.18452	504.698	Firmicutes	Bacilli	Lactobacillales	Lactobacillaceae	Bombilactobacillus	Firm-5	Bombilactobacillus_mellifer	mMAG	B
k141_216757	2868	8.28366	8.28366	429.63	Firmicutes	Bacilli	Lactobacillales	Lactobacillaceae	Bombilactobacillus	Firm-5	Bombilactobacillus_mellifer	mMAG	B
k141_172098	4918	7.28817	7.28817	905.911	Firmicutes	Bacilli	Lactobacillales	Lactobacillaceae	Bombilactobacillus	Firm-5	Bombilactobacillus_mellifer	mMAG	B
k141_233400	2775	40.4152	40.4152	5985.66	Firmicutes	Bacilli	Lactobacillales	Lactobacillaceae	Bombilactobacillus	Firm-5	Bombilactobacillus_mellifer	mMAG	B
k141_4079	9103	10.6531	10.6531	1403.16	Firmicutes	Bacilli	Lactobacillales	Lactobacillaceae	Bombilactobacillus	Firm-5	Bombilactobacillus_mellifer	mMAG	B
k141_19336	14013	10.3638	10.3638	1020.14	Firmicutes	Bacilli	Lactobacillales	Lactobacillaceae	Bombilactobacillus	Firm-5	Bombilactobacillus_mellifer	mMAG	B
k141_156415	8809	10.5384	10.5384	745.459	Firmicutes	Bacilli	Lactobacillales	Lactobacillaceae	Bombilactobacillus	Firm-5	Bombilactobacillus_mellifer	mMAG	B
k141_95622	10226	9.37257	9.37267	669.155	Firmicutes	Bacilli	Lactobacillales	Lactobacillaceae	Bombilactobacillus	Firm-5	Bombilactobacillus_mellifer	mMAG	B
k141_186556	4941	8.68357	8.68357	197.717	Firmicutes	Bacilli	Lactobacillales	Lactobacillaceae	Bombilactobacillus	Firm-5	Bombilactobacillus_mellifer	mMAG	B
k141_186652	77294	10.0367	10.0367	1109.43	Firmicutes	Bacilli	Lactobacillales	Lactobacillaceae	Bombilactobacillus	Firm-5	Bombilactobacillus_mellifer	mMAG	B
k141_4453	19729	11.5871	11.5871	3687.83	Firmicutes	Bacilli	Lactobacillales	Lactobacillaceae	Bombilactobacillus	Firm-5	Bombilactobacillus_mellifer	mMAG	B
k141_186724	27671	11.1627	11.1627	2174.5	Firmicutes	Bacilli	Lactobacillales	Lactobacillaceae	Bombilactobacillus	Firm-5	Bombilactobacillus_mellifer	mMAG	B
k141_186741	8973	8.15482	8.15482	1291.2	Firmicutes	Bacilli	Lactobacillales	Lactobacillaceae	Bombilactobacillus	Firm-5	Bombilactobacillus_mellifer	mMAG	B
k141_80858	41375	9.81475	9.81475	970.429	Firmicutes	Bacilli	Lactobacillales	Lactobacillaceae	Bombilactobacillus	Firm-5	Bombilactobacillus_mellifer	mMAG	B
k141_173277	9850	10.3743	10.3743	1872.41	Firmicutes	Bacilli	Lactobacillales	Lactobacillaceae	Bombilactobacillus	Firm-5	Bombilactobacillus_mellifer	mMAG	B
k141_20364	5564	16.464	16.464	8166.31	Firmicutes	Bacilli	Lactobacillales	Lactobacillaceae	Bombilactobacillus	Firm-5	Bombilactobacillus_mellifer	mMAG	B
k141_20471	3120	7.44781	7.44781	268.793	Firmicutes	Bacilli	Lactobacillales	Lactobacillaceae	Bombilactobacillus	Firm-5	Bombilactobacillus_mellifer	mMAG	B
k141_157552	8084	13.3261	13.3261	2677.02	Firmicutes	Bacilli	Lactobacillales	Lactobacillaceae	Bombilactobacillus	Firm-5	Bombilactobacillus_mellifer	mMAG	B
k141_111128	17888	9.85094	9.85094	782.231	Firmicutes	Bacilli	Lactobacillales	Lactobacillaceae	Bombilactobacillus	Firm-5	Bombilactobacillus_mellifer	mMAG	B
k141_126956	7970	14.705	14.705	3744.04	Firmicutes	Bacilli	Lactobacillales	Lactobacillaceae	Bombilactobacillus	Firm-5	Bombilactobacillus_mellifer	mMAG	B
k141_21206	4397	7.88792	7.88792	556.593	Firmicutes	Bacilli	Lactobacillales	Lactobacillaceae	Bombilactobacillus	Firm-5	Bombilactobacillus_mellifer	mMAG	B
k141_66821	4066	9.96476	9.96476	957.092	Firmicutes	Bacilli	Lactobacillales	Lactobacillaceae	Bombilactobacillus	Firm-5	Bombilactobacillus_mellifer	mMAG	B
k141_236102	26593	8.91219	8.91219	792.99	Firmicutes	Bacilli	Lactobacillales	Lactobacillaceae	Bombilactobacillus	Firm-5	Bombilactobacillus_mellifer	mMAG	B
k141_187892	3526	7.46919	7.46919	162.789	Firmicutes	Bacilli	Lactobacillales	Lactobacillaceae	Bombilactobacillus	Firm-5	Bombilactobacillus_mellifer	mMAG	B
k141_219246	7920	8.34646	8.34659	352.874	Firmicutes	Bacilli	Lactobacillales	Lactobacillaceae	Bombilactobacillus	Firm-5	Bombilactobacillus_mellifer	mMAG	B
k141_51128	17973	9.5379	9.5379	1108.83	Firmicutes	Bacilli	Lactobacillales	Lactobacillaceae	Bombilactobacillus	Firm-5	Bombilactobacillus_mellifer	mMAG	B
k141_204752	3630	8.04339	8.04339	248.859	Firmicutes	Bacilli	Lactobacillales	Lactobacillaceae	Bombilactobacillus	Firm-5	Bombilactobacillus_mellifer	mMAG	B
k141_36898	2943	7.17687	7.17687	115.472	Firmicutes	Bacilli	Lactobacillales	Lactobacillaceae	Bombilactobacillus	Firm-5	Bombilactobacillus_mellifer	mMAG	B
k141_127858	3319	10.0751	10.0751	810.037	Firmicutes	Bacilli	Lactobacillales	Lactobacillaceae	Bombilactobacillus	Firm-5	Bombilactobacillus_mellifer	mMAG	B
k141_6046	3758	5.97201	5.97201	140.837	Firmicutes	Bacilli	Lactobacillales	Lactobacillaceae	Bombilactobacillus	Firm-5	Bombilactobacillus_mellifer	mMAG	B
k141_204968	11972	7.75859	7.75859	505.621	Firmicutes	Bacilli	Lactobacillales	Lactobacillaceae	Bombilactobacillus	Firm-5	Bombilactobacillus_mellifer	mMAG	B
k141_97411	17667	9.78969	9.78969	2209.15	Firmicutes	Bacilli	Lactobacillales	Lactobacillaceae	Bombilactobacillus	Firm-5	Bombilactobacillus_mellifer	mMAG	B
k141_237001	5743	12.6807	12.6807	846.687	Firmicutes	Bacilli	Lactobacillales	Lactobacillaceae	Bombilactobacillus	Firm-5	Bombilactobacillus_mellifer	mMAG	B
k141_188587	3620	6.67406	6.67406	740.631	Firmicutes	Bacilli	Lactobacillales	Lactobacillaceae	Bombilactobacillus	Firm-5	Bombilactobacillus_mellifer	mMAG	B
k141_97804	3678	6.9674	6.9674	161.256	Firmicutes	Bacilli	Lactobacillales	Lactobacillaceae	Bombilactobacillus	Firm-5	Bombilactobacillus_mellifer	mMAG	B
k141_220606	7049	9.49094	9.49094	404.304	Firmicutes	Bacilli	Lactobacillales	Lactobacillaceae	Bombilactobacillus	Firm-5	Bombilactobacillus_mellifer	mMAG	B
k141_238374	14194	13.2017	13.2017	3117.12	Firmicutes	Bacilli	Lactobacillales	Lactobacillaceae	Bombilactobacillus	Firm-5	Bombilactobacillus_mellifer	mMAG	B
k141_221368	3581	8.17663	8.17663	368.112	Firmicutes	Bacilli	Lactobacillales	Lactobacillaceae	Bombilactobacillus	Firm-5	Bombilactobacillus_mellifer	mMAG	B
k141_69021	4472	11.2455	11.2455	1409.03	Firmicutes	Bacilli	Lactobacillales	Lactobacillaceae	Bombilactobacillus	Firm-5	Bombilactobacillus_mellifer	mMAG	B
k141_69391	27549	10.2726	10.2726	1015.63	Firmicutes	Bacilli	Lactobacillales	Lactobacillaceae	Bombilactobacillus	Firm-5	Bombilactobacillus_mellifer	mMAG	B
k141_113782	3733	14.1719	14.1719	3047.82	Firmicutes	Bacilli	Lactobacillales	Lactobacillaceae	Bombilactobacillus	Firm-5	Bombilactobacillus_mellifer	mMAG	B
k141_69431	3198	13.0659	13.0659	1806.73	Firmicutes	Bacilli	Lactobacillales	Lactobacillaceae	Bombilactobacillus	Firm-5	Bombilactobacillus_mellifer	mMAG	B
k141_222083	17271	9.38444	9.38444	723.093	Firmicutes	Bacilli	Lactobacillales	Lactobacillaceae	Bombilactobacillus	Firm-5	Bombilactobacillus_mellifer	mMAG	B
k141_239294	5191	5.43364	5.43364	593.892	Firmicutes	Bacilli	Lactobacillales	Lactobacillaceae	Bombilactobacillus	Firm-5	Bombilactobacillus_mellifer	mMAG	B
k141_114237	13241	8.81163	8.81163	861.155	Firmicutes	Bacilli	Lactobacillales	Lactobacillaceae	Bombilactobacillus	Firm-5	Bombilactobacillus_mellifer	mMAG	B
k141_222379	5613	8.06773	8.06773	349.106	Firmicutes	Bacilli	Lactobacillales	Lactobacillaceae	Bombilactobacillus	Firm-5	Bombilactobacillus_mellifer	mMAG	B
k141_177743	3997	12.1313	12.1313	1053.99	Firmicutes	Bacilli	Lactobacillales	Lactobacillaceae	Bombilactobacillus	Firm-5	Bombilactobacillus_mellifer	mMAG	B
k141_161948	5620	10.4969	10.4969	1362.74	Firmicutes	Bacilli	Lactobacillales	Lactobacillaceae	Bombilactobacillus	Firm-5	Bombilactobacillus_mellifer	mMAG	B
k141_99940	7590	7.39839	7.39839	1747.55	Firmicutes	Bacilli	Lactobacillales	Lactobacillaceae	Bombilactobacillus	Firm-5	Bombilactobacillus_mellifer	mMAG	B
k141_114717	9593	8.75294	8.75304	391.911	Firmicutes	Bacilli	Lactobacillales	Lactobacillaceae	Bombilactobacillus	Firm-5	Bombilactobacillus_mellifer	mMAG	B
k141_84455	3041	6.94569	6.94569	182.313	Firmicutes	Bacilli	Lactobacillales	Lactobacillaceae	Bombilactobacillus	Firm-5	Bombilactobacillus_mellifer	mMAG	B
k141_114996	11454	9.50177	9.50177	2025.53	Firmicutes	Bacilli	Lactobacillales	Lactobacillaceae	Bombilactobacillus	Firm-5	Bombilactobacillus_mellifer	mMAG	B
k141_54230	4527	7.70619	7.70619	646.114	Firmicutes	Bacilli	Lactobacillales	Lactobacillaceae	Bombilactobacillus	Firm-5	Bombilactobacillus_mellifer	mMAG	B
k141_24596	13502	6.64402	6.64402	252.068	Firmicutes	Bacilli	Lactobacillales	Lactobacillaceae	Bombilactobacillus	Firm-5	Bombilactobacillus_mellifer	mMAG	B
k141_100478	18075	8.04591	8.04591	507.605	Firmicutes	Bacilli	Lactobacillales	Lactobacillaceae	Bombilactobacillus	Firm-5	Bombilactobacillus_mellifer	mMAG	B
k141_100524	9567	12.4413	12.4413	1953.61	Firmicutes	Bacilli	Lactobacillales	Lactobacillaceae	Bombilactobacillus	Firm-5	Bombilactobacillus_mellifer	mMAG	B
k141_162962	3250	9.84645	9.84645	941.031	Firmicutes	Bacilli	Lactobacillales	Lactobacillaceae	Bombilactobacillus	Firm-5	Bombilactobacillus_mellifer	mMAG	B
k141_100761	10513	8.52494	8.52494	551.973	Firmicutes	Bacilli	Lactobacillales	Lactobacillaceae	Bombilactobacillus	Firm-5	Bombilactobacillus_mellifer	mMAG	B
k141_115689	8383	6.32394	6.32394	200.005	Firmicutes	Bacilli	Lactobacillales	Lactobacillaceae	Bombilactobacillus	Firm-5	Bombilactobacillus_mellifer	mMAG	B
k141_41017	3691	11.5801	11.5801	1045	Firmicutes	Bacilli	Lactobacillales	Lactobacillaceae	Bombilactobacillus	Firm-5	Bombilactobacillus_mellifer	mMAG	B
k141_224387	7683	10.5249	10.5249	967.743	Firmicutes	Bacilli	Lactobacillales	Lactobacillaceae	Bombilactobacillus	Firm-5	Bombilactobacillus_mellifer	mMAG	B
k141_192194	9020	13.161	13.161	7708.6	Firmicutes	Bacilli	Lactobacillales	Lactobacillaceae	Bombilactobacillus	Firm-5	Bombilactobacillus_mellifer	mMAG	B
k141_101288	11389	7.40128	7.40128	266.844	Firmicutes	Bacilli	Lactobacillales	Lactobacillaceae	Bombilactobacillus	Firm-5	Bombilactobacillus_mellifer	mMAG	B
k141_148490	3893	8.58803	8.5883	245.359	Firmicutes	Bacilli	Lactobacillales	Lactobacillaceae	Bombilactobacillus	Firm-5	Bombilactobacillus_mellifer	mMAG	B
k141_209735	3335	6.02543	6.02543	79.5086	Firmicutes	Bacilli	Lactobacillales	Lactobacillaceae	Bombilactobacillus	Firm-5	Bombilactobacillus_mellifer	mMAG	B
k141_149482	5216	8.63245	8.63245	686.175	Firmicutes	Bacilli	Lactobacillales	Lactobacillaceae	Bombilactobacillus	Firm-5	Bombilactobacillus_mellifer	mMAG	B
k141_194230	7805	8.53677	8.53677	616.507	Firmicutes	Bacilli	Lactobacillales	Lactobacillaceae	Bombilactobacillus	Firm-5	Bombilactobacillus_mellifer	mMAG	B
k141_150902	18303	9.50554	9.50554	770.33	Firmicutes	Bacilli	Lactobacillales	Lactobacillaceae	Bombilactobacillus	Firm-5	Bombilactobacillus_mellifer	mMAG	B
k141_118213	3901	7.05492	7.05492	236.358	Firmicutes	Bacilli	Lactobacillales	Lactobacillaceae	Bombilactobacillus	Firm-5	Bombilactobacillus_mellifer	mMAG	B
k141_12984	3825	10.3703	10.3703	353.693	Firmicutes	Bacilli	Lactobacillales	Lactobacillaceae	Bombilactobacillus	Firm-5	Bombilactobacillus_mellifer	mMAG	B
k141_28327	3843	8.10642	8.10642	695.752	Firmicutes	Bacilli	Lactobacillales	Lactobacillaceae	Bombilactobacillus	Firm-5	Bombilactobacillus_mellifer	mMAG	B
k141_28482	7288	9.884	9.884	1433.35	Firmicutes	Bacilli	Lactobacillales	Lactobacillaceae	Bombilactobacillus	Firm-5	Bombilactobacillus_mellifer	mMAG	B
k141_29010	8220	10.7626	10.7626	3077.36	Firmicutes	Bacilli	Lactobacillales	Lactobacillaceae	Bombilactobacillus	Firm-5	Bombilactobacillus_mellifer	mMAG	B
k141_74696	10437	9.56178	9.56178	598.376	Firmicutes	Bacilli	Lactobacillales	Lactobacillaceae	Bombilactobacillus	Firm-5	Bombilactobacillus_mellifer	mMAG	B
k141_13602	8202	9.52856	9.52856	1198.74	Firmicutes	Bacilli	Lactobacillales	Lactobacillaceae	Bombilactobacillus	Firm-5	Bombilactobacillus_mellifer	mMAG	B
k141_29606	4853	8.30768	8.30768	540.377	Firmicutes	Bacilli	Lactobacillales	Lactobacillaceae	Bombilactobacillus	Firm-5	Bombilactobacillus_mellifer	mMAG	B
k141_134730	12504	7.67768	7.67768	525.506	Firmicutes	Bacilli	Lactobacillales	Lactobacillaceae	Bombilactobacillus	Firm-5	Bombilactobacillus_mellifer	mMAG	B
k141_119903	4483	8.40988	8.40988	562.326	Firmicutes	Bacilli	Lactobacillales	Lactobacillaceae	Bombilactobacillus	Firm-5	Bombilactobacillus_mellifer	mMAG	B
k141_90233	3386	7.47064	7.47064	158.891	Firmicutes	Bacilli	Lactobacillales	Lactobacillaceae	Bombilactobacillus	Firm-5	Bombilactobacillus_mellifer	mMAG	B
k141_121279	3010	6.70594	6.70594	260.979	Firmicutes	Bacilli	Lactobacillales	Lactobacillaceae	Bombilactobacillus	Firm-5	Bombilactobacillus_mellifer	mMAG	B
k141_15421	12248	7.5939	7.5939	720.927	Proteobacteria	Alphaproteobacteria	Rhizobiales	Rhizobiaceae	Bartonella	Bartonella	Bartonella_apis	mMAG	B
k141_152855	12908	7.1113	7.1113	186.467	Proteobacteria	Alphaproteobacteria	Rhizobiales	Rhizobiaceae	Bartonella	Bartonella	Bartonella_apis	mMAG	B
k141_46132	20467	8.50554	8.50554	1379.01	Proteobacteria	Alphaproteobacteria	Rhizobiales	Rhizobiaceae	Bartonella	Bartonella	Bartonella_apis	mMAG	B
k141_46323	59434	7.37486	7.37486	323.787	Proteobacteria	Alphaproteobacteria	Rhizobiales	Rhizobiaceae	Bartonella	Bartonella	Bartonella_apis	mMAG	B
k141_61752	44072	12.4694	12.4694	7519.64	Proteobacteria	Alphaproteobacteria	Rhizobiales	Rhizobiaceae	Bartonella	Bartonella	Bartonella_apis	mMAG	B
k141_77242	3805	5.2643	5.2643	203.842	Proteobacteria	Alphaproteobacteria	Rhizobiales	Rhizobiaceae	Bartonella	Bartonella	Bartonella_apis	mMAG	B
k141_123629	12490	13.8301	13.8301	18223.1	Proteobacteria	Alphaproteobacteria	Rhizobiales	Rhizobiaceae	Bartonella	Bartonella	Bartonella_apis	mMAG	B
k141_139156	5323	4.65146	4.65146	85.1254	Proteobacteria	Alphaproteobacteria	Rhizobiales	Rhizobiaceae	Bartonella	Bartonella	Bartonella_apis	mMAG	B
k141_230808	17865	6.58448	6.58448	352.768	Proteobacteria	Alphaproteobacteria	Rhizobiales	Rhizobiaceae	Bartonella	Bartonella	Bartonella_apis	mMAG	B
k141_154296	20790	10.144	10.144	1480.46	Proteobacteria	Alphaproteobacteria	Rhizobiales	Rhizobiaceae	Bartonella	Bartonella	Bartonella_apis	mMAG	B
k141_47203	11863	7.87604	7.87604	190.068	Proteobacteria	Alphaproteobacteria	Rhizobiales	Rhizobiaceae	Bartonella	Bartonella	Bartonella_apis	mMAG	B
k141_17306	69598	8.63614	8.63614	309.547	Proteobacteria	Alphaproteobacteria	Rhizobiales	Rhizobiaceae	Bartonella	Bartonella	Bartonella_apis	mMAG	B
k141_200735	7164	5.88024	5.88024	291.49	Proteobacteria	Alphaproteobacteria	Rhizobiales	Rhizobiaceae	Bartonella	Bartonella	Bartonella_apis	mMAG	B
k141_170835	19381	6.15699	6.15699	193.328	Proteobacteria	Alphaproteobacteria	Rhizobiales	Rhizobiaceae	Bartonella	Bartonella	Bartonella_apis	mMAG	B
k141_155561	107621	7.80291	7.80291	444.603	Proteobacteria	Alphaproteobacteria	Rhizobiales	Rhizobiaceae	Bartonella	Bartonella	Bartonella_apis	mMAG	B
k141_94699	85884	9.93743	9.93743	1497.9	Proteobacteria	Alphaproteobacteria	Rhizobiales	Rhizobiaceae	Bartonella	Bartonella	Bartonella_apis	mMAG	B
k141_125712	13861	5.44752	5.44752	50.7071	Proteobacteria	Alphaproteobacteria	Rhizobiales	Rhizobiaceae	Bartonella	Bartonella	Bartonella_apis	mMAG	B
k141_110289	18147	5.6505	5.6505	155.668	Proteobacteria	Alphaproteobacteria	Rhizobiales	Rhizobiaceae	Bartonella	Bartonella	Bartonella_apis	mMAG	B
k141_95348	35488	10.4995	10.4995	5936.19	Proteobacteria	Alphaproteobacteria	Rhizobiales	Rhizobiaceae	Bartonella	Bartonella	Bartonella_apis	mMAG	B
k141_233606	13682	5.29515	5.29515	504.774	Proteobacteria	Alphaproteobacteria	Rhizobiales	Rhizobiaceae	Bartonella	Bartonella	Bartonella_apis	mMAG	B
k141_4365	12100	6.31548	6.31548	323.195	Proteobacteria	Alphaproteobacteria	Rhizobiales	Rhizobiaceae	Bartonella	Bartonella	Bartonella_apis	mMAG	B
k141_110939	7474	6.17941	6.17941	54.6277	Proteobacteria	Alphaproteobacteria	Rhizobiales	Rhizobiaceae	Bartonella	Bartonella	Bartonella_apis	mMAG	B
k141_173319	9593	9.41946	9.41946	1022.41	Proteobacteria	Alphaproteobacteria	Rhizobiales	Rhizobiaceae	Bartonella	Bartonella	Bartonella_apis	mMAG	B
k141_111089	9242	7.02354	7.02354	123.33	Proteobacteria	Alphaproteobacteria	Rhizobiales	Rhizobiaceae	Bartonella	Bartonella	Bartonella_apis	mMAG	B
k141_81157	52256	7.29398	7.29398	694.135	Proteobacteria	Alphaproteobacteria	Rhizobiales	Rhizobiaceae	Bartonella	Bartonella	Bartonella_apis	mMAG	B
k141_218349	5280	9.57232	9.57232	1175.68	Proteobacteria	Alphaproteobacteria	Rhizobiales	Rhizobiaceae	Bartonella	Bartonella	Bartonella_apis	mMAG	B
k141_157828	5432	12.3448	12.3448	1517.97	Proteobacteria	Alphaproteobacteria	Rhizobiales	Rhizobiaceae	Bartonella	Bartonella	Bartonella_apis	mMAG	B
k141_111334	28807	6.52888	6.52888	203.838	Proteobacteria	Alphaproteobacteria	Rhizobiales	Rhizobiaceae	Bartonella	Bartonella	Bartonella_apis	mMAG	B
k141_127515	12264	16.6623	16.6623	9553.47	Proteobacteria	Alphaproteobacteria	Rhizobiales	Rhizobiaceae	Bartonella	Bartonella	Bartonella_apis	mMAG	B
k141_81710	2579	4.48333	4.48333	69.1911	Proteobacteria	Alphaproteobacteria	Rhizobiales	Rhizobiaceae	Bartonella	Bartonella	Bartonella_apis	mMAG	B
k141_50991	113497	9.33256	9.33256	953.538	Proteobacteria	Alphaproteobacteria	Rhizobiales	Rhizobiaceae	Bartonella	Bartonella	Bartonella_apis	mMAG	B
k141_188142	44386	6.90582	6.90582	128.374	Proteobacteria	Alphaproteobacteria	Rhizobiales	Rhizobiaceae	Bartonella	Bartonella	Bartonella_apis	mMAG	B
k141_82261	26499	6.6012	6.6012	184.903	Proteobacteria	Alphaproteobacteria	Rhizobiales	Rhizobiaceae	Bartonella	Bartonella	Bartonella_apis	mMAG	B
k141_37312	6356	19.5546	19.5546	6161.14	Proteobacteria	Alphaproteobacteria	Rhizobiales	Rhizobiaceae	Bartonella	Bartonella	Bartonella_apis	mMAG	B
k141_51933	8265	7.41713	7.41713	558.075	Proteobacteria	Alphaproteobacteria	Rhizobiales	Rhizobiaceae	Bartonella	Bartonella	Bartonella_apis	mMAG	B
k141_145070	47943	7.1342	7.1342	410.473	Proteobacteria	Alphaproteobacteria	Rhizobiales	Rhizobiaceae	Bartonella	Bartonella	Bartonella_apis	mMAG	B
k141_189233	8369	16.3149	16.3149	6734.46	Proteobacteria	Alphaproteobacteria	Rhizobiales	Rhizobiaceae	Bartonella	Bartonella	Bartonella_apis	mMAG	B
k141_38205	16168	7.27319	7.27319	190.965	Proteobacteria	Alphaproteobacteria	Rhizobiales	Rhizobiaceae	Bartonella	Bartonella	Bartonella_apis	mMAG	B
k141_98678	11470	6.05371	6.05371	89.2419	Proteobacteria	Alphaproteobacteria	Rhizobiales	Rhizobiaceae	Bartonella	Bartonella	Bartonella_apis	mMAG	B
k141_7831	16034	19.5989	19.5989	16680.6	Proteobacteria	Alphaproteobacteria	Rhizobiales	Rhizobiaceae	Bartonella	Bartonella	Bartonella_apis	mMAG	B
k141_161600	29099	8.95053	8.95053	926.576	Proteobacteria	Alphaproteobacteria	Rhizobiales	Rhizobiaceae	Bartonella	Bartonella	Bartonella_apis	mMAG	B
k141_239577	76339	10.8328	10.8328	10051.8	Proteobacteria	Alphaproteobacteria	Rhizobiales	Rhizobiaceae	Bartonella	Bartonella	Bartonella_apis	mMAG	B
k141_53694	86409	7.86692	7.86692	1556.18	Proteobacteria	Alphaproteobacteria	Rhizobiales	Rhizobiaceae	Bartonella	Bartonella	Bartonella_apis	mMAG	B
k141_239968	19082	8.58568	8.58568	999.306	Proteobacteria	Alphaproteobacteria	Rhizobiales	Rhizobiaceae	Bartonella	Bartonella	Bartonella_apis	mMAG	B
k141_162090	12911	6.99216	6.99216	152.489	Proteobacteria	Alphaproteobacteria	Rhizobiales	Rhizobiaceae	Bartonella	Bartonella	Bartonella_apis	mMAG	B
k141_39896	11054	5.75083	5.75083	247.927	Proteobacteria	Alphaproteobacteria	Rhizobiales	Rhizobiaceae	Bartonella	Bartonella	Bartonella_apis	mMAG	B
k141_147167	81973	9.7263	9.7263	16862.2	Proteobacteria	Alphaproteobacteria	Rhizobiales	Rhizobiaceae	Bartonella	Bartonella	Bartonella_apis	mMAG	B
k141_114979	6048	8.42574	8.42574	712.063	Proteobacteria	Alphaproteobacteria	Rhizobiales	Rhizobiaceae	Bartonella	Bartonella	Bartonella_apis	mMAG	B
k141_240731	43249	7.94438	7.94438	252.974	Proteobacteria	Alphaproteobacteria	Rhizobiales	Rhizobiaceae	Bartonella	Bartonella	Bartonella_apis	mMAG	B
k141_224132	14284	6.35383	6.35383	174.799	Proteobacteria	Alphaproteobacteria	Rhizobiales	Rhizobiaceae	Bartonella	Bartonella	Bartonella_apis	mMAG	B
k141_71416	34896	7.7583	7.7583	447.779	Proteobacteria	Alphaproteobacteria	Rhizobiales	Rhizobiaceae	Bartonella	Bartonella	Bartonella_apis	mMAG	B
k141_224678	136421	8.84239	8.84239	663.589	Proteobacteria	Alphaproteobacteria	Rhizobiales	Rhizobiaceae	Bartonella	Bartonella	Bartonella_apis	mMAG	B
k141_10340	7064	6.81762	6.81762	286.007	Proteobacteria	Alphaproteobacteria	Rhizobiales	Rhizobiaceae	Bartonella	Bartonella	Bartonella_apis	mMAG	B
k141_192556	3123	5.87185	5.87185	133.484	Proteobacteria	Alphaproteobacteria	Rhizobiales	Rhizobiaceae	Bartonella	Bartonella	Bartonella_apis	mMAG	B
k141_164164	158330	7.95415	7.95415	957.983	Proteobacteria	Alphaproteobacteria	Rhizobiales	Rhizobiaceae	Bartonella	Bartonella	Bartonella_apis	mMAG	B
k141_101692	3362	4.37671	4.37671	25.7235	Proteobacteria	Alphaproteobacteria	Rhizobiales	Rhizobiaceae	Bartonella	Bartonella	Bartonella_apis	mMAG	B
k141_42913	44450	7.00442	7.00442	195.59	Proteobacteria	Alphaproteobacteria	Rhizobiales	Rhizobiaceae	Bartonella	Bartonella	Bartonella_apis	mMAG	B
k141_43094	5031	22.7683	22.7683	18201.8	Proteobacteria	Alphaproteobacteria	Rhizobiales	Rhizobiaceae	Bartonella	Bartonella	Bartonella_apis	mMAG	B
k141_226303	14597	6.72804	6.72804	76.9174	Proteobacteria	Alphaproteobacteria	Rhizobiales	Rhizobiaceae	Bartonella	Bartonella	Bartonella_apis	mMAG	B
k141_73186	12989	25.8632	25.8632	19143	Proteobacteria	Alphaproteobacteria	Rhizobiales	Rhizobiaceae	Bartonella	Bartonella	Bartonella_apis	mMAG	B
k141_56849	8647	6.62504	6.62504	520.469	Proteobacteria	Alphaproteobacteria	Rhizobiales	Rhizobiaceae	Bartonella	Bartonella	Bartonella_apis	mMAG	B
k141_194292	4769	8.52955	8.52955	981.991	Proteobacteria	Alphaproteobacteria	Rhizobiales	Rhizobiaceae	Bartonella	Bartonella	Bartonella_apis	mMAG	B
k141_182188	87261	26.4554	26.4554	1210330	Proteobacteria	Alphaproteobacteria	Rhizobiales	Rhizobiaceae	Bartonella	Bartonella	Bartonella_apis	mMAG	B
k141_227133	137319	13.8146	13.8146	194957	Proteobacteria	Alphaproteobacteria	Rhizobiales	Rhizobiaceae	Bartonella	Bartonella	Bartonella_apis	mMAG	B
k141_195025	2645	5.83367	5.83367	49.9471	Proteobacteria	Alphaproteobacteria	Rhizobiales	Rhizobiaceae	Bartonella	Bartonella	Bartonella_apis	mMAG	B
k141_44647	7002	6.37712	6.37712	112.515	Proteobacteria	Alphaproteobacteria	Rhizobiales	Rhizobiaceae	Bartonella	Bartonella	Bartonella_apis	mMAG	B
k141_88427	39649	8.27821	8.27821	590.995	Proteobacteria	Alphaproteobacteria	Rhizobiales	Rhizobiaceae	Bartonella	Bartonella	Bartonella_apis	mMAG	B
k141_44856	102737	8.23289	8.23289	849.732	Proteobacteria	Alphaproteobacteria	Rhizobiales	Rhizobiaceae	Bartonella	Bartonella	Bartonella_apis	mMAG	B
k141_45051	28697	7.60136	7.60136	220.738	Proteobacteria	Alphaproteobacteria	Rhizobiales	Rhizobiaceae	Bartonella	Bartonella	Bartonella_apis	mMAG	B
k141_212344	5914	12.9426	12.9426	5232.57	Proteobacteria	Alphaproteobacteria	Rhizobiales	Rhizobiaceae	Bartonella	Bartonella	Bartonella_apis	mMAG	B
k141_134214	24241	7.5473	7.5473	646.864	Proteobacteria	Alphaproteobacteria	Rhizobiales	Rhizobiaceae	Bartonella	Bartonella	Bartonella_apis	mMAG	B
k141_13894	13450	5.11842	5.11842	219.793	Proteobacteria	Alphaproteobacteria	Rhizobiales	Rhizobiaceae	Bartonella	Bartonella	Bartonella_apis	mMAG	B
k141_75066	64734	7.82601	7.82601	645.662	Proteobacteria	Alphaproteobacteria	Rhizobiales	Rhizobiaceae	Bartonella	Bartonella	Bartonella_apis	mMAG	B
k141_119743	10312	9.51752	9.51752	990.954	Proteobacteria	Alphaproteobacteria	Rhizobiales	Rhizobiaceae	Bartonella	Bartonella	Bartonella_apis	mMAG	B
k141_29945	12319	7.90591	7.90591	371.701	Proteobacteria	Alphaproteobacteria	Rhizobiales	Rhizobiaceae	Bartonella	Bartonella	Bartonella_apis	mMAG	B
k141_89734	36903	3.3098	3.3098	321.182	Proteobacteria	Alphaproteobacteria	Rhizobiales	Rhizobiaceae	Bartonella	Bartonella	Bartonella_apis	mMAG	B
k141_90301	12375	16.5957	16.5957	21270.4	Proteobacteria	Alphaproteobacteria	Rhizobiales	Rhizobiaceae	Bartonella	Bartonella	Bartonella_apis	mMAG	B
k141_90796	14932	9.68617	9.68617	4409.94	Proteobacteria	Alphaproteobacteria	Rhizobiales	Rhizobiaceae	Bartonella	Bartonella	Bartonella_apis	mMAG	B
k141_133751	2222	316.411	316.411	415216	Proteobacteria	Gammaprotectobacteria	Orbales	Orbaceae	Gilliamella	Gilliamella	Gilliamella_apicola	mMAG	B
k141_105547	1391	56.1805	56.1805	8396.25	Proteobacteria	Gammaprotectobacteria	Orbales	Orbaceae	Gilliamella	Gilliamella	Gilliamella_apicola	mMAG	B
k141_68062	1148	1021.5	1021.5	39208200	Proteobacteria	Gammaprotectobacteria	Orbales	Orbaceae	Gilliamella	Gilliamella	Gilliamella_apicola	mMAG	B
k141_1566	5951	154.039	154.039	11957.3	Proteobacteria	Gammaprotectobacteria	Orbales	Orbaceae	Gilliamella	Gilliamella	Gilliamella_apicola	mMAG	B
k141_39788	1546	171.896	171.896	25476.5	Proteobacteria	Gammaprotectobacteria	Orbales	Orbaceae	Gilliamella	Gilliamella	Gilliamella_apicola	mMAG	B
k141_88473	5750	33.845	33.845	1211.73	Proteobacteria	Gammaprotectobacteria	Orbales	Orbaceae	Gilliamella	Gilliamella	Gilliamella_apicola	mMAG	B
k141_108070	22176	101.615	101.615	1347930	Proteobacteria	Gammaprotectobacteria	Orbales	Orbaceae	Gilliamella	Gilliamella	Gilliamella_apicola	mMAG	B
k141_31827	2898	57.6288	57.6288	1929.11	Proteobacteria	Gammaprotectobacteria	Orbales	Orbaceae	Gilliamella	Gilliamella	Gilliamella_apicola	mMAG	B
k141_23368	1339	72.0261	72.0261	2711.9	Proteobacteria	Gammaprotectobacteria	Orbales	Orbaceae	Gilliamella	Gilliamella	Gilliamella_apicola	mMAG	B
k141_34180	6893	39.2494	39.2494	2034	Proteobacteria	Gammaprotectobacteria	Orbales	Orbaceae	Gilliamella	Gilliamella	Gilliamella_apicola	mMAG	B
k141_93850	2831	104.454	104.454	8450.72	Proteobacteria	Gammaprotectobacteria	Orbales	Orbaceae	Gilliamella	Gilliamella	Gilliamella_apicola	mMAG	B
k141_34449	1828	48.4172	48.4172	3530.18	Proteobacteria	Gammaprotectobacteria	Orbales	Orbaceae	Gilliamella	Gilliamella	Gilliamella_apicola	mMAG	B
k141_142342	1312	196.345	196.345	22538.4	Proteobacteria	Gammaprotectobacteria	Orbales	Orbaceae	Gilliamella	Gilliamella	Gilliamella_apicola	mMAG	B
k141_104839	10207	159.234	159.234	6851.69	Proteobacteria	Gammaprotectobacteria	Orbales	Orbaceae	Gilliamella	Gilliamella	Gilliamella_apicola	mMAG	B
k141_76264	2252	176.839	176.839	4075.7	Proteobacteria	Gammaprotectobacteria	Orbales	Orbaceae	Gilliamella	Gilliamella	Gilliamella_apicola	mMAG	B
k141_70	1338	303.384	303.384	25728.7	Proteobacteria	Gammaprotectobacteria	Orbales	Orbaceae	Gilliamella	Gilliamella	Gilliamella_apicola	mMAG	B
k141_38164	1228	185.6	185.6	3910.78	Proteobacteria	Gammaprotectobacteria	Orbales	Orbaceae	Gilliamella	Gilliamella	Gilliamella_apicola	mMAG	B
k141_123998	12365	223.711	223.711	16217.6	Proteobacteria	Gammaprotectobacteria	Orbales	Orbaceae	Gilliamella	Gilliamella	Gilliamella_apicola	mMAG	B
k141_19164	10036	212.945	212.945	5972.53	Proteobacteria	Gammaprotectobacteria	Orbales	Orbaceae	Gilliamella	Gilliamella	Gilliamella_apicola	mMAG	B
k141_66866	3864	155.144	155.144	3373.73	Proteobacteria	Gammaprotectobacteria	Orbales	Orbaceae	Gilliamella	Gilliamella	Gilliamella_apicola	mMAG	B
k141_104968	1702	644.019	644.019	1214170	Proteobacteria	Gammaprotectobacteria	Orbales	Orbaceae	Gilliamella	Gilliamella	Gilliamella_apicola	mMAG	B
k141_133588	1478	181.315	181.315	1860.54	Proteobacteria	Gammaprotectobacteria	Orbales	Orbaceae	Gilliamella	Gilliamella	Gilliamella_apicola	mMAG	B
k141_105042	1359	161.09	161.09	1686.43	Proteobacteria	Gammaprotectobacteria	Orbales	Orbaceae	Gilliamella	Gilliamella	Gilliamella_apicola	mMAG	B
k141_47819	5987	206.355	206.355	3124.23	Proteobacteria	Gammaprotectobacteria	Orbales	Orbaceae	Gilliamella	Gilliamella	Gilliamella_apicola	mMAG	B
k141_143164	3326	226.717	226.717	1534.57	Proteobacteria	Gammaprotectobacteria	Orbales	Orbaceae	Gilliamella	Gilliamella	Gilliamella_apicola	mMAG	B
k141_19300	4145	157.427	157.427	4205.6	Proteobacteria	Gammaprotectobacteria	Orbales	Orbaceae	Gilliamella	Gilliamella	Gilliamella_apicola	mMAG	B
k141_38333	1857	195.279	195.279	2352.4	Proteobacteria	Gammaprotectobacteria	Orbales	Orbaceae	Gilliamella	Gilliamella	Gilliamella_apicola	mMAG	B
k141_95630	2744	219.907	219.907	18866.1	Proteobacteria	Gammaprotectobacteria	Orbales	Orbaceae	Gilliamella	Gilliamella	Gilliamella_apicola	mMAG	B
k141_86080	4779	178.87	178.87	1824.93	Proteobacteria	Gammaprotectobacteria	Orbales	Orbaceae	Gilliamella	Gilliamella	Gilliamella_apicola	mMAG	B
k141_124184	4621	189.798	189.798	4635.21	Proteobacteria	Gammaprotectobacteria	Orbales	Orbaceae	Gilliamella	Gilliamella	Gilliamella_apicola	mMAG	B
k141_76445	4624	155.798	155.798	1973.08	Proteobacteria	Gammaprotectobacteria	Orbales	Orbaceae	Gilliamella	Gilliamella	Gilliamella_apicola	mMAG	B
k141_133711	7488	173.496	173.496	4707.8	Proteobacteria	Gammaprotectobacteria	Orbales	Orbaceae	Gilliamella	Gilliamella	Gilliamella_apicola	mMAG	B
k141_76463	5722	195.391	195.391	45349.3	Proteobacteria	Gammaprotectobacteria	Orbales	Orbaceae	Gilliamella	Gilliamella	Gilliamella_apicola	mMAG	B
k141_9831	6389	152.973	152.973	2353.34	Proteobacteria	Gammaprotectobacteria	Orbales	Orbaceae	Gilliamella	Gilliamella	Gilliamella_apicola	mMAG	B
k141_19433	5009	183.74	183.74	14963.1	Proteobacteria	Gammaprotectobacteria	Orbales	Orbaceae	Gilliamella	Gilliamella	Gilliamella_apicola	mMAG	B
k141_19492	2796	158.974	158.974	1574.79	Proteobacteria	Gammaprotectobacteria	Orbales	Orbaceae	Gilliamella	Gilliamella	Gilliamella_apicola	mMAG	B
k141_114857	2769	196.081	196.081	12164.4	Proteobacteria	Gammaprotectobacteria	Orbales	Orbaceae	Gilliamella	Gilliamella	Gilliamella_apicola	mMAG	B
k141_19525	1086	184.877	184.877	1142.73	Proteobacteria	Gammaprotectobacteria	Orbales	Orbaceae	Gilliamella	Gilliamella	Gilliamella_apicola	mMAG	B
k141_105305	7370	217.094	217.094	3044.95	Proteobacteria	Gammaprotectobacteria	Orbales	Orbaceae	Gilliamella	Gilliamella	Gilliamella_apicola	mMAG	B
k141_19544	8604	150.637	150.637	3142.18	Proteobacteria	Gammaprotectobacteria	Orbales	Orbaceae	Gilliamella	Gilliamella	Gilliamella_apicola	mMAG	B
k141_19557	5194	149.829	149.829	2035.84	Proteobacteria	Gammaprotectobacteria	Orbales	Orbaceae	Gilliamella	Gilliamella	Gilliamella_apicola	mMAG	B
k141_124347	1491	234.911	234.911	5974.92	Proteobacteria	Gammaprotectobacteria	Orbales	Orbaceae	Gilliamella	Gilliamella	Gilliamella_apicola	mMAG	B
k141_133883	3088	187.837	187.837	3193.74	Proteobacteria	Gammaprotectobacteria	Orbales	Orbaceae	Gilliamella	Gilliamella	Gilliamella_apicola	mMAG	B
k141_133900	8777	211.336	211.336	9327.64	Proteobacteria	Gammaprotectobacteria	Orbales	Orbaceae	Gilliamella	Gilliamella	Gilliamella_apicola	mMAG	B
k141_47960	2936	181.905	181.905	3802.98	Proteobacteria	Gammaprotectobacteria	Orbales	Orbaceae	Gilliamella	Gilliamella	Gilliamella_apicola	mMAG	B
k141_47968	7486	189.171	189.171	2520.41	Proteobacteria	Gammaprotectobacteria	Orbales	Orbaceae	Gilliamella	Gilliamella	Gilliamella_apicola	mMAG	B
k141_86327	1300	264.789	264.79	17140.5	Proteobacteria	Gammaprotectobacteria	Orbales	Orbaceae	Gilliamella	Gilliamella	Gilliamella_apicola	mMAG	B
k141_19630	8839	155.985	155.985	6188.94	Proteobacteria	Gammaprotectobacteria	Orbales	Orbaceae	Gilliamella	Gilliamella	Gilliamella_apicola	mMAG	B
k141_105384	6218	183.652	183.652	6763.4	Proteobacteria	Gammaprotectobacteria	Orbales	Orbaceae	Gilliamella	Gilliamella	Gilliamella_apicola	mMAG	B
k141_124452	3603	182.972	182.972	2885.82	Proteobacteria	Gammaprotectobacteria	Orbales	Orbaceae	Gilliamella	Gilliamella	Gilliamella_apicola	mMAG	B
k141_48043	13928	186.583	186.583	6369.44	Proteobacteria	Gammaprotectobacteria	Orbales	Orbaceae	Gilliamella	Gilliamella	Gilliamella_apicola	mMAG	B
k141_29104	8344	210.927	210.927	4110.9	Proteobacteria	Gammaprotectobacteria	Orbales	Orbaceae	Gilliamella	Gilliamella	Gilliamella_apicola	mMAG	B
k141_115032	2710	226.335	226.335	3851.71	Proteobacteria	Gammaprotectobacteria	Orbales	Orbaceae	Gilliamella	Gilliamella	Gilliamella_apicola	mMAG	B
k141_134087	2603	345.857	345.857	39354.2	Proteobacteria	Gammaprotectobacteria	Orbales	Orbaceae	Gilliamella	Gilliamella	Gilliamella_apicola	mMAG	B
k141_57851	10997	154.048	154.048	2342.69	Proteobacteria	Gammaprotectobacteria	Orbales	Orbaceae	Gilliamella	Gilliamella	Gilliamella_apicola	mMAG	B
k141_19778	10397	208.387	208.387	8977.29	Proteobacteria	Gammaprotectobacteria	Orbales	Orbaceae	Gilliamella	Gilliamella	Gilliamella_apicola	mMAG	B
k141_29227	2976	185.497	185.497	3704.92	Proteobacteria	Gammaprotectobacteria	Orbales	Orbaceae	Gilliamella	Gilliamella	Gilliamella_apicola	mMAG	B
k141_38782	2114	202.378	202.378	2896.17	Proteobacteria	Gammaprotectobacteria	Orbales	Orbaceae	Gilliamella	Gilliamella	Gilliamella_apicola	mMAG	B
k141_134195	4014	171.742	171.742	5095.01	Proteobacteria	Gammaprotectobacteria	Orbales	Orbaceae	Gilliamella	Gilliamella	Gilliamella_apicola	mMAG	B
k141_67554	8320	230.797	230.797	4750.72	Proteobacteria	Gammaprotectobacteria	Orbales	Orbaceae	Gilliamella	Gilliamella	Gilliamella_apicola	mMAG	B
k141_38817	5046	212.068	212.068	3235.72	Proteobacteria	Gammaprotectobacteria	Orbales	Orbaceae	Gilliamella	Gilliamella	Gilliamella_apicola	mMAG	B
k141_86693	1690	181.462	181.462	737.645	Proteobacteria	Gammaprotectobacteria	Orbales	Orbaceae	Gilliamella	Gilliamella	Gilliamella_apicola	mMAG	B
k141_134264	10662	179.223	179.223	2618.02	Proteobacteria	Gammaprotectobacteria	Orbales	Orbaceae	Gilliamella	Gilliamella	Gilliamella_apicola	mMAG	B
k141_76950	2459	202.756	202.756	2850.34	Proteobacteria	Gammaprotectobacteria	Orbales	Orbaceae	Gilliamella	Gilliamella	Gilliamella_apicola	mMAG	B
k141_124840	19466	151.537	151.537	5325.86	Proteobacteria	Gammaprotectobacteria	Orbales	Orbaceae	Gilliamella	Gilliamella	Gilliamella_apicola	mMAG	B
k141_105730	3626	191.718	191.718	5331.08	Proteobacteria	Gammaprotectobacteria	Orbales	Orbaceae	Gilliamella	Gilliamella	Gilliamella_apicola	mMAG	B
k141_105736	1339	161.59	161.59	9241.07	Proteobacteria	Gammaprotectobacteria	Orbales	Orbaceae	Gilliamella	Gilliamella	Gilliamella_apicola	mMAG	B
k141_124997	2006	205.954	205.954	6333.53	Proteobacteria	Gammaprotectobacteria	Orbales	Orbaceae	Gilliamella	Gilliamella	Gilliamella_apicola	mMAG	B
k141_10426	8966	216.843	216.843	12637.4	Proteobacteria	Gammaprotectobacteria	Orbales	Orbaceae	Gilliamella	Gilliamella	Gilliamella_apicola	mMAG	B
k141_48481	3818	151.325	151.325	3373.68	Proteobacteria	Gammaprotectobacteria	Orbales	Orbaceae	Gilliamella	Gilliamella	Gilliamella_apicola	mMAG	B
k141_134500	2518	186.136	186.136	6118.79	Proteobacteria	Gammaprotectobacteria	Orbales	Orbaceae	Gilliamella	Gilliamella	Gilliamella_apicola	mMAG	B
k141_39048	6051	234.391	234.391	6621.4	Proteobacteria	Gammaprotectobacteria	Orbales	Orbaceae	Gilliamella	Gilliamella	Gilliamella_apicola	mMAG	B
k141_134515	1724	231.025	231.025	14363.6	Proteobacteria	Gammaprotectobacteria	Orbales	Orbaceae	Gilliamella	Gilliamella	Gilliamella_apicola	mMAG	B
k141_67873	2598	179.54	179.54	4139.93	Proteobacteria	Gammaprotectobacteria	Orbales	Orbaceae	Gilliamella	Gilliamella	Gilliamella_apicola	mMAG	B
k141_96632	4078	187.137	187.137	6847.17	Proteobacteria	Gammaprotectobacteria	Orbales	Orbaceae	Gilliamella	Gilliamella	Gilliamella_apicola	mMAG	B
k141_20163	2963	177.775	177.775	3276.72	Proteobacteria	Gammaprotectobacteria	Orbales	Orbaceae	Gilliamella	Gilliamella	Gilliamella_apicola	mMAG	B
k141_10560	3109	212.185	212.185	2113.71	Proteobacteria	Gammaprotectobacteria	Orbales	Orbaceae	Gilliamella	Gilliamella	Gilliamella_apicola	mMAG	B
k141_10653	2140	174.31	174.31	7137.71	Proteobacteria	Gammaprotectobacteria	Orbales	Orbaceae	Gilliamella	Gilliamella	Gilliamella_apicola	mMAG	B
k141_39266	3282	183.546	183.546	4840.13	Proteobacteria	Gammaprotectobacteria	Orbales	Orbaceae	Gilliamella	Gilliamella	Gilliamella_apicola	mMAG	B
k141_144123	3991	234.639	234.639	4632.27	Proteobacteria	Gammaprotectobacteria	Orbales	Orbaceae	Gilliamella	Gilliamella	Gilliamella_apicola	mMAG	B
k141_134773	2757	253.86	253.86	8875.5	Proteobacteria	Gammaprotectobacteria	Orbales	Orbaceae	Gilliamella	Gilliamella	Gilliamella_apicola	mMAG	B
k141_134778	2530	224.412	224.412	2219.21	Proteobacteria	Gammaprotectobacteria	Orbales	Orbaceae	Gilliamella	Gilliamella	Gilliamella_apicola	mMAG	B
k141_115751	3805	201.381	201.381	6829.16	Proteobacteria	Gammaprotectobacteria	Orbales	Orbaceae	Gilliamella	Gilliamella	Gilliamella_apicola	mMAG	B
k141_1096	6244	196.934	196.934	4112.55	Proteobacteria	Gammaprotectobacteria	Orbales	Orbaceae	Gilliamella	Gilliamella	Gilliamella_apicola	mMAG	B
k141_134824	7919	178.914	178.914	16815	Proteobacteria	Gammaprotectobacteria	Orbales	Orbaceae	Gilliamella	Gilliamella	Gilliamella_apicola	mMAG	B
k141_29703	3625	167.755	167.755	2935.26	Proteobacteria	Gammaprotectobacteria	Orbales	Orbaceae	Gilliamella	Gilliamella	Gilliamella_apicola	mMAG	B
k141_1158	4382	227.35	227.35	19247.7	Proteobacteria	Gammaprotectobacteria	Orbales	Orbaceae	Gilliamella	Gilliamella	Gilliamella_apicola	mMAG	B
k141_125375	1719	181.67	181.67	5841.85	Proteobacteria	Gammaprotectobacteria	Orbales	Orbaceae	Gilliamella	Gilliamella	Gilliamella_apicola	mMAG	B
k141_134872	2053	166.949	166.949	2503.76	Proteobacteria	Gammaprotectobacteria	Orbales	Orbaceae	Gilliamella	Gilliamella	Gilliamella_apicola	mMAG	B
k141_77355	4424	211.341	211.341	3350.5	Proteobacteria	Gammaprotectobacteria	Orbales	Orbaceae	Gilliamella	Gilliamella	Gilliamella_apicola	mMAG	B
k141_106249	1222	158.181	158.181	3301.03	Proteobacteria	Gammaprotectobacteria	Orbales	Orbaceae	Gilliamella	Gilliamella	Gilliamella_apicola	mMAG	B
k141_134933	1590	167.091	167.092	2690.62	Proteobacteria	Gammaprotectobacteria	Orbales	Orbaceae	Gilliamella	Gilliamella	Gilliamella_apicola	mMAG	B
k141_10799	4227	178.57	178.57	4899.62	Proteobacteria	Gammaprotectobacteria	Orbales	Orbaceae	Gilliamella	Gilliamella	Gilliamella_apicola	mMAG	B
k141_115926	6327	171.709	171.709	2893.74	Proteobacteria	Gammaprotectobacteria	Orbales	Orbaceae	Gilliamella	Gilliamella	Gilliamella_apicola	mMAG	B
k141_106334	1646	183.676	183.676	2868.88	Proteobacteria	Gammaprotectobacteria	Orbales	Orbaceae	Gilliamella	Gilliamella	Gilliamella_apicola	mMAG	B
k141_97043	3343	177.78	177.78	2103.59	Proteobacteria	Gammaprotectobacteria	Orbales	Orbaceae	Gilliamella	Gilliamella	Gilliamella_apicola	mMAG	B
k141_58547	7286	151.445	151.445	6285.15	Proteobacteria	Gammaprotectobacteria	Orbales	Orbaceae	Gilliamella	Gilliamella	Gilliamella_apicola	mMAG	B
k141_134990	3217	189.4	189.4	4363.85	Proteobacteria	Gammaprotectobacteria	Orbales	Orbaceae	Gilliamella	Gilliamella	Gilliamella_apicola	mMAG	B
k141_48919	5872	166.12	166.12	5010.21	Proteobacteria	Gammaprotectobacteria	Orbales	Orbaceae	Gilliamella	Gilliamella	Gilliamella_apicola	mMAG	B
k141_125590	1018	181.305	181.305	1026.31	Proteobacteria	Gammaprotectobacteria	Orbales	Orbaceae	Gilliamella	Gilliamella	Gilliamella_apicola	mMAG	B
k141_115995	2555	151.334	151.334	3766.21	Proteobacteria	Gammaprotectobacteria	Orbales	Orbaceae	Gilliamella	Gilliamella	Gilliamella_apicola	mMAG	B
k141_87463	2717	262.814	262.814	7334.02	Proteobacteria	Gammaprotectobacteria	Orbales	Orbaceae	Gilliamella	Gilliamella	Gilliamella_apicola	mMAG	B
k141_87481	13342	196.572	196.572	7497.46	Proteobacteria	Gammaprotectobacteria	Orbales	Orbaceae	Gilliamella	Gilliamella	Gilliamella_apicola	mMAG	B
k141_87527	8721	228.945	228.945	4614.58	Proteobacteria	Gammaprotectobacteria	Orbales	Orbaceae	Gilliamella	Gilliamella	Gilliamella_apicola	mMAG	B
k141_77539	4005	176.058	176.058	5142.48	Proteobacteria	Gammaprotectobacteria	Orbales	Orbaceae	Gilliamella	Gilliamella	Gilliamella_apicola	mMAG	B
k141_97256	11514	187.986	187.986	530392	Proteobacteria	Gammaprotectobacteria	Orbales	Orbaceae	Gilliamella	Gilliamella	Gilliamella_apicola	mMAG	B
k141_20615	6359	217.076	217.076	6260.28	Proteobacteria	Gammaprotectobacteria	Orbales	Orbaceae	Gilliamella	Gilliamella	Gilliamella_apicola	mMAG	B
k141_20665	1025	172.827	172.827	1869.56	Proteobacteria	Gammaprotectobacteria	Orbales	Orbaceae	Gilliamella	Gilliamella	Gilliamella_apicola	mMAG	B
k141_68441	3555	154.97	154.97	1720.39	Proteobacteria	Gammaprotectobacteria	Orbales	Orbaceae	Gilliamella	Gilliamella	Gilliamella_apicola	mMAG	B
k141_116100	25577	165.692	165.692	6796.29	Proteobacteria	Gammaprotectobacteria	Orbales	Orbaceae	Gilliamella	Gilliamella	Gilliamella_apicola	mMAG	B
k141_20724	2292	182.49	182.49	2468.96	Proteobacteria	Gammaprotectobacteria	Orbales	Orbaceae	Gilliamella	Gilliamella	Gilliamella_apicola	mMAG	B
k141_58743	4065	200.66	200.66	9608.45	Proteobacteria	Gammaprotectobacteria	Orbales	Orbaceae	Gilliamella	Gilliamella	Gilliamella_apicola	mMAG	B
k141_68525	1384	217.972	217.972	1694.31	Proteobacteria	Gammaprotectobacteria	Orbales	Orbaceae	Gilliamella	Gilliamella	Gilliamella_apicola	mMAG	B
k141_106596	4297	208.62	208.62	5401.89	Proteobacteria	Gammaprotectobacteria	Orbales	Orbaceae	Gilliamella	Gilliamella	Gilliamella_apicola	mMAG	B
k141_30020	3634	212.116	212.116	2408.95	Proteobacteria	Gammaprotectobacteria	Orbales	Orbaceae	Gilliamella	Gilliamella	Gilliamella_apicola	mMAG	B
k141_116165	9251	165.422	165.422	4772.22	Proteobacteria	Gammaprotectobacteria	Orbales	Orbaceae	Gilliamella	Gilliamella	Gilliamella_apicola	mMAG	B
k141_11164	1673	216.036	216.036	1798.47	Proteobacteria	Gammaprotectobacteria	Orbales	Orbaceae	Gilliamella	Gilliamella	Gilliamella_apicola	mMAG	B
k141_68603	4924	237.155	237.155	60803.3	Proteobacteria	Gammaprotectobacteria	Orbales	Orbaceae	Gilliamella	Gilliamella	Gilliamella_apicola	mMAG	B
k141_106703	5783	171.989	171.989	1874.76	Proteobacteria	Gammaprotectobacteria	Orbales	Orbaceae	Gilliamella	Gilliamella	Gilliamella_apicola	mMAG	B
k141_97465	3407	156.822	156.822	1428.64	Proteobacteria	Gammaprotectobacteria	Orbales	Orbaceae	Gilliamella	Gilliamella	Gilliamella_apicola	mMAG	B
k141_106737	1872	191.141	191.141	1661.03	Proteobacteria	Gammaprotectobacteria	Orbales	Orbaceae	Gilliamella	Gilliamella	Gilliamella_apicola	mMAG	B
k141_58940	5124	228.753	228.753	2899.31	Proteobacteria	Gammaprotectobacteria	Orbales	Orbaceae	Gilliamella	Gilliamella	Gilliamella_apicola	mMAG	B
k141_106799	7550	196.341	196.341	2926.72	Proteobacteria	Gammaprotectobacteria	Orbales	Orbaceae	Gilliamella	Gilliamella	Gilliamella_apicola	mMAG	B
k141_116348	4253	225.663	225.663	5263.65	Proteobacteria	Gammaprotectobacteria	Orbales	Orbaceae	Gilliamella	Gilliamella	Gilliamella_apicola	mMAG	B
k141_39929	6645	234.645	234.645	4723.4	Proteobacteria	Gammaprotectobacteria	Orbales	Orbaceae	Gilliamella	Gilliamella	Gilliamella_apicola	mMAG	B
k141_116370	2912	214.198	214.198	5306.46	Proteobacteria	Gammaprotectobacteria	Orbales	Orbaceae	Gilliamella	Gilliamella	Gilliamella_apicola	mMAG	B
k141_144772	2661	177.66	177.66	2911.65	Proteobacteria	Gammaprotectobacteria	Orbales	Orbaceae	Gilliamella	Gilliamella	Gilliamella_apicola	mMAG	B
k141_1781	1307	178.17	178.17	1437.02	Proteobacteria	Gammaprotectobacteria	Orbales	Orbaceae	Gilliamella	Gilliamella	Gilliamella_apicola	mMAG	B
k141_88110	2265	189.375	189.375	8997.91	Proteobacteria	Gammaprotectobacteria	Orbales	Orbaceae	Gilliamella	Gilliamella	Gilliamella_apicola	mMAG	B
k141_40008	15867	244.683	244.683	45502	Proteobacteria	Gammaprotectobacteria	Orbales	Orbaceae	Gilliamella	Gilliamella	Gilliamella_apicola	mMAG	B
k141_78029	3081	194.008	194.008	18272.8	Proteobacteria	Gammaprotectobacteria	Orbales	Orbaceae	Gilliamella	Gilliamella	Gilliamella_apicola	mMAG	B
k141_88175	5259	248.457	248.457	542920	Proteobacteria	Gammaprotectobacteria	Orbales	Orbaceae	Gilliamella	Gilliamella	Gilliamella_apicola	mMAG	B
k141_59211	6747	210.282	210.282	2850.31	Proteobacteria	Gammaprotectobacteria	Orbales	Orbaceae	Gilliamella	Gilliamella	Gilliamella_apicola	mMAG	B
k141_68937	13380	192.276	192.276	5883	Proteobacteria	Gammaprotectobacteria	Orbales	Orbaceae	Gilliamella	Gilliamella	Gilliamella_apicola	mMAG	B
k141_116652	8579	204.258	204.258	7045.01	Proteobacteria	Gammaprotectobacteria	Orbales	Orbaceae	Gilliamella	Gilliamella	Gilliamella_apicola	mMAG	B
k141_126377	2403	451.963	451.963	336972	Proteobacteria	Gammaprotectobacteria	Orbales	Orbaceae	Gilliamella	Gilliamella	Gilliamella_apicola	mMAG	B
k141_88349	12029	171.819	171.819	2503	Proteobacteria	Gammaprotectobacteria	Orbales	Orbaceae	Gilliamella	Gilliamella	Gilliamella_apicola	mMAG	B
k141_126457	4325	178.824	178.824	3056.05	Proteobacteria	Gammaprotectobacteria	Orbales	Orbaceae	Gilliamella	Gilliamella	Gilliamella_apicola	mMAG	B
k141_2031	1270	146.271	146.271	790.284	Proteobacteria	Gammaprotectobacteria	Orbales	Orbaceae	Gilliamella	Gilliamella	Gilliamella_apicola	mMAG	B
k141_135802	1915	189.808	189.808	3403.11	Proteobacteria	Gammaprotectobacteria	Orbales	Orbaceae	Gilliamella	Gilliamella	Gilliamella_apicola	mMAG	B
k141_2036	5828	188.491	188.491	7404.14	Proteobacteria	Gammaprotectobacteria	Orbales	Orbaceae	Gilliamella	Gilliamella	Gilliamella_apicola	mMAG	B
k141_21320	11787	166.946	166.946	2466.83	Proteobacteria	Gammaprotectobacteria	Orbales	Orbaceae	Gilliamella	Gilliamella	Gilliamella_apicola	mMAG	B
k141_145087	2433	163.032	163.032	3629.03	Proteobacteria	Gammaprotectobacteria	Orbales	Orbaceae	Gilliamella	Gilliamella	Gilliamella_apicola	mMAG	B
k141_21370	2914	156.571	156.571	4982.46	Proteobacteria	Gammaprotectobacteria	Orbales	Orbaceae	Gilliamella	Gilliamella	Gilliamella_apicola	mMAG	B
k141_30594	4086	230.221	230.221	38629.3	Proteobacteria	Gammaprotectobacteria	Orbales	Orbaceae	Gilliamella	Gilliamella	Gilliamella_apicola	mMAG	B
k141_116831	2290	173.788	173.788	5026.97	Proteobacteria	Gammaprotectobacteria	Orbales	Orbaceae	Gilliamella	Gilliamella	Gilliamella_apicola	mMAG	B
k141_116874	7140	161.581	161.581	2975.84	Proteobacteria	Gammaprotectobacteria	Orbales	Orbaceae	Gilliamella	Gilliamella	Gilliamella_apicola	mMAG	B
k141_88576	8297	247.362	247.362	10140.8	Proteobacteria	Gammaprotectobacteria	Orbales	Orbaceae	Gilliamella	Gilliamella	Gilliamella_apicola	mMAG	B
k141_88614	7467	287.464	287.464	5982910	Proteobacteria	Gammaprotectobacteria	Orbales	Orbaceae	Gilliamella	Gilliamella	Gilliamella_apicola	mMAG	B
k141_49931	9026	183.928	183.928	2977.9	Proteobacteria	Gammaprotectobacteria	Orbales	Orbaceae	Gilliamella	Gilliamella	Gilliamella_apicola	mMAG	B
k141_78405	4372	162.281	162.281	1709.71	Proteobacteria	Gammaprotectobacteria	Orbales	Orbaceae	Gilliamella	Gilliamella	Gilliamella_apicola	mMAG	B
k141_145305	2303	159.683	159.683	788.934	Proteobacteria	Gammaprotectobacteria	Orbales	Orbaceae	Gilliamella	Gilliamella	Gilliamella_apicola	mMAG	B
k141_11821	5947	186.796	186.796	12104.5	Proteobacteria	Gammaprotectobacteria	Orbales	Orbaceae	Gilliamella	Gilliamella	Gilliamella_apicola	mMAG	B
k141_98302	3683	187.287	187.287	5117.4	Proteobacteria	Gammaprotectobacteria	Orbales	Orbaceae	Gilliamella	Gilliamella	Gilliamella_apicola	mMAG	B
k141_11890	9051	149.652	149.652	5352.43	Proteobacteria	Gammaprotectobacteria	Orbales	Orbaceae	Gilliamella	Gilliamella	Gilliamella_apicola	mMAG	B
k141_69349	6308	168.567	168.567	2940.25	Proteobacteria	Gammaprotectobacteria	Orbales	Orbaceae	Gilliamella	Gilliamella	Gilliamella_apicola	mMAG	B
k141_78502	1697	177.82	177.82	1432.76	Proteobacteria	Gammaprotectobacteria	Orbales	Orbaceae	Gilliamella	Gilliamella	Gilliamella_apicola	mMAG	B
k141_117117	3292	227.673	227.673	9188.29	Proteobacteria	Gammaprotectobacteria	Orbales	Orbaceae	Gilliamella	Gilliamella	Gilliamella_apicola	mMAG	B
k141_12013	9345	194.69	194.69	3511.77	Proteobacteria	Gammaprotectobacteria	Orbales	Orbaceae	Gilliamella	Gilliamella	Gilliamella_apicola	mMAG	B
k141_88873	2239	195.331	195.331	3137.06	Proteobacteria	Gammaprotectobacteria	Orbales	Orbaceae	Gilliamella	Gilliamella	Gilliamella_apicola	mMAG	B
k141_59676	5118	141.009	141.009	3387.89	Proteobacteria	Gammaprotectobacteria	Orbales	Orbaceae	Gilliamella	Gilliamella	Gilliamella_apicola	mMAG	B
k141_126876	4550	190.097	190.097	3709.97	Proteobacteria	Gammaprotectobacteria	Orbales	Orbaceae	Gilliamella	Gilliamella	Gilliamella_apicola	mMAG	B
k141_30964	1641	193.756	193.756	2422.56	Proteobacteria	Gammaprotectobacteria	Orbales	Orbaceae	Gilliamella	Gilliamella	Gilliamella_apicola	mMAG	B
k141_2505	3175	162.792	162.792	1866.61	Proteobacteria	Gammaprotectobacteria	Orbales	Orbaceae	Gilliamella	Gilliamella	Gilliamella_apicola	mMAG	B
k141_126988	1236	206.262	206.262	1960.59	Proteobacteria	Gammaprotectobacteria	Orbales	Orbaceae	Gilliamella	Gilliamella	Gilliamella_apicola	mMAG	B
k141_98561	9129	157.19	157.19	6054.2	Proteobacteria	Gammaprotectobacteria	Orbales	Orbaceae	Gilliamella	Gilliamella	Gilliamella_apicola	mMAG	B
k141_127036	3372	181.465	181.465	2668.49	Proteobacteria	Gammaprotectobacteria	Orbales	Orbaceae	Gilliamella	Gilliamella	Gilliamella_apicola	mMAG	B
k141_98657	9535	207.022	207.022	5297.33	Proteobacteria	Gammaprotectobacteria	Orbales	Orbaceae	Gilliamella	Gilliamella	Gilliamella_apicola	mMAG	B
k141_78750	6106	230.293	230.293	3469.81	Proteobacteria	Gammaprotectobacteria	Orbales	Orbaceae	Gilliamella	Gilliamella	Gilliamella_apicola	mMAG	B
k141_98689	4760	171.126	171.126	5487.26	Proteobacteria	Gammaprotectobacteria	Orbales	Orbaceae	Gilliamella	Gilliamella	Gilliamella_apicola	mMAG	B
k141_117368	3331	214.472	214.472	15960.1	Proteobacteria	Gammaprotectobacteria	Orbales	Orbaceae	Gilliamella	Gilliamella	Gilliamella_apicola	mMAG	B
k141_117390	3301	167.695	167.695	6764.97	Proteobacteria	Gammaprotectobacteria	Orbales	Orbaceae	Gilliamella	Gilliamella	Gilliamella_apicola	mMAG	B
k141_145769	1196	215.387	215.387	6142.65	Proteobacteria	Gammaprotectobacteria	Orbales	Orbaceae	Gilliamella	Gilliamella	Gilliamella_apicola	mMAG	B
k141_69686	1830	196.244	196.244	1681.93	Proteobacteria	Gammaprotectobacteria	Orbales	Orbaceae	Gilliamella	Gilliamella	Gilliamella_apicola	mMAG	B
k141_107784	4986	229.018	229.018	3430.01	Proteobacteria	Gammaprotectobacteria	Orbales	Orbaceae	Gilliamella	Gilliamella	Gilliamella_apicola	mMAG	B
k141_50407	1959	191.743	191.743	2756.54	Proteobacteria	Gammaprotectobacteria	Orbales	Orbaceae	Gilliamella	Gilliamella	Gilliamella_apicola	mMAG	B
k141_50416	1121	214.538	214.538	2584.59	Proteobacteria	Gammaprotectobacteria	Orbales	Orbaceae	Gilliamella	Gilliamella	Gilliamella_apicola	mMAG	B
k141_22133	1129	170.492	170.492	2688.87	Proteobacteria	Gammaprotectobacteria	Orbales	Orbaceae	Gilliamella	Gilliamella	Gilliamella_apicola	mMAG	B
k141_60012	2332	210.594	210.594	6171.26	Proteobacteria	Gammaprotectobacteria	Orbales	Orbaceae	Gilliamella	Gilliamella	Gilliamella_apicola	mMAG	B
k141_22179	4207	172.081	172.081	3890.35	Proteobacteria	Gammaprotectobacteria	Orbales	Orbaceae	Gilliamella	Gilliamella	Gilliamella_apicola	mMAG	B
k141_69897	1966	145.373	145.373	438.58	Proteobacteria	Gammaprotectobacteria	Orbales	Orbaceae	Gilliamella	Gilliamella	Gilliamella_apicola	mMAG	B
k141_99049	12968	160.503	160.503	5055.64	Proteobacteria	Gammaprotectobacteria	Orbales	Orbaceae	Gilliamella	Gilliamella	Gilliamella_apicola	mMAG	B
k141_127426	1091	193.935	193.935	3410.36	Proteobacteria	Gammaprotectobacteria	Orbales	Orbaceae	Gilliamella	Gilliamella	Gilliamella_apicola	mMAG	B
k141_117690	3803	222.924	222.924	5977.31	Proteobacteria	Gammaprotectobacteria	Orbales	Orbaceae	Gilliamella	Gilliamella	Gilliamella_apicola	mMAG	B
k141_127489	2891	207.954	207.954	8917.92	Proteobacteria	Gammaprotectobacteria	Orbales	Orbaceae	Gilliamella	Gilliamella	Gilliamella_apicola	mMAG	B
k141_117706	1236	252.365	252.365	39743.9	Proteobacteria	Gammaprotectobacteria	Orbales	Orbaceae	Gilliamella	Gilliamella	Gilliamella_apicola	mMAG	B
k141_3036	3597	165.732	165.732	8596.43	Proteobacteria	Gammaprotectobacteria	Orbales	Orbaceae	Gilliamella	Gilliamella	Gilliamella_apicola	mMAG	B
k141_3098	2301	220.318	220.318	34953.4	Proteobacteria	Gammaprotectobacteria	Orbales	Orbaceae	Gilliamella	Gilliamella	Gilliamella_apicola	mMAG	B
[truncated: 2,810 more rows]
