# Supplementary material for: Host Range Breadth Correlates with Genic Diversity in Honeybee Phages
Source: Genome Biol Evol. 2026 Jul 3;18(7):evag152. doi: 10.1093/gbe/evag152 (PMC13331135; doi:10.1093/gbe/evag152)
Supplement: evag152_Supplementary_Data [file evag152_supplementary_data.zip › SupplementalTable3.csv]

contig	length	n_genes	viral_genes	bacterial_genes	checkv_quality	completeness	prediction_method	viral_name
k141_14259	42926	58	38	1	High-quality	90.64	AAI-based (high-confidence)	vOTU_9
k141_140419	15754	18	9	0	Medium-quality	87.31	AAI-based (medium-confidence)	vOTU_8
k141_9967	24336	25	15	0	Medium-quality	64.32	AAI-based (medium-confidence)	vOTU_70
k141_140354	26601	46	8	0	Medium-quality	51.2	HMM-based (lower-bound)	vOTU_7
k141_98956	19810	28	21	0	Medium-quality	51.2	AAI-based (medium-confidence)	vOTU_69
k141_98185	143610	145	4	8	Medium-quality	89.16	HMM-based (lower-bound)	vOTU_68
k141_924	3550	5	1	0	Medium-quality	85.31	HMM-based (lower-bound)	vOTU_67
k141_92111	23110	27	11	1	Medium-quality	65.35	AAI-based (medium-confidence)	vOTU_66
k141_89734	36903	48	21	0	Medium-quality	50.77	HMM-based (lower-bound)	vOTU_65
K141_89637	21485	29	24	0	Medium-quality	65.45	AAI-based (high-confidence)	vOTU_64
k141_88955	7457	10	1	0	Medium-quality	84.12	HMM-based (lower-bound)	vOTU_63
k141_87937	11154	10	1	0	High-quality	100	HMM-based (lower-bound)	vOTU_62
k141_84492	3944	7	1	0	Complete	100	DTR (high-confidence)	vOTU_61
k141_82071	51462	33	1	0	Medium-quality	85.73	HMM-based (lower-bound)	vOTU_60
k141_137334	28053	43	28	0	Medium-quality	73.92	AAI-based (high-confidence)	vOTU_6
k141_80964	28342	49	5	0	High-quality	91.67	AAI-based (medium-confidence)	vOTU_59
k141_79024	29971	39	27	1	Medium-quality	86.58	AAI-based (medium-confidence)	vOTU_58
k141_72757	3671	6	1	0	Medium-quality	88.22	HMM-based (lower-bound)	vOTU_57
k141_66616	22801	31	22	1	Medium-quality	50.59	AAI-based (medium-confidence)	vOTU_56
k141_65583	20516	39	10	0	Medium-quality	50.92	AAI-based (high-confidence)	vOTU_55
k141_64688	29319	41	24	0	Medium-quality	75.45	AAI-based (medium-confidence)	vOTU_54
k141_63547	4625	7	1	0	High-quality	100	HMM-based (lower-bound)	vOTU_53
k141_62153	26210	29	14	0	Medium-quality	54.94	AAI-based (medium-confidence)	vOTU_52
k141_61303	29723	49	25	0	Medium-quality	74.25	AAI-based (medium-confidence)	vOTU_51
k141_47542	24240	26	18	0	Medium-quality	51.26	AAI-based (medium-confidence)	vOTU_50
k141_13382	22157	26	13	0	Medium-quality	51.19	AAI-based (medium-confidence)	vOTU_5
k141_46232	44681	57	37	2	High-quality	97.86	AAI-based (high-confidence)	vOTU_49
k141_45765	28687	49	4	0	Complete	100	DTR (high-confidence)	vOTU_48
k141_42379	31471	43	26	0	Medium-quality	87.35	AAI-based (medium-confidence)	vOTU_47
k141_39862	34013	50	28	0	High-quality	96.23	AAI-based (medium-confidence)	vOTU_46
k141_38323	31167	39	25	0	Medium-quality	62.79	AAI-based (medium-confidence)	vOTU_45
k141_34820	48276	60	27	0	High-quality	100	AAI-based (medium-confidence)	vOTU_44
k141_32347	26166	28	15	0	Medium-quality	52.42	HMM-based (lower-bound)	vOTU_43
k141_30343	3788	6	1	0	High-quality	91.03	HMM-based (lower-bound)	vOTU_42
k141_300097	4320	6	0	0	Medium-quality	79.59	AAI-based (medium-confidence)	vOTU_41
k141_299100	51308	66	32	0	High-quality	99.24	AAI-based (high-confidence)	vOTU_40
k141_121815	37153	50	25	1	High-quality	100	AAI-based (medium-confidence)	vOTU_4
K141_29690	33141	27	21	1	High-quality	95.1	AAI-based (high-confidence)	vOTU_39
k141_296158	38464	69	40	1	Medium-quality	80.32	AAI-based (high-confidence)	vOTU_38
k141_292372	4315	5	1	0	High-quality	100	HMM-based (lower-bound)	vOTU_37
k141_286271	22452	26	9	0	Medium-quality	69.58	AAI-based (high-confidence)	vOTU_36
k141_286078	21672	26	8	0	Medium-quality	67.17	AAI-based (high-confidence)	vOTU_35
k141_278631	30309	48	31	0	Medium-quality	73.35	AAI-based (high-confidence)	vOTU_34
k141_27663	18832	25	6	0	High-quality	99.37	AAI-based (medium-confidence)	vOTU_33
k141_255787	37412	59	24	1	Medium-quality	88.63	AAI-based (high-confidence)	vOTU_32
k141_253793	31128	38	21	0	Medium-quality	65.82	AAI-based (medium-confidence)	vOTU_31
K141_252964	20847	39	27	0	Medium-quality	50.22	AAI-based (high-confidence)	vOTU_30
k141_11536	31128	48	23	0	Medium-quality	81.08	AAI-based (medium-confidence)	vOTU_3
k141_243327	4144	9	1	0	Complete	100	DTR (high-confidence)	vOTU_29
k141_243302	32719	44	12	0	Complete	100	DTR (high-confidence)	vOTU_28
k141_243287	47937	68	20	0	Complete	100	DTR (high-confidence)	vOTU_27
k141_220244	24695	24	7	0	Medium-quality	61.75	AAI-based (high-confidence)	vOTU_26
k141_21795	17423	22	9	0	High-quality	96.91	AAI-based (medium-confidence)	vOTU_25
k141_208681	34780	50	29	1	High-quality	93.76	AAI-based (medium-confidence)	vOTU_24
k141_207084	8319	9	1	0	Medium-quality	77.56	HMM-based (lower-bound)	vOTU_23
k141_20249	50342	42	1	5	Medium-quality	52.2	AAI-based (medium-confidence)	vOTU_22
k141_198120	20243	29	9	0	Medium-quality	51.11	AAI-based (medium-confidence)	vOTU_21
k141_190361	5534	5	2	0	Medium-quality	51.59	HMM-based (lower-bound)	vOTU_20
k141_113953	24059	33	16	0	Medium-quality	53.67	AAI-based (medium-confidence)	vOTU_2
k141_185847	38721	59	12	1	Medium-quality	72.7	AAI-based (medium-confidence)	vOTU_19
k141_177165	25339	28	16	0	Medium-quality	56.28	AAI-based (medium-confidence)	vOTU_18
k141_165884	22520	26	16	0	Medium-quality	54.91	AAI-based (medium-confidence)	vOTU_17
K141_160455	61721	78	47	3	High-quality	100	AAI-based (high-confidence)	vOTU_16
k141_154948	6329	8	1	0	High-quality	100	HMM-based (lower-bound)	vOTU_15
k141_154017	3065	4	1	0	Medium-quality	73.65	HMM-based (lower-bound)	vOTU_14
k141_152383	113491	118	4	9	Medium-quality	75.72	HMM-based (lower-bound)	vOTU_13
k141_151721	32237	42	11	0	Complete	100	DTR (high-confidence)	vOTU_12
k141_151705	3944	7	1	0	Complete	100	DTR (high-confidence)	vOTU_11
k141_146929	39986	59	34	1	High-quality	100	AAI-based (medium-confidence)	vOTU_10
k141_103694	6711	8	0	0	Medium-quality	83.01	AAI-based (medium-confidence)	vOTU_1
