# Supplementary material for: Host Range Breadth Correlates with Genic Diversity in Honeybee Phages
Source: Genome Biol Evol. 2026 Jul 3;18(7):evag152. doi: 10.1093/gbe/evag152 (PMC13331135; doi:10.1093/gbe/evag152)
Supplement: evag152_Supplementary_Data [file evag152_supplementary_data.zip › SupplementalTable4.csv]

index	source	target	edge_weight	edge_count	source_phylotype	source_type
138	Apilactobacillus_kunkeei	vOTU_1	1	1	Apilactobacillus	mMAG
139	Apilactobacillus_kunkeei	vOTU_10	25	15	Apilactobacillus	mMAG
140	Apilactobacillus_kunkeei	vOTU_13	16	11	Apilactobacillus	mMAG
141	Apilactobacillus_kunkeei	vOTU_15	1	1	Apilactobacillus	mMAG
142	Apilactobacillus_kunkeei	vOTU_17	28	16	Apilactobacillus	mMAG
143	Apilactobacillus_kunkeei	vOTU_18	3	3	Apilactobacillus	mMAG
144	Apilactobacillus_kunkeei	vOTU_19	2	2	Apilactobacillus	mMAG
145	Apilactobacillus_kunkeei	vOTU_2	22	12	Apilactobacillus	mMAG
146	Apilactobacillus_kunkeei	vOTU_21	4	2	Apilactobacillus	mMAG
147	Apilactobacillus_kunkeei	vOTU_22	18	12	Apilactobacillus	mMAG
148	Apilactobacillus_kunkeei	vOTU_25	16	12	Apilactobacillus	mMAG
149	Apilactobacillus_kunkeei	vOTU_26	10	5	Apilactobacillus	mMAG
150	Apilactobacillus_kunkeei	vOTU_27	1	1	Apilactobacillus	mMAG
151	Apilactobacillus_kunkeei	vOTU_28	1	1	Apilactobacillus	mMAG
152	Apilactobacillus_kunkeei	vOTU_29	3	2	Apilactobacillus	mMAG
153	Apilactobacillus_kunkeei	vOTU_3	6	3	Apilactobacillus	mMAG
154	Apilactobacillus_kunkeei	vOTU_31	64	17	Apilactobacillus	mMAG
155	Apilactobacillus_kunkeei	vOTU_34	4	4	Apilactobacillus	mMAG
156	Apilactobacillus_kunkeei	vOTU_37	4	4	Apilactobacillus	mMAG
157	Apilactobacillus_kunkeei	vOTU_38	4	3	Apilactobacillus	mMAG
158	Apilactobacillus_kunkeei	vOTU_39	1	1	Apilactobacillus	mMAG
159	Apilactobacillus_kunkeei	vOTU_4	1	1	Apilactobacillus	mMAG
160	Apilactobacillus_kunkeei	vOTU_40	140	65	Apilactobacillus	mMAG
161	Apilactobacillus_kunkeei	vOTU_41	4	3	Apilactobacillus	mMAG
162	Apilactobacillus_kunkeei	vOTU_43	20	7	Apilactobacillus	mMAG
163	Apilactobacillus_kunkeei	vOTU_44	10	6	Apilactobacillus	mMAG
164	Apilactobacillus_kunkeei	vOTU_45	7	4	Apilactobacillus	mMAG
165	Apilactobacillus_kunkeei	vOTU_47	9	5	Apilactobacillus	mMAG
166	Apilactobacillus_kunkeei	vOTU_49	6	4	Apilactobacillus	mMAG
167	Apilactobacillus_kunkeei	vOTU_50	6	4	Apilactobacillus	mMAG
168	Apilactobacillus_kunkeei	vOTU_51	3	2	Apilactobacillus	mMAG
169	Apilactobacillus_kunkeei	vOTU_52	7	6	Apilactobacillus	mMAG
170	Apilactobacillus_kunkeei	vOTU_54	5	2	Apilactobacillus	mMAG
171	Apilactobacillus_kunkeei	vOTU_55	3	2	Apilactobacillus	mMAG
172	Apilactobacillus_kunkeei	vOTU_56	13	8	Apilactobacillus	mMAG
173	Apilactobacillus_kunkeei	vOTU_57	6	5	Apilactobacillus	mMAG
174	Apilactobacillus_kunkeei	vOTU_58	1	1	Apilactobacillus	mMAG
175	Apilactobacillus_kunkeei	vOTU_59	3	1	Apilactobacillus	mMAG
176	Apilactobacillus_kunkeei	vOTU_6	40	25	Apilactobacillus	mMAG
177	Apilactobacillus_kunkeei	vOTU_60	3	2	Apilactobacillus	mMAG
178	Apilactobacillus_kunkeei	vOTU_62	3	2	Apilactobacillus	mMAG
179	Apilactobacillus_kunkeei	vOTU_63	1	1	Apilactobacillus	mMAG
180	Apilactobacillus_kunkeei	vOTU_66	12	11	Apilactobacillus	mMAG
181	Apilactobacillus_kunkeei	vOTU_67	5	4	Apilactobacillus	mMAG
182	Apilactobacillus_kunkeei	vOTU_68	10	7	Apilactobacillus	mMAG
183	Apilactobacillus_kunkeei	vOTU_69	12	8	Apilactobacillus	mMAG
184	Apilactobacillus_kunkeei	vOTU_7	5	4	Apilactobacillus	mMAG
185	Apilactobacillus_kunkeei	vOTU_70	43	23	Apilactobacillus	mMAG
186	Apilactobacillus_kunkeei	vOTU_8	2	1	Apilactobacillus	mMAG
187	Apilactobacillus_kunkeei	vOTU_9	6	5	Apilactobacillus	mMAG
210	Bartonella_apis	vOTU_1	1	1	Bartonella	mMAG
211	Bartonella_apis	vOTU_10	63	28	Bartonella	mMAG
212	Bartonella_apis	vOTU_13	88	40	Bartonella	mMAG
213	Bartonella_apis	vOTU_14	12	9	Bartonella	mMAG
214	Bartonella_apis	vOTU_15	3	3	Bartonella	mMAG
215	Bartonella_apis	vOTU_17	79	35	Bartonella	mMAG
216	Bartonella_apis	vOTU_18	9	6	Bartonella	mMAG
217	Bartonella_apis	vOTU_19	12	7	Bartonella	mMAG
218	Bartonella_apis	vOTU_2	51	20	Bartonella	mMAG
219	Bartonella_apis	vOTU_20	5	3	Bartonella	mMAG
220	Bartonella_apis	vOTU_21	12	7	Bartonella	mMAG
221	Bartonella_apis	vOTU_22	28	15	Bartonella	mMAG
222	Bartonella_apis	vOTU_25	83	34	Bartonella	mMAG
223	Bartonella_apis	vOTU_26	32	16	Bartonella	mMAG
224	Bartonella_apis	vOTU_27	14	9	Bartonella	mMAG
225	Bartonella_apis	vOTU_28	9	6	Bartonella	mMAG
226	Bartonella_apis	vOTU_29	1	1	Bartonella	mMAG
227	Bartonella_apis	vOTU_3	9	7	Bartonella	mMAG
228	Bartonella_apis	vOTU_31	94	37	Bartonella	mMAG
229	Bartonella_apis	vOTU_32	17135	163	Bartonella	mMAG
230	Bartonella_apis	vOTU_34	24	10	Bartonella	mMAG
231	Bartonella_apis	vOTU_35	2	1	Bartonella	mMAG
232	Bartonella_apis	vOTU_36	12	6	Bartonella	mMAG
233	Bartonella_apis	vOTU_37	10	5	Bartonella	mMAG
234	Bartonella_apis	vOTU_38	32	18	Bartonella	mMAG
235	Bartonella_apis	vOTU_39	26	14	Bartonella	mMAG
236	Bartonella_apis	vOTU_4	3	3	Bartonella	mMAG
237	Bartonella_apis	vOTU_40	595	65	Bartonella	mMAG
238	Bartonella_apis	vOTU_41	4	4	Bartonella	mMAG
239	Bartonella_apis	vOTU_42	2	1	Bartonella	mMAG
240	Bartonella_apis	vOTU_43	26	15	Bartonella	mMAG
241	Bartonella_apis	vOTU_44	6	4	Bartonella	mMAG
242	Bartonella_apis	vOTU_45	12	7	Bartonella	mMAG
243	Bartonella_apis	vOTU_47	25	11	Bartonella	mMAG
244	Bartonella_apis	vOTU_49	35	16	Bartonella	mMAG
245	Bartonella_apis	vOTU_50	27	14	Bartonella	mMAG
246	Bartonella_apis	vOTU_51	23	14	Bartonella	mMAG
247	Bartonella_apis	vOTU_52	21	16	Bartonella	mMAG
248	Bartonella_apis	vOTU_53	1	1	Bartonella	mMAG
249	Bartonella_apis	vOTU_54	44	23	Bartonella	mMAG
250	Bartonella_apis	vOTU_55	21	17	Bartonella	mMAG
251	Bartonella_apis	vOTU_56	39	20	Bartonella	mMAG
252	Bartonella_apis	vOTU_57	21	12	Bartonella	mMAG
253	Bartonella_apis	vOTU_58	8	6	Bartonella	mMAG
254	Bartonella_apis	vOTU_6	187	44	Bartonella	mMAG
255	Bartonella_apis	vOTU_60	25	18	Bartonella	mMAG
256	Bartonella_apis	vOTU_62	9	4	Bartonella	mMAG
257	Bartonella_apis	vOTU_63	1	1	Bartonella	mMAG
258	Bartonella_apis	vOTU_64	4	2	Bartonella	mMAG
259	Bartonella_apis	vOTU_66	37	17	Bartonella	mMAG
260	Bartonella_apis	vOTU_67	29	14	Bartonella	mMAG
261	Bartonella_apis	vOTU_68	37	23	Bartonella	mMAG
262	Bartonella_apis	vOTU_69	60	31	Bartonella	mMAG
263	Bartonella_apis	vOTU_7	43	24	Bartonella	mMAG
264	Bartonella_apis	vOTU_70	105	34	Bartonella	mMAG
265	Bartonella_apis	vOTU_9	23	12	Bartonella	mMAG
287	Bombilactobacillus_mellifer	vOTU_10	34	21	Firm-5	mMAG
288	Bombilactobacillus_mellifer	vOTU_13	87	45	Firm-5	mMAG
289	Bombilactobacillus_mellifer	vOTU_14	1	1	Firm-5	mMAG
290	Bombilactobacillus_mellifer	vOTU_17	64	37	Firm-5	mMAG
291	Bombilactobacillus_mellifer	vOTU_18	30	16	Firm-5	mMAG
292	Bombilactobacillus_mellifer	vOTU_19	3	2	Firm-5	mMAG
293	Bombilactobacillus_mellifer	vOTU_2	32	22	Firm-5	mMAG
294	Bombilactobacillus_mellifer	vOTU_21	9	6	Firm-5	mMAG
295	Bombilactobacillus_mellifer	vOTU_22	64	33	Firm-5	mMAG
296	Bombilactobacillus_mellifer	vOTU_25	22	14	Firm-5	mMAG
297	Bombilactobacillus_mellifer	vOTU_26	16	11	Firm-5	mMAG
298	Bombilactobacillus_mellifer	vOTU_27	28	15	Firm-5	mMAG
299	Bombilactobacillus_mellifer	vOTU_28	9	6	Firm-5	mMAG
300	Bombilactobacillus_mellifer	vOTU_29	4	4	Firm-5	mMAG
301	Bombilactobacillus_mellifer	vOTU_3	5	4	Firm-5	mMAG
302	Bombilactobacillus_mellifer	vOTU_31	122	65	Firm-5	mMAG
303	Bombilactobacillus_mellifer	vOTU_32	3	3	Firm-5	mMAG
304	Bombilactobacillus_mellifer	vOTU_34	8	7	Firm-5	mMAG
305	Bombilactobacillus_mellifer	vOTU_36	2	2	Firm-5	mMAG
306	Bombilactobacillus_mellifer	vOTU_37	7	5	Firm-5	mMAG
307	Bombilactobacillus_mellifer	vOTU_38	11	10	Firm-5	mMAG
308	Bombilactobacillus_mellifer	vOTU_39	8	7	Firm-5	mMAG
309	Bombilactobacillus_mellifer	vOTU_4	8	6	Firm-5	mMAG
310	Bombilactobacillus_mellifer	vOTU_40	218	76	Firm-5	mMAG
311	Bombilactobacillus_mellifer	vOTU_41	12	9	Firm-5	mMAG
312	Bombilactobacillus_mellifer	vOTU_42	1	1	Firm-5	mMAG
313	Bombilactobacillus_mellifer	vOTU_43	121	23	Firm-5	mMAG
314	Bombilactobacillus_mellifer	vOTU_44	6	5	Firm-5	mMAG
315	Bombilactobacillus_mellifer	vOTU_45	16	11	Firm-5	mMAG
316	Bombilactobacillus_mellifer	vOTU_47	10	7	Firm-5	mMAG
317	Bombilactobacillus_mellifer	vOTU_49	15	9	Firm-5	mMAG
318	Bombilactobacillus_mellifer	vOTU_50	17	12	Firm-5	mMAG
319	Bombilactobacillus_mellifer	vOTU_51	2074	273	Firm-5	mMAG
320	Bombilactobacillus_mellifer	vOTU_52	20	15	Firm-5	mMAG
321	Bombilactobacillus_mellifer	vOTU_54	2554	266	Firm-5	mMAG
322	Bombilactobacillus_mellifer	vOTU_55	18	13	Firm-5	mMAG
323	Bombilactobacillus_mellifer	vOTU_56	33	19	Firm-5	mMAG
324	Bombilactobacillus_mellifer	vOTU_57	13	9	Firm-5	mMAG
325	Bombilactobacillus_mellifer	vOTU_58	10	8	Firm-5	mMAG
326	Bombilactobacillus_mellifer	vOTU_6	83	41	Firm-5	mMAG
327	Bombilactobacillus_mellifer	vOTU_60	17	13	Firm-5	mMAG
328	Bombilactobacillus_mellifer	vOTU_62	12	7	Firm-5	mMAG
329	Bombilactobacillus_mellifer	vOTU_64	4	3	Firm-5	mMAG
330	Bombilactobacillus_mellifer	vOTU_66	21	14	Firm-5	mMAG
331	Bombilactobacillus_mellifer	vOTU_67	10	8	Firm-5	mMAG
332	Bombilactobacillus_mellifer	vOTU_68	92	48	Firm-5	mMAG
333	Bombilactobacillus_mellifer	vOTU_69	22	14	Firm-5	mMAG
334	Bombilactobacillus_mellifer	vOTU_7	37	23	Firm-5	mMAG
335	Bombilactobacillus_mellifer	vOTU_70	78	26	Firm-5	mMAG
336	Bombilactobacillus_mellifer	vOTU_8	2	2	Firm-5	mMAG
337	Bombilactobacillus_mellifer	vOTU_9	12	8	Firm-5	mMAG
362	Bombilactobacillus_mellis	vOTU_1	16	14	Firm-5	mMAG
363	Bombilactobacillus_mellis	vOTU_10	261	129	Firm-5	mMAG
364	Bombilactobacillus_mellis	vOTU_13	1086	220	Firm-5	mMAG
365	Bombilactobacillus_mellis	vOTU_14	27	20	Firm-5	mMAG
366	Bombilactobacillus_mellis	vOTU_15	25	14	Firm-5	mMAG
367	Bombilactobacillus_mellis	vOTU_17	7453	542	Firm-5	mMAG
368	Bombilactobacillus_mellis	vOTU_18	155	89	Firm-5	mMAG
369	Bombilactobacillus_mellis	vOTU_19	86	39	Firm-5	mMAG
370	Bombilactobacillus_mellis	vOTU_2	5985	466	Firm-5	mMAG
371	Bombilactobacillus_mellis	vOTU_20	11	9	Firm-5	mMAG
372	Bombilactobacillus_mellis	vOTU_21	57	35	Firm-5	mMAG
373	Bombilactobacillus_mellis	vOTU_22	770	186	Firm-5	mMAG
374	Bombilactobacillus_mellis	vOTU_23	3	3	Firm-5	mMAG
375	Bombilactobacillus_mellis	vOTU_25	197	83	Firm-5	mMAG
376	Bombilactobacillus_mellis	vOTU_26	99	60	Firm-5	mMAG
377	Bombilactobacillus_mellis	vOTU_27	323	124	Firm-5	mMAG
378	Bombilactobacillus_mellis	vOTU_28	137	67	Firm-5	mMAG
379	Bombilactobacillus_mellis	vOTU_29	57	37	Firm-5	mMAG
380	Bombilactobacillus_mellis	vOTU_3	90	46	Firm-5	mMAG
381	Bombilactobacillus_mellis	vOTU_31	912	222	Firm-5	mMAG
382	Bombilactobacillus_mellis	vOTU_32	46	30	Firm-5	mMAG
383	Bombilactobacillus_mellis	vOTU_34	46	28	Firm-5	mMAG
384	Bombilactobacillus_mellis	vOTU_35	9	5	Firm-5	mMAG
385	Bombilactobacillus_mellis	vOTU_36	8	6	Firm-5	mMAG
386	Bombilactobacillus_mellis	vOTU_37	83	47	Firm-5	mMAG
387	Bombilactobacillus_mellis	vOTU_38	51	36	Firm-5	mMAG
388	Bombilactobacillus_mellis	vOTU_39	38	25	Firm-5	mMAG
389	Bombilactobacillus_mellis	vOTU_4	71	42	Firm-5	mMAG
390	Bombilactobacillus_mellis	vOTU_40	1115	203	Firm-5	mMAG
391	Bombilactobacillus_mellis	vOTU_41	75	44	Firm-5	mMAG
392	Bombilactobacillus_mellis	vOTU_42	17	11	Firm-5	mMAG
393	Bombilactobacillus_mellis	vOTU_43	6688	448	Firm-5	mMAG
394	Bombilactobacillus_mellis	vOTU_44	51	34	Firm-5	mMAG
395	Bombilactobacillus_mellis	vOTU_45	94	63	Firm-5	mMAG
396	Bombilactobacillus_mellis	vOTU_47	26	22	Firm-5	mMAG
397	Bombilactobacillus_mellis	vOTU_49	59	43	Firm-5	mMAG
398	Bombilactobacillus_mellis	vOTU_5	25	19	Firm-5	mMAG
399	Bombilactobacillus_mellis	vOTU_50	300	142	Firm-5	mMAG
400	Bombilactobacillus_mellis	vOTU_51	401	160	Firm-5	mMAG
401	Bombilactobacillus_mellis	vOTU_52	203	98	Firm-5	mMAG
402	Bombilactobacillus_mellis	vOTU_53	3	1	Firm-5	mMAG
403	Bombilactobacillus_mellis	vOTU_54	579	217	Firm-5	mMAG
404	Bombilactobacillus_mellis	vOTU_55	103	70	Firm-5	mMAG
405	Bombilactobacillus_mellis	vOTU_56	351	149	Firm-5	mMAG
406	Bombilactobacillus_mellis	vOTU_57	182	93	Firm-5	mMAG
407	Bombilactobacillus_mellis	vOTU_58	118	64	Firm-5	mMAG
408	Bombilactobacillus_mellis	vOTU_59	5	2	Firm-5	mMAG
409	Bombilactobacillus_mellis	vOTU_6	361	133	Firm-5	mMAG
410	Bombilactobacillus_mellis	vOTU_60	180	99	Firm-5	mMAG
411	Bombilactobacillus_mellis	vOTU_62	83	50	Firm-5	mMAG
412	Bombilactobacillus_mellis	vOTU_63	12	7	Firm-5	mMAG
413	Bombilactobacillus_mellis	vOTU_64	22	16	Firm-5	mMAG
414	Bombilactobacillus_mellis	vOTU_66	141	84	Firm-5	mMAG
415	Bombilactobacillus_mellis	vOTU_67	45	30	Firm-5	mMAG
416	Bombilactobacillus_mellis	vOTU_68	988	199	Firm-5	mMAG
417	Bombilactobacillus_mellis	vOTU_69	210	104	Firm-5	mMAG
418	Bombilactobacillus_mellis	vOTU_7	155	100	Firm-5	mMAG
419	Bombilactobacillus_mellis	vOTU_70	237	103	Firm-5	mMAG
420	Bombilactobacillus_mellis	vOTU_8	36	23	Firm-5	mMAG
421	Bombilactobacillus_mellis	vOTU_9	53	33	Firm-5	mMAG
441	Commensalibacter_sp00302795	vOTU_10	7	5	Commensalibacter	mMAG
442	Commensalibacter_sp00302795	vOTU_13	32	22	Commensalibacter	mMAG
443	Commensalibacter_sp00302795	vOTU_15	4	2	Commensalibacter	mMAG
444	Commensalibacter_sp00302795	vOTU_17	13	8	Commensalibacter	mMAG
445	Commensalibacter_sp00302795	vOTU_18	1	1	Commensalibacter	mMAG
446	Commensalibacter_sp00302795	vOTU_19	1	1	Commensalibacter	mMAG
447	Commensalibacter_sp00302795	vOTU_2	4	4	Commensalibacter	mMAG
448	Commensalibacter_sp00302795	vOTU_21	4	3	Commensalibacter	mMAG
449	Commensalibacter_sp00302795	vOTU_22	21	13	Commensalibacter	mMAG
450	Commensalibacter_sp00302795	vOTU_25	12	9	Commensalibacter	mMAG
451	Commensalibacter_sp00302795	vOTU_26	5	2	Commensalibacter	mMAG
452	Commensalibacter_sp00302795	vOTU_27	10	6	Commensalibacter	mMAG
453	Commensalibacter_sp00302795	vOTU_28	3	2	Commensalibacter	mMAG
454	Commensalibacter_sp00302795	vOTU_29	3	2	Commensalibacter	mMAG
455	Commensalibacter_sp00302795	vOTU_3	3	3	Commensalibacter	mMAG
456	Commensalibacter_sp00302795	vOTU_31	21	9	Commensalibacter	mMAG
457	Commensalibacter_sp00302795	vOTU_32	3	1	Commensalibacter	mMAG
458	Commensalibacter_sp00302795	vOTU_34	4	3	Commensalibacter	mMAG
459	Commensalibacter_sp00302795	vOTU_35	1	1	Commensalibacter	mMAG
460	Commensalibacter_sp00302795	vOTU_38	1	1	Commensalibacter	mMAG
461	Commensalibacter_sp00302795	vOTU_39	4	4	Commensalibacter	mMAG
462	Commensalibacter_sp00302795	vOTU_4	6	5	Commensalibacter	mMAG
463	Commensalibacter_sp00302795	vOTU_40	60	32	Commensalibacter	mMAG
464	Commensalibacter_sp00302795	vOTU_41	1	1	Commensalibacter	mMAG
465	Commensalibacter_sp00302795	vOTU_42	1	1	Commensalibacter	mMAG
466	Commensalibacter_sp00302795	vOTU_43	9	7	Commensalibacter	mMAG
467	Commensalibacter_sp00302795	vOTU_44	17	7	Commensalibacter	mMAG
468	Commensalibacter_sp00302795	vOTU_45	2	1	Commensalibacter	mMAG
469	Commensalibacter_sp00302795	vOTU_47	3	2	Commensalibacter	mMAG
470	Commensalibacter_sp00302795	vOTU_49	5	4	Commensalibacter	mMAG
471	Commensalibacter_sp00302795	vOTU_5	3	2	Commensalibacter	mMAG
472	Commensalibacter_sp00302795	vOTU_50	3	2	Commensalibacter	mMAG
473	Commensalibacter_sp00302795	vOTU_52	7	6	Commensalibacter	mMAG
474	Commensalibacter_sp00302795	vOTU_54	3	3	Commensalibacter	mMAG
475	Commensalibacter_sp00302795	vOTU_55	17	6	Commensalibacter	mMAG
476	Commensalibacter_sp00302795	vOTU_56	7	6	Commensalibacter	mMAG
477	Commensalibacter_sp00302795	vOTU_57	1	1	Commensalibacter	mMAG
478	Commensalibacter_sp00302795	vOTU_58	2	1	Commensalibacter	mMAG
479	Commensalibacter_sp00302795	vOTU_6	37	18	Commensalibacter	mMAG
480	Commensalibacter_sp00302795	vOTU_60	5	4	Commensalibacter	mMAG
481	Commensalibacter_sp00302795	vOTU_62	1	1	Commensalibacter	mMAG
482	Commensalibacter_sp00302795	vOTU_64	3	2	Commensalibacter	mMAG
483	Commensalibacter_sp00302795	vOTU_66	10	8	Commensalibacter	mMAG
484	Commensalibacter_sp00302795	vOTU_67	2	2	Commensalibacter	mMAG
485	Commensalibacter_sp00302795	vOTU_68	40	20	Commensalibacter	mMAG
486	Commensalibacter_sp00302795	vOTU_69	4	3	Commensalibacter	mMAG
487	Commensalibacter_sp00302795	vOTU_7	7	5	Commensalibacter	mMAG
488	Commensalibacter_sp00302795	vOTU_70	4	3	Commensalibacter	mMAG
489	Commensalibacter_sp00302795	vOTU_9	5	3	Commensalibacter	mMAG
514	Frischella_perrara	vOTU_1	21	15	Frischella	mMAG
515	Frischella_perrara	vOTU_10	56	37	Frischella	mMAG
516	Frischella_perrara	vOTU_13	344	69	Frischella	mMAG
517	Frischella_perrara	vOTU_14	4	4	Frischella	mMAG
518	Frischella_perrara	vOTU_15	5	4	Frischella	mMAG
519	Frischella_perrara	vOTU_17	68	34	Frischella	mMAG
520	Frischella_perrara	vOTU_18	45	30	Frischella	mMAG
521	Frischella_perrara	vOTU_19	34	24	Frischella	mMAG
522	Frischella_perrara	vOTU_2	35	21	Frischella	mMAG
523	Frischella_perrara	vOTU_20	2	1	Frischella	mMAG
524	Frischella_perrara	vOTU_21	38	13	Frischella	mMAG
525	Frischella_perrara	vOTU_22	245	65	Frischella	mMAG
526	Frischella_perrara	vOTU_23	4	2	Frischella	mMAG
527	Frischella_perrara	vOTU_25	34	20	Frischella	mMAG
528	Frischella_perrara	vOTU_26	77	19	Frischella	mMAG
529	Frischella_perrara	vOTU_27	100	41	Frischella	mMAG
530	Frischella_perrara	vOTU_28	50	27	Frischella	mMAG
531	Frischella_perrara	vOTU_29	34	18	Frischella	mMAG
532	Frischella_perrara	vOTU_3	134	54	Frischella	mMAG
533	Frischella_perrara	vOTU_31	125	39	Frischella	mMAG
534	Frischella_perrara	vOTU_32	8	6	Frischella	mMAG
535	Frischella_perrara	vOTU_34	11	7	Frischella	mMAG
536	Frischella_perrara	vOTU_36	3	2	Frischella	mMAG
537	Frischella_perrara	vOTU_37	13	9	Frischella	mMAG
538	Frischella_perrara	vOTU_38	7	5	Frischella	mMAG
539	Frischella_perrara	vOTU_39	11	8	Frischella	mMAG
540	Frischella_perrara	vOTU_4	28	17	Frischella	mMAG
541	Frischella_perrara	vOTU_40	341	66	Frischella	mMAG
542	Frischella_perrara	vOTU_41	17	12	Frischella	mMAG
543	Frischella_perrara	vOTU_43	114	44	Frischella	mMAG
544	Frischella_perrara	vOTU_44	224	49	Frischella	mMAG
545	Frischella_perrara	vOTU_45	137	54	Frischella	mMAG
546	Frischella_perrara	vOTU_47	78	24	Frischella	mMAG
547	Frischella_perrara	vOTU_49	9	8	Frischella	mMAG
548	Frischella_perrara	vOTU_5	10	6	Frischella	mMAG
549	Frischella_perrara	vOTU_50	80	39	Frischella	mMAG
550	Frischella_perrara	vOTU_51	54	33	Frischella	mMAG
551	Frischella_perrara	vOTU_52	236	87	Frischella	mMAG
552	Frischella_perrara	vOTU_54	81	37	Frischella	mMAG
553	Frischella_perrara	vOTU_55	95	26	Frischella	mMAG
554	Frischella_perrara	vOTU_56	91	51	Frischella	mMAG
555	Frischella_perrara	vOTU_57	37	23	Frischella	mMAG
556	Frischella_perrara	vOTU_58	104	47	Frischella	mMAG
557	Frischella_perrara	vOTU_6	88	35	Frischella	mMAG
558	Frischella_perrara	vOTU_60	127	51	Frischella	mMAG
559	Frischella_perrara	vOTU_62	35	16	Frischella	mMAG
560	Frischella_perrara	vOTU_63	24	9	Frischella	mMAG
561	Frischella_perrara	vOTU_64	7	5	Frischella	mMAG
562	Frischella_perrara	vOTU_66	81	38	Frischella	mMAG
563	Frischella_perrara	vOTU_67	35	17	Frischella	mMAG
564	Frischella_perrara	vOTU_68	349	68	Frischella	mMAG
565	Frischella_perrara	vOTU_69	69	35	Frischella	mMAG
566	Frischella_perrara	vOTU_7	43	23	Frischella	mMAG
567	Frischella_perrara	vOTU_70	58	28	Frischella	mMAG
568	Frischella_perrara	vOTU_8	19	10	Frischella	mMAG
569	Frischella_perrara	vOTU_9	14	9	Frischella	mMAG
594	Gilliamella_apicola	vOTU_1	63	30	Gilliamella	mMAG
595	Gilliamella_apicola	vOTU_10	75	47	Gilliamella	mMAG
596	Gilliamella_apicola	vOTU_13	172	98	Gilliamella	mMAG
597	Gilliamella_apicola	vOTU_14	14	8	Gilliamella	mMAG
598	Gilliamella_apicola	vOTU_15	10	5	Gilliamella	mMAG
599	Gilliamella_apicola	vOTU_17	70	50	Gilliamella	mMAG
600	Gilliamella_apicola	vOTU_18	51	34	Gilliamella	mMAG
601	Gilliamella_apicola	vOTU_19	22	13	Gilliamella	mMAG
602	Gilliamella_apicola	vOTU_2	34	23	Gilliamella	mMAG
603	Gilliamella_apicola	vOTU_20	7	5	Gilliamella	mMAG
604	Gilliamella_apicola	vOTU_21	7	7	Gilliamella	mMAG
605	Gilliamella_apicola	vOTU_22	99	63	Gilliamella	mMAG
606	Gilliamella_apicola	vOTU_23	2	2	Gilliamella	mMAG
607	Gilliamella_apicola	vOTU_25	76	47	Gilliamella	mMAG
608	Gilliamella_apicola	vOTU_26	14	9	Gilliamella	mMAG
609	Gilliamella_apicola	vOTU_27	51	37	Gilliamella	mMAG
610	Gilliamella_apicola	vOTU_28	36	26	Gilliamella	mMAG
611	Gilliamella_apicola	vOTU_29	10	7	Gilliamella	mMAG
612	Gilliamella_apicola	vOTU_3	568	223	Gilliamella	mMAG
613	Gilliamella_apicola	vOTU_31	88	64	Gilliamella	mMAG
614	Gilliamella_apicola	vOTU_32	15	12	Gilliamella	mMAG
615	Gilliamella_apicola	vOTU_33	1	1	Gilliamella	mMAG
616	Gilliamella_apicola	vOTU_34	14	12	Gilliamella	mMAG
617	Gilliamella_apicola	vOTU_35	2	2	Gilliamella	mMAG
618	Gilliamella_apicola	vOTU_36	1	1	Gilliamella	mMAG
619	Gilliamella_apicola	vOTU_37	16	11	Gilliamella	mMAG
620	Gilliamella_apicola	vOTU_38	18	14	Gilliamella	mMAG
621	Gilliamella_apicola	vOTU_39	46	24	Gilliamella	mMAG
622	Gilliamella_apicola	vOTU_4	16	9	Gilliamella	mMAG
623	Gilliamella_apicola	vOTU_40	495	195	Gilliamella	mMAG
624	Gilliamella_apicola	vOTU_41	9	6	Gilliamella	mMAG
625	Gilliamella_apicola	vOTU_42	1	1	Gilliamella	mMAG
626	Gilliamella_apicola	vOTU_43	79	52	Gilliamella	mMAG
627	Gilliamella_apicola	vOTU_44	945	239	Gilliamella	mMAG
628	Gilliamella_apicola	vOTU_45	3452	767	Gilliamella	mMAG
629	Gilliamella_apicola	vOTU_47	7539	461	Gilliamella	mMAG
630	Gilliamella_apicola	vOTU_49	40	24	Gilliamella	mMAG
631	Gilliamella_apicola	vOTU_5	13	7	Gilliamella	mMAG
632	Gilliamella_apicola	vOTU_50	49	31	Gilliamella	mMAG
633	Gilliamella_apicola	vOTU_51	25	19	Gilliamella	mMAG
634	Gilliamella_apicola	vOTU_52	1568	487	Gilliamella	mMAG
635	Gilliamella_apicola	vOTU_53	2	2	Gilliamella	mMAG
636	Gilliamella_apicola	vOTU_54	54	35	Gilliamella	mMAG
637	Gilliamella_apicola	vOTU_55	40	27	Gilliamella	mMAG
638	Gilliamella_apicola	vOTU_56	178	69	Gilliamella	mMAG
639	Gilliamella_apicola	vOTU_57	19	15	Gilliamella	mMAG
640	Gilliamella_apicola	vOTU_58	713	206	Gilliamella	mMAG
641	Gilliamella_apicola	vOTU_6	149	97	Gilliamella	mMAG
642	Gilliamella_apicola	vOTU_60	133	68	Gilliamella	mMAG
643	Gilliamella_apicola	vOTU_62	16	13	Gilliamella	mMAG
644	Gilliamella_apicola	vOTU_63	99	38	Gilliamella	mMAG
645	Gilliamella_apicola	vOTU_64	8	6	Gilliamella	mMAG
646	Gilliamella_apicola	vOTU_66	89	45	Gilliamella	mMAG
647	Gilliamella_apicola	vOTU_67	20	11	Gilliamella	mMAG
648	Gilliamella_apicola	vOTU_68	169	95	Gilliamella	mMAG
649	Gilliamella_apicola	vOTU_69	34	24	Gilliamella	mMAG
650	Gilliamella_apicola	vOTU_7	55	34	Gilliamella	mMAG
651	Gilliamella_apicola	vOTU_70	62	43	Gilliamella	mMAG
652	Gilliamella_apicola	vOTU_8	16	7	Gilliamella	mMAG
653	Gilliamella_apicola	vOTU_9	14	12	Gilliamella	mMAG
677	LSJC7	vOTU_1	1	1	LSJC7	mMAG
678	LSJC7	vOTU_10	117	27	LSJC7	mMAG
679	LSJC7	vOTU_13	32	11	LSJC7	mMAG
680	LSJC7	vOTU_14	8	3	LSJC7	mMAG
681	LSJC7	vOTU_15	26	9	LSJC7	mMAG
682	LSJC7	vOTU_17	186	32	LSJC7	mMAG
683	LSJC7	vOTU_18	29	17	LSJC7	mMAG
684	LSJC7	vOTU_2	125	27	LSJC7	mMAG
685	LSJC7	vOTU_20	5	2	LSJC7	mMAG
686	LSJC7	vOTU_21	14	10	LSJC7	mMAG
687	LSJC7	vOTU_22	3	1	LSJC7	mMAG
688	LSJC7	vOTU_23	5	5	LSJC7	mMAG
689	LSJC7	vOTU_25	193	34	LSJC7	mMAG
690	LSJC7	vOTU_26	82	20	LSJC7	mMAG
691	LSJC7	vOTU_28	7	4	LSJC7	mMAG
692	LSJC7	vOTU_3	9	3	LSJC7	mMAG
693	LSJC7	vOTU_31	187	32	LSJC7	mMAG
694	LSJC7	vOTU_32	56	18	LSJC7	mMAG
695	LSJC7	vOTU_34	195	34	LSJC7	mMAG
696	LSJC7	vOTU_35	3	3	LSJC7	mMAG
697	LSJC7	vOTU_36	11	9	LSJC7	mMAG
698	LSJC7	vOTU_37	18	9	LSJC7	mMAG
699	LSJC7	vOTU_38	276	33	LSJC7	mMAG
700	LSJC7	vOTU_39	275	39	LSJC7	mMAG
701	LSJC7	vOTU_4	10	2	LSJC7	mMAG
702	LSJC7	vOTU_40	1161	41	LSJC7	mMAG
703	LSJC7	vOTU_41	4	3	LSJC7	mMAG
704	LSJC7	vOTU_42	3	2	LSJC7	mMAG
705	LSJC7	vOTU_43	20	12	LSJC7	mMAG
706	LSJC7	vOTU_44	16	10	LSJC7	mMAG
707	LSJC7	vOTU_45	26	11	LSJC7	mMAG
708	LSJC7	vOTU_47	49	20	LSJC7	mMAG
709	LSJC7	vOTU_49	275	42	LSJC7	mMAG
710	LSJC7	vOTU_5	2	2	LSJC7	mMAG
711	LSJC7	vOTU_50	28	10	LSJC7	mMAG
712	LSJC7	vOTU_51	41	18	LSJC7	mMAG
713	LSJC7	vOTU_52	66	18	LSJC7	mMAG
714	LSJC7	vOTU_53	5	4	LSJC7	mMAG
715	LSJC7	vOTU_54	44	16	LSJC7	mMAG
716	LSJC7	vOTU_55	66	19	LSJC7	mMAG
717	LSJC7	vOTU_56	82	17	LSJC7	mMAG
718	LSJC7	vOTU_57	44	18	LSJC7	mMAG
719	LSJC7	vOTU_58	6	4	LSJC7	mMAG
720	LSJC7	vOTU_6	73090	47	LSJC7	mMAG
721	LSJC7	vOTU_60	60	26	LSJC7	mMAG
722	LSJC7	vOTU_62	17	10	LSJC7	mMAG
723	LSJC7	vOTU_64	107	22	LSJC7	mMAG
724	LSJC7	vOTU_66	74	23	LSJC7	mMAG
725	LSJC7	vOTU_67	24	10	LSJC7	mMAG
726	LSJC7	vOTU_68	13	8	LSJC7	mMAG
727	LSJC7	vOTU_69	114	27	LSJC7	mMAG
728	LSJC7	vOTU_7	122	29	LSJC7	mMAG
729	LSJC7	vOTU_70	239	32	LSJC7	mMAG
730	LSJC7	vOTU_9	310	32	LSJC7	mMAG
755	Snodgrasella_alvi	vOTU_1	26	15	Snodgrasella	mMAG
756	Snodgrasella_alvi	vOTU_10	124	73	Snodgrasella	mMAG
757	Snodgrasella_alvi	vOTU_13	581	185	Snodgrasella	mMAG
758	Snodgrasella_alvi	vOTU_14	26	19	Snodgrasella	mMAG
759	Snodgrasella_alvi	vOTU_15	16	10	Snodgrasella	mMAG
760	Snodgrasella_alvi	vOTU_17	212	122	Snodgrasella	mMAG
761	Snodgrasella_alvi	vOTU_18	16135	649	Snodgrasella	mMAG
762	Snodgrasella_alvi	vOTU_19	27	19	Snodgrasella	mMAG
763	Snodgrasella_alvi	vOTU_2	128	72	Snodgrasella	mMAG
764	Snodgrasella_alvi	vOTU_20	10	7	Snodgrasella	mMAG
765	Snodgrasella_alvi	vOTU_21	37	25	Snodgrasella	mMAG
766	Snodgrasella_alvi	vOTU_22	348	148	Snodgrasella	mMAG
767	Snodgrasella_alvi	vOTU_23	5	5	Snodgrasella	mMAG
768	Snodgrasella_alvi	vOTU_25	150	67	Snodgrasella	mMAG
769	Snodgrasella_alvi	vOTU_26	67	42	Snodgrasella	mMAG
770	Snodgrasella_alvi	vOTU_27	161	78	Snodgrasella	mMAG
771	Snodgrasella_alvi	vOTU_28	73	52	Snodgrasella	mMAG
772	Snodgrasella_alvi	vOTU_29	41	29	Snodgrasella	mMAG
773	Snodgrasella_alvi	vOTU_3	87	49	Snodgrasella	mMAG
774	Snodgrasella_alvi	vOTU_31	192	112	Snodgrasella	mMAG
775	Snodgrasella_alvi	vOTU_32	37	21	Snodgrasella	mMAG
776	Snodgrasella_alvi	vOTU_33	6	1	Snodgrasella	mMAG
777	Snodgrasella_alvi	vOTU_34	37	24	Snodgrasella	mMAG
778	Snodgrasella_alvi	vOTU_35	4	3	Snodgrasella	mMAG
779	Snodgrasella_alvi	vOTU_36	10	8	Snodgrasella	mMAG
780	Snodgrasella_alvi	vOTU_37	31	23	Snodgrasella	mMAG
781	Snodgrasella_alvi	vOTU_38	46	28	Snodgrasella	mMAG
782	Snodgrasella_alvi	vOTU_39	37	26	Snodgrasella	mMAG
783	Snodgrasella_alvi	vOTU_4	7644	651	Snodgrasella	mMAG
784	Snodgrasella_alvi	vOTU_40	879	211	Snodgrasella	mMAG
785	Snodgrasella_alvi	vOTU_41	50	36	Snodgrasella	mMAG
786	Snodgrasella_alvi	vOTU_42	6	6	Snodgrasella	mMAG
787	Snodgrasella_alvi	vOTU_43	208	104	Snodgrasella	mMAG
788	Snodgrasella_alvi	vOTU_44	102	44	Snodgrasella	mMAG
789	Snodgrasella_alvi	vOTU_45	76	43	Snodgrasella	mMAG
790	Snodgrasella_alvi	vOTU_47	106	41	Snodgrasella	mMAG
791	Snodgrasella_alvi	vOTU_49	77	38	Snodgrasella	mMAG
792	Snodgrasella_alvi	vOTU_5	1785	355	Snodgrasella	mMAG
793	Snodgrasella_alvi	vOTU_50	139	81	Snodgrasella	mMAG
794	Snodgrasella_alvi	vOTU_51	73	49	Snodgrasella	mMAG
795	Snodgrasella_alvi	vOTU_52	193	90	Snodgrasella	mMAG
796	Snodgrasella_alvi	vOTU_53	3	1	Snodgrasella	mMAG
797	Snodgrasella_alvi	vOTU_54	107	67	Snodgrasella	mMAG
798	Snodgrasella_alvi	vOTU_55	76	48	Snodgrasella	mMAG
799	Snodgrasella_alvi	vOTU_56	50433	858	Snodgrasella	mMAG
800	Snodgrasella_alvi	vOTU_57	89	63	Snodgrasella	mMAG
801	Snodgrasella_alvi	vOTU_58	97	55	Snodgrasella	mMAG
802	Snodgrasella_alvi	vOTU_6	296	128	Snodgrasella	mMAG
803	Snodgrasella_alvi	vOTU_60	147	80	Snodgrasella	mMAG
804	Snodgrasella_alvi	vOTU_62	48	34	Snodgrasella	mMAG
805	Snodgrasella_alvi	vOTU_63	6	4	Snodgrasella	mMAG
806	Snodgrasella_alvi	vOTU_64	3	3	Snodgrasella	mMAG
807	Snodgrasella_alvi	vOTU_66	23315	748	Snodgrasella	mMAG
808	Snodgrasella_alvi	vOTU_67	39	24	Snodgrasella	mMAG
809	Snodgrasella_alvi	vOTU_68	546	169	Snodgrasella	mMAG
810	Snodgrasella_alvi	vOTU_69	132	75	Snodgrasella	mMAG
811	Snodgrasella_alvi	vOTU_7	102	64	Snodgrasella	mMAG
812	Snodgrasella_alvi	vOTU_70	158	83	Snodgrasella	mMAG
813	Snodgrasella_alvi	vOTU_8	23	17	Snodgrasella	mMAG
814	Snodgrasella_alvi	vOTU_9	62	35	Snodgrasella	mMAG
