# Supplementary material for: Host Range Breadth Correlates with Genic Diversity in Honeybee Phages
Source: Genome Biol Evol. 2026 Jul 3;18(7):evag152. doi: 10.1093/gbe/evag152 (PMC13331135; doi:10.1093/gbe/evag152)
Supplement: evag152_Supplementary_Data [file evag152_supplementary_data.zip › SupplementalTable5.csv]

source	target	edge_weight	edge_count	source_type	target_type	metagenome
Apilactobacillus_kunkeei	vOTU_19	3.46367538299049	4	mMAG	vMAG	A
Apilactobacillus_kunkeei	vOTU_27	1.51984838738776	8	mMAG	vMAG	A
Apilactobacillus_kunkeei	vOTU_40	3.53295602680098	1	mMAG	vMAG	A
Bartonella_apis	vOTU_3	3.52680263879221	25	mMAG	vMAG	A
Bartonella_apis	vOTU_66	118.695835140113	74	mMAG	vMAG	A
Bombilactobacillus_mellifer	vOTU_18	48.487547076169	116	mMAG	vMAG	A
Bombilactobacillus_mellifer	vOTU_2	2.37517012283143	18	mMAG	vMAG	A
Bombilactobacillus_mellifer	vOTU_21	1.55500795123873	4	mMAG	vMAG	A
Bombilactobacillus_mellifer	vOTU_29	1.42679271193384	25	mMAG	vMAG	A
Bombilactobacillus_mellifer	vOTU_66	4.09340174562353	14	mMAG	vMAG	A
Bombilactobacillus_mellifer	vOTU_8	1.83413342364439	8	mMAG	vMAG	A
Bombilactobacillus_mellis	vOTU_17	5.9689927136748	78	mMAG	vMAG	A
Bombilactobacillus_mellis	vOTU_18	11.9549169905263	104	mMAG	vMAG	A
Bombilactobacillus_mellis	vOTU_19	2.94917740545517	38	mMAG	vMAG	A
Bombilactobacillus_mellis	vOTU_2	15.0751565482842	93	mMAG	vMAG	A
Bombilactobacillus_mellis	vOTU_21	12.3803820002307	64	mMAG	vMAG	A
Bombilactobacillus_mellis	vOTU_22	4.5011143411541	54	mMAG	vMAG	A
Bombilactobacillus_mellis	vOTU_27	2.89740972406061	40	mMAG	vMAG	A
Bombilactobacillus_mellis	vOTU_29	11.4292648668646	151	mMAG	vMAG	A
Bombilactobacillus_mellis	vOTU_4	6.01452666015569	29	mMAG	vMAG	A
Bombilactobacillus_mellis	vOTU_42	1.76217595266626	15	mMAG	vMAG	A
Bombilactobacillus_mellis	vOTU_58	1.60014558632097	2	mMAG	vMAG	A
Bombilactobacillus_mellis	vOTU_62	1.71130146290154	17	mMAG	vMAG	A
Bombilactobacillus_mellis	vOTU_66	27.6783479043257	104	mMAG	vMAG	A
Bombilactobacillus_mellis	vOTU_8	6.1326913612271	40	mMAG	vMAG	A
Frischella_perrara	vOTU_17	4.0982447870452	38	mMAG	vMAG	A
Frischella_perrara	vOTU_19	1.3447564859168	12	mMAG	vMAG	A
Frischella_perrara	vOTU_2	1.39219000593355	14	mMAG	vMAG	A
Frischella_perrara	vOTU_21	1.85510744980594	14	mMAG	vMAG	A
Frischella_perrara	vOTU_22	2.72688004168273	30	mMAG	vMAG	A
Frischella_perrara	vOTU_26	1.58936184811874	7	mMAG	vMAG	A
Frischella_perrara	vOTU_27	1.38734204636264	17	mMAG	vMAG	A
Frischella_perrara	vOTU_29	3.18800052367537	46	mMAG	vMAG	A
Frischella_perrara	vOTU_54	1.81092391526033	1	mMAG	vMAG	A
Frischella_perrara	vOTU_62	7.80371172805555	50	mMAG	vMAG	A
Gilliamella_apicola	vOTU_13	7.93268525754812	34	mMAG	vMAG	A
Gilliamella_apicola	vOTU_17	57.3108443437971	210	mMAG	vMAG	A
Gilliamella_apicola	vOTU_18	2.82903540669688	22	mMAG	vMAG	A
Gilliamella_apicola	vOTU_19	1.32660347755766	12	mMAG	vMAG	A
Gilliamella_apicola	vOTU_2	2.5356182956921	15	mMAG	vMAG	A
Gilliamella_apicola	vOTU_21	3.57177335780092	14	mMAG	vMAG	A
Gilliamella_apicola	vOTU_22	40.1487534675375	95	mMAG	vMAG	A
Gilliamella_apicola	vOTU_26	5.88702720663348	14	mMAG	vMAG	A
Gilliamella_apicola	vOTU_27	5.37507203250593	25	mMAG	vMAG	A
Gilliamella_apicola	vOTU_29	4.23974584293266	61	mMAG	vMAG	A
Gilliamella_apicola	vOTU_4	2.40511632139454	4	mMAG	vMAG	A
Gilliamella_apicola	vOTU_48	2.85355146070142	1	mMAG	vMAG	A
Gilliamella_apicola	vOTU_62	28.4633507111044	126	mMAG	vMAG	A
Gilliamella_apicola	vOTU_70	8.90642759822429	12	mMAG	vMAG	A
Gilliamella_apicola	vOTU_8	1.66491802525297	5	mMAG	vMAG	A
Snodgrasella_alvi	vOTU_17	3.00678376211414	36	mMAG	vMAG	A
Snodgrasella_alvi	vOTU_18	1.51423366743644	23	mMAG	vMAG	A
Snodgrasella_alvi	vOTU_2	1.50590229976914	23	mMAG	vMAG	A
Snodgrasella_alvi	vOTU_21	4.70678772623043	39	mMAG	vMAG	A
Snodgrasella_alvi	vOTU_22	2.84443662746361	30	mMAG	vMAG	A
Snodgrasella_alvi	vOTU_27	190.468030788087	273	mMAG	vMAG	A
Snodgrasella_alvi	vOTU_29	3.49808011619428	67	mMAG	vMAG	A
Snodgrasella_alvi	vOTU_59	19.0721106979222	156	mMAG	vMAG	A
Snodgrasella_alvi	vOTU_66	2.38503168613887	18	mMAG	vMAG	A
Snodgrasella_alvi	vOTU_8	4.01532603227557	35	mMAG	vMAG	A
vOTU_65	vOTU_65	0	0	vMAG	vMAG	A
Bartonella_apis	vOTU_4	21.7580753332852	54	mMAG	vMAG	B
Bombilactobacillus_mellifer	vOTU_17	6.54289824831794	21	mMAG	vMAG	B
Bombilactobacillus_mellifer	vOTU_32	2.44895277852352	2	mMAG	vMAG	B
Bombilactobacillus_mellis	vOTU_10	22.0926768880545	58	mMAG	vMAG	B
Bombilactobacillus_mellis	vOTU_3	1.11088092261937	3	mMAG	vMAG	B
Frischella_perrara	vOTU_11	1.86922071310961	9	mMAG	vMAG	B
Gilliamella_apicola	vOTU_11	13.1982820769016	68	mMAG	vMAG	B
Gilliamella_apicola	vOTU_12	50.4483518629095	186	mMAG	vMAG	B
Gilliamella_apicola	vOTU_21	15.6562886162625	37	mMAG	vMAG	B
Gilliamella_apicola	vOTU_8	1.3153115970935	3	mMAG	vMAG	B
LSJC7	vOTU_51	1.80419797489293	3	mMAG	vMAG	B
Snodgrasella_alvi	vOTU_25	77.5217328614776	176	mMAG	vMAG	B
Snodgrasella_alvi	vOTU_58	7.88904135047213	31	mMAG	vMAG	B
vOTU_65	vOTU_65	0	0	vMAG	vMAG	B
vOTU_2	vOTU_2	0	0	vMAG	vMAG	B
Apilactobacillus_kunkeei	vOTU_56	2.35349487065118	14	mMAG	vMAG	C
Apilactobacillus_kunkeei	vOTU_65	1.13893458647198	1	mMAG	vMAG	C
Apilactobacillus_kunkeei	vOTU_70	1.28282854704492	1	mMAG	vMAG	C
Bombilactobacillus_mellifer	vOTU_32	66.7390548792993	122	mMAG	vMAG	C
Bombilactobacillus_mellifer	vOTU_56	1.28713296747008	26	mMAG	vMAG	C
Bombilactobacillus_mellis	vOTU_14	1.41378914744801	25	mMAG	vMAG	C
Bombilactobacillus_mellis	vOTU_17	4.63082413528449	17	mMAG	vMAG	C
Bombilactobacillus_mellis	vOTU_18	1.23706229393351	32	mMAG	vMAG	C
Bombilactobacillus_mellis	vOTU_2	1.42417515045812	9	mMAG	vMAG	C
Bombilactobacillus_mellis	vOTU_32	11.0153828501727	90	mMAG	vMAG	C
Bombilactobacillus_mellis	vOTU_34	1.96057929043322	33	mMAG	vMAG	C
Bombilactobacillus_mellis	vOTU_35	5.26251331155813	26	mMAG	vMAG	C
Bombilactobacillus_mellis	vOTU_49	3.37864062245694	6	mMAG	vMAG	C
Bombilactobacillus_mellis	vOTU_50	61.8499174554822	29	mMAG	vMAG	C
Bombilactobacillus_mellis	vOTU_56	5.42518353516829	85	mMAG	vMAG	C
Bombilactobacillus_mellis	vOTU_6	1.23133330011469	14	mMAG	vMAG	C
Bombilactobacillus_mellis	vOTU_61	1.79097568661879	8	mMAG	vMAG	C
Commensalibacter_sp00302795	vOTU_49	16.1748371399969	26	mMAG	vMAG	C
Commensalibacter_sp00302795	vOTU_50	210.213429406501	103	mMAG	vMAG	C
Commensalibacter_sp00302795	vOTU_61	8.02315963040051	33	mMAG	vMAG	C
Frischella_perrara	vOTU_25	1.14058894256251	12	mMAG	vMAG	C
Frischella_perrara	vOTU_26	1.64644450764405	16	mMAG	vMAG	C
Frischella_perrara	vOTU_30	2.33001197735335	32	mMAG	vMAG	C
Frischella_perrara	vOTU_35	1.33814776447071	13	mMAG	vMAG	C
Frischella_perrara	vOTU_56	17.6400611163673	25	mMAG	vMAG	C
Gilliamella_apicola	vOTU_17	2.14097528408363	7	mMAG	vMAG	C
Gilliamella_apicola	vOTU_24	4.84133300021223	38	mMAG	vMAG	C
Gilliamella_apicola	vOTU_25	77.3265221659172	267	mMAG	vMAG	C
Gilliamella_apicola	vOTU_26	317.400543405593	376	mMAG	vMAG	C
Gilliamella_apicola	vOTU_30	51.8228080132675	235	mMAG	vMAG	C
Gilliamella_apicola	vOTU_32	1.3248653135515	12	mMAG	vMAG	C
Gilliamella_apicola	vOTU_34	8.60029331263656	24	mMAG	vMAG	C
Gilliamella_apicola	vOTU_36	11.6993856695398	52	mMAG	vMAG	C
Gilliamella_apicola	vOTU_39	2.15729680369052	7	mMAG	vMAG	C
Gilliamella_apicola	vOTU_47	8.94598798171207	23	mMAG	vMAG	C
Gilliamella_apicola	vOTU_56	4.12062582823782	61	mMAG	vMAG	C
Gilliamella_apicola	vOTU_70	1.46695857744126	3	mMAG	vMAG	C
LSJC7	vOTU_18	1.32961560099219	17	mMAG	vMAG	C
LSJC7	vOTU_56	87.3890444066524	37	mMAG	vMAG	C
Snodgrasella_alvi	vOTU_17	1.72528592995731	13	mMAG	vMAG	C
Snodgrasella_alvi	vOTU_25	1.24522213126425	16	mMAG	vMAG	C
Snodgrasella_alvi	vOTU_26	1.56334570861926	24	mMAG	vMAG	C
Snodgrasella_alvi	vOTU_30	2.20660572905064	29	mMAG	vMAG	C
Snodgrasella_alvi	vOTU_34	469.506751290094	296	mMAG	vMAG	C
Snodgrasella_alvi	vOTU_35	1.97059770042413	25	mMAG	vMAG	C
Snodgrasella_alvi	vOTU_47	3.85350402490188	25	mMAG	vMAG	C
Snodgrasella_alvi	vOTU_56	2.94637633504061	73	mMAG	vMAG	C
Snodgrasella_alvi	vOTU_61	43.5871419951343	145	mMAG	vMAG	C
