# Supplementary material for: Host Range Breadth Correlates with Genic Diversity in Honeybee Phages
Source: Genome Biol Evol. 2026 Jul 3;18(7):evag152. doi: 10.1093/gbe/evag152 (PMC13331135; doi:10.1093/gbe/evag152)
Supplement: evag152_Supplementary_Data [file evag152_supplementary_data.zip › SupplementalTable6.csv]

Test	Estimate	StdError	t_value	P-value	adjusted_r
mean_coverage ~ nucDiv_by_snp	204.306	121.14	1.687	0.0919	0.001315
mean_coverage ~ Wtheta_by_snp	-342.192	198.933	-1.72	0.0856	0.001396
mean_coverage ~tajimaD	5.659	1.456	3.886	0.000107	0.009966
mean_coverage ~ pNpS_gene_reference	5.641	2.788	2.023	0.0432	0.002204
