# Supplementary material for: Host Range Breadth Correlates with Genic Diversity in Honeybee Phages
Source: Genome Biol Evol. 2026 Jul 3;18(7):evag152. doi: 10.1093/gbe/evag152 (PMC13331135; doi:10.1093/gbe/evag152)
Supplement: evag152_Supplementary_Data [file evag152_supplementary_data.zip › SupplementalTable7.csv]

idx	metagenome_idx	contig	metagenome	unique_id	gene_position	start_position	end_position	gene_length	nucleotide_diversity	segSite_mean_coverage	snpLength	nucDiv_by_snp	varPi	Wtheta	Wtheta_by_snp	varD	tajimaD	annotation	pfam_id	vogdb_id	g86	o91	w76	Unnamed: 0	corresponding_gene_call	sample_id	pNpS_gene_reference	start	stop	direction	partial	call_type	source	version	aa_sequence	votu
18	0	k141_113953	g86	k141_113953_764_1225	2	764	1225	461	6.24273807096478	72.6538461538462	26	0.0135417311734594	11.0461096970973	5.36422990599473	0.0116360735487955	1.71923183355702	0.51098877290589	Anti-restriction modification/Host-persistence	Antitoxin SocA-like	Panacea domain [PF13274.10]	1	1	1	649	1594	g86_viruses_sorted	0.162186874961272	763	1225	r	0	1	prodigal	v2.6.3	MYDVITIINWLRVRNNSSLRTDENVEELTKFKAMKLLYYIQGASLIYLKRCLFPQDIIAYKNGPIVEKVNKEYPNKRVIIGTITNNDINDYRKINANKKCAVILNTVYDTFGNISTHDLMSMIQTESPWKNTQLGNKITNHEMIKYFKNIVKA	vOTU_2
35	17	k141_113953	g86	k141_113953_15402_15752	20	15402	15752	350	2.7461581798266	56.1176470588235	17	0.0078461662280759	2.68690089606056	3.70079127616912	0.0105736893604832	1.20658527472602	-0.791185767254863	Capsid/head-related		sp|O48446|HCP16_BPSPP Head completion protein gp16; XpXrXs	1	1	1	666	1612	g86_viruses_sorted	0.111162689520692	15401	15752	r	0	1	prodigal	v2.6.3	MPIAATGNLNETIQIVRQTNSNVDDFGDITPQKEVIYEKLYAYQRNLNSNEIAGNIEVLRNQTQFVIRHRKPTEPLITTDMQVIYNDQTYQILAYNIDTAFKEWDVLICEKVGEEQ	vOTU_2
36	0	k141_113953	g86	k141_113953_15721_16056	21	15721	16056	335	4.02956853600402	69.1176470588235	17	0.0120285627940419	5.09918583963058	3.5386747984189	0.0105632083534892	1.19042707729909	0.412367751831461	Capsid/head-related	Phage gp6-like head-tail connector protein [PF05135.17]		1	1	1	667	1613	g86_viruses_sorted	0.121786050745999	15720	16056	r	0	1	prodigal	v2.6.3	MSINDPLLKEHMRIDNSSDDELIADYEQTAINYVVNAVGGDSDDEFYQNNHEFNLAVRMLTDQYYRERGASTNNKALEVAYGVQSIILQLKPAYKIWRQEQDANCSHRKSE	vOTU_2
37	1	k141_113953	g86	k141_113953_16301_17461	22	16301	17461	1160	16.0856727939062	55.1632653061225	49	0.0138669593050916	65.2405646632558	10.7093750277559	0.0092322198515136	3.14572718664605	1.70907947420658	DNA Packaging-related		sp|P19727|CAPSB_BPT7 Minor capsid protein; XrXs	1	1	1	668	1614	g86_viruses_sorted	0.0846563805482907	16300	17461	r	0	1	prodigal	v2.6.3	MKKTLFEMKAGLQTLGQQMAKVDDELTDQAMNPKATAEDIKDLRKQKDDLQQRFDVMKSQFDKAESEQKQKLAVQKQPTNAQDLKVKNFADVVRTVVKQGNSLDLSNFKDALNAGTGSQDSGDAGTGDDFFPINVASELISEPFAQNPLRQDASYTQIVNLILPRIAIEFGDAFNSIKDGEAAKEVEAKGDQVKFGRWESKVKIGITDAVLLGSSANLVEYVNSALLNGASQYELARAFATTPIAGEEHMSLYDPSNNIKVIKGDNLYTGIKKALADLDDAYADKAKIYMTRSDYFTLLETLANNSQTLYGRQPEEILGAPVRFTSKAVKPVVGDFSQYHGNYDPTSANMEKYKDYERGINYFQVTLWYDAQIKLASAFRIVDLGK	vOTU_2
40	4	k141_113953	g86	k141_113953_19429_21207	25	19429	21207	1778	9.28641933596358	54.6410256410256	39	0.0052229580067286	23.1089344035067	8.55842752018722	0.0048135137908814	2.54555453886082	0.285985550363477	DNA Packaging-related	Terminase large subunit	endonuclease domain [PF20441.2]; Terminase large subunit	1	1	1	671	1617	g86_viruses_sorted	0.0694304442310761	19428	21207	r	0	1	prodigal	v2.6.3	MTANNSKVNVLDLNYTDLNKWWENYKKDKLGWAYLEKPSPILLTNLYAEMVCDGSIIANKDVTLACQRHLKDLKRQGTDEFPWIFDEKKAWRPIHFIEEKCIPSKGNYSRMVLQPWQHFVVGSLFGWVHRDTGYRRFREGLIFVGRKNGKTTLESGLADYMAGFDGERGANIYFLSNSQDQSHKLFDEAKAMIDVSPYLSQRFITGRSEIRFPKRKCSIVPMSADKNNKDGENLHFAVFDEIHEYHDYKLINVMKRSRGTREQPLIVYISTAGTVLDGPLMDFVDNGQDCLTNYDDHIDERTFYYLARLDNVQEMNDPNLWVKANPNICLMKTIDLITDFKKDRRNPSELADWITKQFNIFSETDELSFVSTETILKNSRTLDVKELLGRECVGGYDLS…	vOTU_2
41	5	k141_113953	g86	k141_113953_21231_21686	26	21231	21686	455	5.51735817074531	40.7857142857143	14	0.012126061913726	9.0488551507992	3.29137377283969	0.0072337885117355	1.04240041638681	2.13544081805088	DNA Packaging-related	Phage terminase	small subunit [PF05119.16]	1	1	1	672	1618	g86_viruses_sorted	0.0291501013559096	21230	21686	r	0	1	prodigal	v2.6.3	MPQRAKDIALSLINGNPNNKTKKDLYKRKKNKQRLQLSADNLTPPGWLNSGAKKEFNRIVEILEKSQVLTNADVNTLAIYCDTLYDYKSYKNQIKKHGMLIDDKVNPFIREKRNAAQLLDKLGNELGLSPSARTSLAVNLPDMKEDDDDDF	vOTU_2
42	6	k141_113953	g86	k141_113953_21813_22151	27	21813	22151	338	2.42037710859685	67.7	10	0.0071608790195173	2.17271210672205	2.09449216173598	0.0061967223719999	0.770218862010834	0.423106941331039	DNA Packaging-related	HNH endonuclease [PF01844.27]		1	1	1	673	1619	g86_viruses_sorted	0.409302608109756	21812	22151	r	0	1	prodigal	v2.6.3	MANDKYIRFYHSQAWKRARQMALTRDHYLCQVCYRQGRVTPARTVHHIVHIKDDWDKRLDLDNLETICLECHNKEHPEKGAKNKGQVLRHYKQRHRNDIFKFKGNDDDPMLF	vOTU_2
19	1	k141_113953	g86	k141_113953_1280_2377	3	1280	2377	1097	24.3508173117617	186.03	100	0.0221976456807308	141.409863960856	17.2405715068674	0.015716108939715	5.53607428838224	1.28434797557099	Enzyme	Glycosyl hydrolases family 25 [PF01183.24]		1	1	1	650	1595	g86_viruses_sorted	0.120806578472917	1279	2377	r	0	1	prodigal	v2.6.3	MRKRITFLVALGLLFFCGQVKAASSDMVDVSNNNGYMTVANFVDMRNNYGVKSITTKISEGTYYHDYTAANNIQTAQAAGLYINGYHFARYQTVQQAKNEADYACQLAKADGLPVGAALVADVEANQQQYVSRATLDACNQAFAEVVKLYGYRPDVYTMGSWVNSKMSNAGWIASYPYDPTGKAWYSNNNAWQYQSTAHFQGSYGNFDVSTLYNNFYTGGQQVVNTINNTVTIQTWNANPTAMLNSKGDPYMTTPLAHGTKWQGLGIAKNKDGTAMICIGNNEYVRQDCTTLNGLVVINYAANYGVNAYNSKGQELKDTNFRFKGGSRWQSNNKLTDIPNIGLCYQVSTDEFIPVKYQQASGFQG	vOTU_2
38	2	k141_113953	g86	k141_113953_17458_18153	23	17458	18153	695	8.73271222114989	65.8636363636364	22	0.0125650535556114	20.4818179793184	4.63754341037108	0.0066727243314691	1.49409222867919	2.74090764423494	Enzyme	Clp protease [PF00574.27]; Serine dehydrogenase proteinase [PF01972.20]	REFSEQ head maturation protease; Xu	1	1	1	669	1615	g86_viruses_sorted	0.0869834225948334	17457	18153	r	0	1	prodigal	v2.6.3	MTQEKQSQIDIDGEITSSEWRDSDTSAAGFRNDLKALGDIDVINLHINSPGGEVFEGIAIYNMLKQHKAYINVYVDGLAASIASVIAMAGDTVYMPENSMLMLHNPSNIVFGNADDLRKAADDLDKITQSVLTSYLDKAGDKLDEEQLSEILDDETWLSASEALDLGLADEVLQPNKAVACLSAKFKQFYNHIPTQLVQDKTLMNDSERQKIIDEAKKHKEITKNILGGIL	vOTU_2
20	2	k141_113953	g86	k141_113953_2389_2601	4	2389	2601	212	2.96875186055859	279.722222222222	18	0.0140035465120688	2.96936677741143	2.90012255301397	0.0136798233632734	1.14016797672143	0.0601922777571507	Hypothetical			1	1	1	651	1596	g86_viruses_sorted	0.13504979976405	2388	2601	r	0	1	prodigal	v2.6.3	MKLNFNYKSAKAWITLVSATAAGVLGILTALGVTMPADTGSLVTGLATTVVSLLSAFGILTQDVDNPNKK	vOTU_2
21	3	k141_113953	g86	k141_113953_2617_2976	5	2617	2976	359	2.40595893438438	226.416666666667	24	0.0067018354718227	2.10695481306952	4.00297778632653	0.0111503559507703	1.47319590770289	-1.08405056217698	Hypothetical		REFSEQ hypothetical protein; Xu	1	1	1	652	1597	g86_viruses_sorted	0.0515878363372754	2616	2976	r	0	1	prodigal	v2.6.3	MNLGYWGSLLPLLIALLSVPSAYLGAKQAAKTLHKNSRFSQLESRITRTEDAVQAVLHDSLYKQCTRVIYRGKVTISELDNIEHLYDGYHSVGGNGTGEALYAKVKSLPIIDDKELIEH	vOTU_2
22	4	k141_113953	g86	k141_113953_3014_3223	6	3014	3223	209	3.2083777733015	174.727272727273	22	0.0153510898244091	3.39581769400971	3.83716826573966	0.018359656773874	1.39278711338333	-0.451462026318378	Hypothetical			1	1	1	653	1598	g86_viruses_sorted	0.349326466757586	3013	3223	r	0	1	prodigal	v2.6.3	MNNHSYAFENIKMYYQDWKMMTAEIVKSLVPFSITQTECDEILGVHQKPAAQPTTNQNENTQAPSPATN	vOTU_2
23	5	k141_113953	g86	k141_113953_3226_3603	7	3226	3603	377	7.33133817332943	71.7272727272727	33	0.019446520353659	14.8018136942697	6.828287743807	0.0181121690817162	2.13363410295868	0.23577164839316	Hypothetical			1	1	1	654	1599	g86_viruses_sorted	0.395745420961058	3225	3603	r	0	1	prodigal	v2.6.3	MKIAVQTDDKDVVIGFASTYSKDQLQVSGWQELEADPNFNSENFQEWKVANGHLVKISSGLTPLQELQQANVNLQLQLNESLATTKQLQQASINQTLTQDALNQQLAAINQKLDAAQSTTTKEEK	vOTU_2
24	6	k141_113953	g86	k141_113953_3615_4802	8	3615	4802	1187	2.48139299158399	39.2666666666667	15	0.0020904742978803	2.31289753915328	3.54785895056933	0.002988929191718	1.10769946875516	-0.962775544330488	Hypothetical			1	1	1	655	1600	g86_viruses_sorted	0.21412069091363	3614	4802	r	0	1	prodigal	v2.6.3	MTATNDLSKLTKDFLKLNKTAVRSLKAKDKIYLPDEKGQVDLNGLFGTGSDDNGNNSDDTGNGTIPDSGLNIDPGTSLSGVEQLWTGPASTVSATEITLSKEISAIGDGLQLQLQIVKTPITGGNPGATSILPVVASNDAKPQVGKYVASVPIPISILAKNLAVGKTINCAIDGIGEALATTKVSQSPVISIYVKDSKTLVVTNHQGFALDQKSGSNNGAFYDGQVTSANSFTKEKPVATLPNGSTLFTGSAGNGEVKLSGVTDSWSNIADGILVYFSDKIIGSSTNVHDTYYVKSGDCITFDNPLLISKDLLKKGNTVTLPVKQPSTNPIQDYALSNNSKSNTSKINNSAPGIITINSNSISFKTVYLFFVDDSNEMNGAGSGFNIVKVTAYSK	vOTU_2
25	7	k141_113953	g86	k141_113953_4786_5877	9	4786	5877	1091	8.30865161457665	38.3095238095238	42	0.0076156293442499	19.1133875644279	9.99622470244054	0.0091624424403671	2.81214047242339	-0.600102699140634	Hypothetical			1	1	1	656	1601	g86_viruses_sorted	0.0875844397939223	4785	5877	r	0	1	prodigal	v2.6.3	MTDEVKNPDNGQNSANTQPNDPQNNQAHDSSLPPLRWPDKSPDPHDPYDYITTDVPTEQTILIYLNHAQAGYLPHAATVDEAGHIVPADVYNRQTHERVLPIAFMRQGEASGVTFKFRILDSTGRVDLSNFNKLNFEGRTSQNNLINSAEGFDTTQMNLGEFFWSPEEAVGLVAGKFVSAHIILQRQDGTKRSVSLDFDLHIIPNDVAFPRPMAFYLSEYQRGLANLKKMQDLADEHIGFSLDFFDQAITDALLENEKRINEALADFENKLSIEDQKLKDLDSSFQKLQQKEADFETALQNKLTDLSNQIDQKNLVTKDNFIDIFNQCVKDGKILTDDLIQDADDKAAIDQLYNEEVNNDSNQ	vOTU_2
26	8	k141_113953	g86	k141_113953_5877_6545	10	5877	6545	668	9.35011965678538	51.3829787234043	47	0.0139971851149482	23.4618616762857	10.4462891701341	0.0156381574403205	3.04533383229735	-0.359950525529658	Hypothetical			1	1	1	657	1602	g86_viruses_sorted	0.0730559197915419	5876	6545	r	0	1	prodigal	v2.6.3	MRLNNLPKEVLESEFPNLVSKAIEKGYLILDNGDDGRQVIIARPTKDGKFHGKMYELNQPKDEVIFPSLPDFSKTLSQVNCDSWDGRTDSVFRDDYNNNLKQIQHTINELVKDNLLFRKYIEDLQDTFKAKQNNLVKLISLVVSDFLEDNYYPKAVVDRKLQLLEARLDNLQKRVVAAPAIGPYANPSRTDQYPTNLDINDKIADPNDKAEIDRLYNEEGGK	vOTU_2
27	9	k141_113953	g86	k141_113953_6532_6912	11	6532	6912	380	3.67251206880095	46.5	22	0.009664505444213	4.41116248459759	5.00574737666504	0.0131730194122764	1.53174175490791	-0.870404755626874	Hypothetical			1	1	1	658	1603	g86_viruses_sorted	0.360879484778508	6531	6912	r	0	1	prodigal	v2.6.3	MTEIRSIADSTRTFYYPQTHYQAVVGFEEGIKNIVNYDYVNNLTKPQYLKDLYSISESGLFYFDDKTANKPEQLSNGFVQAIFYDAKNGVINLINTLNFYEIKDNKWSKLKTIGSIIKGGEANATE	vOTU_2
29	11	k141_113953	g86	k141_113953_8110_8973	13	8110	8973	863	4.48537776956043	57.1428571428571	28	0.0051974249936969	6.1826364202889	6.07181742863738	0.0070357096507965	1.87118258932565	-0.847827287474224	Hypothetical		sp|O31977|YOMH_BACSU SPbeta prophage-derived uncharacterized protein YomH; Xu	1	1	1	660	1605	g86_viruses_sorted	0.0500041802628816	8109	8973	r	0	1	prodigal	v2.6.3	MVQDLRGKYRSNTLFVKKQDDEEFKIQDYRGLHFLDFTISSPQTQPNFVTYAGSDGSQQRGPILFGARTATVNFFLETNDEISFEAKAHEIWEKFYSRTLLRLRQSNSPGTCVYGVAKGFDFTHLSYFDKSFSIQFDLPSGYRYSVLRSTEFPLNVDDNVQDAVGIDMNLPMEELEYTHSNGEFKIYNPSDFDIQPYEQHHDLNVIFKGTGSPTLENKDTGDIFSYNKTLAANDSLVLNGVHPLLNGNPCEIDTNHGDIQLVRKSWNNFSLTGFTGTVTFDFPFLYL	vOTU_2
31	13	k141_113953	g86	k141_113953_13456_13848	16	13456	13848	392	8.33573096625305	43.8484848484849	33	0.02126461981187	19.0946300153899	7.62698442562688	0.0194565929225175	2.22307118318819	0.318814145937394	Hypothetical			1	1	1	662	1608	g86_viruses_sorted	0.107662539941229	13455	13848	r	0	1	prodigal	v2.6.3	MIKIDLYDPKTGDTKHYEQPHVAFGKVKKVLAVDKLTAQNKAKRKVLEQKLDNGTALTDKEIQEYIKLASTSEEELDQIENLIVELFDSPKVTKKALEEGLGADGIEVMQKILEDALGGVNAENKHPAKK	vOTU_2
33	15	k141_113953	g86	k141_113953_14600_14986	18	14600	14986	386	2.00678705608817	43.75	12	0.0051989301971196	1.63845965439912	2.77344888204614	0.0071851007306894	0.912260569571081	-0.840397855097943	Hypothetical			1	1	1	664	1610	g86_viruses_sorted	0.0704374565490603	14599	14986	r	0	1	prodigal	v2.6.3	MIRSAAIQVGQIIKKEVANFTDSNLFILQNIPESVLAKKQFPIARIDALPTVSNHYASNKKQLEDVGCQINLFVKTNREVEAYLNKIEKSLSTHEFECFFSTTEYNSEYEVHQLIIRVQKLQNIKGVI	vOTU_2
34	16	k141_113953	g86	k141_113953_14983_15405	19	14983	15405	422	3.70941651461336	65.375	16	0.0087900865275198	4.42979071358801	3.37275884390624	0.0079923195353228	1.13488144087197	0.2966456746781	Hypothetical			1	1	1	665	1611	g86_viruses_sorted	0.0549120764014481	14982	15405	r	0	1	prodigal	v2.6.3	MSYSINENITEAIQALGSRSKRVTNKGLRAGRDYIVEHLQANTPYENRSDRSWKAQREQDRLHNTHTQFKHLRDDIVYSGVDQFGHIKIGFGKDTYWRAHFVELGTIYQPARPFISTTIDETREGYQEVVANELRKELGL	vOTU_2
43	7	k141_113953	g86	k141_113953_22151_22390	28	22151	22390	239	2.56380133606702	57.0833333333333	12	0.0107272022429583	2.39921892862214	2.60220746941602	0.0108878973615733	0.899618536144128	-0.0426915762692168	Hypothetical			1	1	1	674	1620	g86_viruses_sorted	0.188505117582834	22150	22390	r	0	1	prodigal	v2.6.3	MADRVIIMSQDEYDDVLHGLEGLPFDVNRQEASNGKFVRSVITVSKKQLEDALKAREFEQVKPQDGSDINFEAKVEWKN	vOTU_2
44	8	k141_113953	A	k141_113953_22449_22844	29	22449	22844	395	2.87324598821898	35.7333333333333	15	0.0072740404765037	2.95753387520349	3.64235918877405	0.0092211625032254	1.11397306518095	-0.690423516146809	Hypothetical			1	1	1	675	1621	g86_viruses_sorted	1.16671167012671	22448	22844	r	0	1	prodigal	v2.6.3	MTKTYKGTVAQSNNGSLNNDEEKKTAKVYHTLVICLDDDETTKIMLNDYRIFNDQGFNVSLNKDHKLIIINDGNTSYNRFYKSVNVLTDFYFDLFGGYSDNIEVRFYRPRRQDINKLIESLKRIKSYYLNL	vOTU_2
45	9	k141_113953	g86	k141_113953_22857_23123	30	22857	23123	266	1.7436710006398	58.1818181818182	11	0.0065551541377436	1.30143513657505	2.37631639626868	0.0089335202867243	0.83726200932089	-0.755612208109177	Hypothetical			1	1	1	676	1622	g86_viruses_sorted	0.0543498494850213	22856	23123	r	0	1	prodigal	v2.6.3	MKAKHEILNAYWTQAGNDDKEYHINVGKSVLINDLEFVLVHTIYSLIVRYIKLQGKALTNKSFNKALDEYTQAIRAQVGTMHDLKNRK	vOTU_2
46	10	k141_113953	g86	k141_113953_23189_23455	31	23189	23455	266	8.22037498565322	100.178571428571	28	0.0309036653595986	18.1193043916338	5.4081433900855	0.020331366128141	1.79081892717694	1.57036066175653	Hypothetical			1	1	1	677	1623	g86_viruses_sorted	0.0686949425464501	23188	23455	r	0	1	prodigal	v2.6.3	MLKFPNVETLDNTVNHQLLNEYRDKTCTVKDVELTFKHIYKDKAKNNTVWRDEYNYLLLTIKRLKKRGCNVKELERAFNKHEKQLFKD	vOTU_2
47	11	k141_113953	g86	k141_113953_23837_24058	33	23837	24058	221	4.68773102016154	40.7857142857143	14	0.0212114525799164	6.77892837527166	3.29137377283969	0.0148930939947497	1.04240041638681	1.33955937216712	Hypothetical			1	1	1	678	1625	g86_viruses_sorted	0.192802899927471	23836	24058	r	1	1	prodigal	v2.6.3	LLILLAIMNIKLMIFLVGVYTIISWILYLLSIIAAPILKISEEQRIRVLDSQFISLTTKIITFAAGLLFLMEE	vOTU_2
39	3	k141_113953	g86	k141_113953_18125_19408	24	18125	19408	1283	11.367955355046	50.0625	32	0.0088604484450865	33.8673969463546	7.14412436647408	0.0055682964664646	2.13521016242113	1.97818044467461	Structural protein	Phage portal protein [PF04860.16]	sp|Q6QGD5|PORTL_BPT5 Portal protein; XhXpXrXs	1	1	1	670	1616	g86_viruses_sorted	0.0597913142515703	18124	19408	r	0	1	prodigal	v2.6.3	MKFRPLDWIKQRIGSFKKRHLASAGEFNPNNFFNSWFSSNKDEVLQTNETIFSIITRLANTLASLPLKELQKYKEVNDDISQLVTVSPNQNMSSFEFINKLETDRNVSGNGYALIVRNDYEQPEELIPLPFNNVQPMIAVEDNSLWYRLIMYENNIYISSMDMIHVKHITGSSRYLGISPIDVLRNALKFNNAVQKFSLREMDKIDAFNVSYGSNVDDKKRDTVIQSIRAFVHDNGGVIFSEPGVEVTKMDRDFQSADLSNTESITNRRIANAFNVPIQFINEANGANGFSSNEQLMTQFVQMTLTPIVRQYEQEFNRKLLSQTDSKAGKYFKFNMNGLLRGDVSARTQFYQQMRRSGVFTTNDILKLEDMPLSADSNADRLFVSGDLYPMDMDPAQRK…	vOTU_2
28	10	k141_113953	g86	k141_113953_6899_8113	12	6899	8113	1214	15.0606968328922	44.9295774647887	71	0.0124058458261056	58.0256993190177	16.321844256166	0.0134446822538435	4.56857145245925	-0.276048527728496	Tail-related	Prophage endopeptidase tail [PF06605.15]; Prophage endopeptidase tail N-terminal domain [PF18994.4]	REFSEQ tail protein with endopeptidase domain; Xu	1	1	1	659	1604	g86_viruses_sorted	0.0422914277030917	6898	8113	r	0	1	prodigal	v2.6.3	MTKLFRLPKVRVQDRKSQYDETLSCIDNSSWSHNVEMNQTDQITFTALQDGSLGYQLLENENYLYFSGQQYRIKQADKDDSGYDYHREVTTTHIRFDAQYVYQYEKHKGSWTVGPADLMSFVFDQNELGNHGFTWSIIGDPPKVEVTDYGEKSGQDCINDCCEKFNMVVTADNKHIYLTVMEQFVKKINLSFKYLNNTPEFKTSIDTTELQNIAKCYGKTKEKEEDSASSDSGSDISNTDDDTEYYFEPFIVRNEESIKEWGERPGPPIIDERFTDPEAMRQYALATMKSEPEVQMSLSYTGDESLSLGNMVYAIIRPENFETWVTVTAVKTNALSWHSNPEISLNNKPQNLVDYEVALQKSIQLVKGHLSGIGRSLSAVDTLANNAWGMGTITKKVGE…	vOTU_2
30	12	k141_113953	g86	k141_113953_8990_13249	14	8990	13249	4259	36.8092980062489	49.47533632287	223	0.0086427090881072	326.669515741963	50.0134882221444	0.0117430120268008	13.7975861031383	-0.956992775199439	Tail-related	Phage-related minor tail protein [PF10145.13]	sp|O64314|TMP_BPP2 Probable tape measure protein; Xs	1	1	1	661	1606	g86_viruses_sorted	0.0616808504394516	8989	13249	r	0	1	prodigal	v2.6.3	MATSGRPLGSMIIELGLEDTKFEQSLTSLRKQFDLAKSAMKANVATLSSTEDAYQQASGKVDSLTQVMAANERQIKKLKSDYDDAVRVNGKYSDSAVNIGKKINIAEKQQADFSRQLTNAKSAMKNAANGTEEYQAALERTKKQISSTDDLLKTQGKTTEANLTKYRSLSTEIKQYDDVISAEKKRLEDLRATKGNDSRATKDQELKVNELTNAQKKAQYEHDELGKSVKHLSDNQAQAIDATGKLSKKIGEAGSKIQGVGQRMTTGFTTPIVAGLGYATNSAINFDSQIQKIGPLLSNNGKITANVKKQLHEMSDESKNWSTQYGISTSKINAGMEEIVKRGYSAEQTMGAMPAILDASVASGDDFNTVMTVSTSTLEQFGLKSNTTAGMLKNTQRVT…	vOTU_2
32	14	k141_113953	g86	k141_113953_13865_14599	17	13865	14599	734	5.06595780471545	61.0606060606061	33	0.0069018498701845	7.64255609977879	7.05147730344651	0.0096069173071478	2.16064319615714	-0.918948349390796	Tail-related	Phage tail tube protein [PF04630.16]	sp|O48449|TUBE_BPSPP Tail tube protein gp17.1*; XpXrXs	1	1	1	663	1609	g86_viruses_sorted	0.0364168216459007	13864	14599	r	0	1	prodigal	v2.6.3	MAQIAHAIGTVGFRRVFLGILDDNENVTDVCTIDEKSGGTIELKTSGFAGQSNVTYASNIAYWISNAGTGTGKVELTIAEMPMDVATKVLGDIYEDGIYLTKADVKQPYVALIAEAQDLNSNPMWVAIAKVKFTTQDAFDLKTAEDKGMTLNDIALSGSAVTRKVDHLVKAKSTNSDGVDLNKFAAKIFPGWTGKLDDSKQNIDDDHHRGEGTGDGAQNTNSDSDSNNADSSSNSQSTTGNPIS	vOTU_2
190	15	k141_11536	g86	k141_11536_1526_1927	5	1526	1927	401	12.293504541295	34.1875	32	0.0306571185568453	40.0420120220261	7.82626048860899	0.0195168590738379	2.20275864262969	2.0280224833679	DNA Packaging-related	Bacteriophage Mu	GemA protein [PF06252.16]	1	1	0	452	1037	g86_viruses_sorted	0.386321908501213	1525	1927	r	0	1	prodigal	v2.6.3	MKYKYIRLIHIAKSQLNIDDDTYRHLLQTLTQKNSTKIMTIWELKKVVDNLKAKGFKVKPPKKAAKITATEPVHKKIRSLWLELADAGEVKNRSEKAINLYVKRITGVEVMDWLTEKQAMVVIESLKCWQARI	vOTU_3
202	8	k141_11536	g86	k141_11536_8353_8760	17	8353	8760	407	9.85943352943353	17.2105263157895	19	0.0242246524064706	28.1912769120945	5.62008964281185	0.0138085740609628	1.42533346328941	2.97428215628786	DNA Packaging-related	Helix-turn-helix domain [PF12844.11]		1	1	0	458	1049	g86_viruses_sorted	0	8352	8760	f	0	1	prodigal	v2.6.3	MQKNIGLRLKEERERMGLSQVAMGEIANVKKLTQLNYEKGERFPDALYLSTLATFGLDVQYVVTGIRTTSSLSVDEQDLIDKFRTAPLAIKAAALGALTAGTAHQAGVNISNNTVRGEGQIAGGNIYTTRRRKTK	vOTU_3
197	3	k141_11536	g86	k141_11536_3660_4892	12	3660	4892	1232	48.1364216490853	23.5964912280702	114	0.0390717708190627	580.851969015482	30.8875015535638	0.0250710239882823	7.70096737620846	2.23983809473218	DNA replication and maintenance	AAA domain [PF13401.10]	REFSEQ DNA transposition protein; Xu	1	1	0	454	1044	g86_viruses_sorted	0.0330906773746078	3659	4892	r	0	1	prodigal	v2.6.3	MLKLKNVMKQFNIKQAQLAKHVEYRGNCISQAVINLIVNRNIWPRSIERDALEQKIEKALIKLGLNNDYLLNIFEEETGAENVLADESAPVHSNEKLTKESAYMLLRKQTINRDARAHFCIPRDPFTDEMTQDADVYLSDDIRYVRAAMRQTAQHGGMLAVIGESGSGKSTLRHDLIDFININHEPITVIEPYVLGLEDNEVKGKSLKSMDISSAIISSINPQAKPRRSAEARARQMHELLKNSALSGRKHLLIIEEAHGLPIPTLKHLKRFYELQEGFKKLLSIILIGQTELQTKLSEYNPEVREVVQRCEVVNLKPLDFKVEEYIKHKFSRVDMDYTALFDASAFNEIINRLRVASNRRGEKQVRSLCYPLAVNNLVSNALNLAARIGSPTVTGEII…	vOTU_3
206	12	k141_11536	g86	k141_11536_11680_12303	23	11680	12303	623	17.5246323000551	23.05	40	0.028129425842785	81.2117281950273	10.8377198433557	0.0173960190102018	2.80041805468935	2.38782650522552	Enzyme	Transglycosylase SLT domain [PF01464.24]	REFSEQ endolysin; Xu	1	1	0	459	1055	g86_viruses_sorted	0.14597076315796	11679	12303	f	0	1	prodigal	v2.6.3	MRYLTLIIVFMLFSCHLTPAIASVPNDAKPYQRELTRNARAIFGLDAPVSLFAAQIHQESRWKVNAKSHVGAQGLAQFMPTTADWIANAYPKTLGNNEPYNPSWALRALVQYDYWIYQRINQTASDCDRWGFTLSAYNGGLGWVNRDRQRAKREYQDSAHYWGVVENINGGRTSVNFKENRDYPIRIIYRWQPVYIAENWGSGVCDD	vOTU_3
186	11	k141_11536	g86	k141_11536_3_155	1	3	155	152	11.2111200570219	68.1176470588235	34	0.0737573687961966	32.6299597617228	7.09908085853853	0.0467044793324903	2.20054675837344	1.86864431888865	Hypothetical			1	1	0	449	1033	g86_viruses_sorted	0.386253461480301	2	155	f	1	1	prodigal	v2.6.3	YRDAEANLLGNVNSQQKDNTTYGTDYRYDEHYHHLHICGFDFNLIIKKQD	vOTU_3
187	12	k141_11536	g86	k141_11536_251_358	2	251	358	107	2.28674298811744	145.333333333333	6	0.02137142979549	1.95112138958896	1.08098424671805	0.0101026565113837	0.509115311739706	2.36834114707563	Hypothetical			1	1	0	450	1034	g86_viruses_sorted	0.462620179505832	250	358	f	0	1	prodigal	v2.6.3	MKLFIKYLIIFSISYLSVNYAFSTNVTSELNYYKK	vOTU_3
189	14	k141_11536	g86	k141_11536_1013_1516	4	1013	1516	503	16.7799409763146	26.2926829268293	41	0.0333597236109633	73.8358838499317	10.7443525558074	0.0213605418604521	2.83833834683038	2.12645135392235	Hypothetical		sp|P44215|Y1489_HAEIN Uncharacterized protein HI_1489; Xu	1	1	0	451	1036	g86_viruses_sorted	0.0180198610578357	1012	1516	r	0	1	prodigal	v2.6.3	MKLTRCPICHNEINLEALVEDDSGRELLMLVSNLSYGCAKPMIAYIGLFRTQKSNLSNSRAVNLINEVLQLFQPSRHLAHALRETVNNIHAKRLTSDYKPFKNHNYLKSVYKSTKHLFVYVEHKEDKPVRSSNEEYFEQMYRAGVDFNKLEKNIPGALDWYKKKTGA	vOTU_3
195	1	k141_11536	g86	k141_11536_3030_3302	10	3030	3302	272	10.3889274982982	33.5217391304348	23	0.0381945863908021	29.2013203950236	5.66712510239308	0.0208350187587981	1.63170602952128	2.89378252606592	Hypothetical			1	1	0	453	1042	g86_viruses_sorted	0.275598466307444	3029	3302	r	0	1	prodigal	v2.6.3	MGNNQVINNAINAVNKAVNILANEELTIVGFYHDSLSKPTIEIEHHPKCTKFIATGKATYYRHEGYYRFGQFELNGCRIVWKERDISRLH	vOTU_3
199	5	k141_11536	g86	k141_11536_6698_7705	14	6698	7705	1007	9.5983068557891	34.2608695652174	23	0.0095315857555005	25.1495364881787	5.62512472618771	0.0055860225682102	1.62863752110993	2.43957423189761	Hypothetical		REFSEQ hypothetical protein; Xu	1	1	0	456	1046	g86_viruses_sorted	0.0869900671783611	6697	7705	r	0	1	prodigal	v2.6.3	MARATNSTKEAIELPAIDEQRINDAMNTITTIQSAYNEERDLVNQLLGQAQMADAFTKFSLTVRTSKLNFVKENKLYRSLKGKKSPNGYDFLTGTWEEFCNLLGISVQKADLDIQNLKEFGEEALDSMSQMGIGYRELRQYRKLPEDQKTALIEVAKAGDKESLVELAEEFIAKNNKEKDLLKKENSNLQADYKALSKRNADVAKEKEELAIKLAQFEMKTMPLDERLEPFKKQIAETQSRIDKLFEEQRQYVDIMYKLMLDIMENDPDYDPEKPYSLPESMQIALLTLNGSAVLTLDQARYVHRELWNKFDSDIMEAQQRQESLVNENVQDLYK	vOTU_3
201	7	k141_11536	g86	k141_11536_8068_8259	16	8068	8259	191	8.79525901215743	32.9642857142857	28	0.046048476503442	21.4300848153178	6.952643467482	0.0364012746988586	1.9556854782234	0.942183988781935	Hypothetical			1	1	0	457	1048	g86_viruses_sorted	0.0406566264690294	8067	8259	r	0	1	prodigal	v2.6.3	MSKVLTPEQVKQQFQQKGKTIKSWAIENGYHPVVVYNVLNGLSRAHRGKTHDIAVKLGLKQAY	vOTU_3
209	15	k141_11536	g86	k141_11536_13053_13355	26	13053	13355	302	9.76420886887327	26.448275862069	29	0.0323318174466002	26.4566517817976	7.59966400288815	0.0251644503406892	2.05183979442326	1.05492878726116	Hypothetical	Protein of unknown function (DUF2730) [PF10805.12]		1	1	0	460	1058	g86_viruses_sorted	0.0045550479826704	13052	13355	f	0	1	prodigal	v2.6.3	MNFNEITFNWQFLQWVVMAVVGVYSWLIGRQSASQKELLDLRIRITQLEETVKSLPTQQHVTKLIEKLSSNEATLTQLSDRLSGLSHQLNNINQFLLKTK	vOTU_3
226	32	k141_11536	g86	k141_11536_30951_31127	47	30951	31127	176	4.97470672796295	243.176470588235	17	0.0282653791361531	7.21711783197234	2.80148138468068	0.0159175078675039	1.0975250710954	1.98011453270334	Hypothetical			1	1	0	466	1079	g86_viruses_sorted	0.20348008004748	30950	31127	r	1	1	prodigal	v2.6.3	RSPKIAIDYFITAKINKIDTYCAIKEKGENKKQNEQINPKMLIKNIIVIDKQDNRNDE	vOTU_3
198	4	k141_11536	g86	k141_11536_4892_6673	13	4892	6673	1781	39.9285218513575	33.8256880733945	109	0.0224191588160346	390.949519776307	26.8572450504715	0.0150798680799953	7.11713833242484	1.83659164545599	Integrase		REFSEQ transposase; Xu	1	1	0	455	1045	g86_viruses_sorted	0.167809609402049	4891	6673	r	0	1	prodigal	v2.6.3	MVSPNIRNYLNELAIKLDKTEFGSRSTIMNEAKEFLGVSKQTIYRQLKEFCGWSSDRKCRSDKGDTSVSDVSLNVVGAICKESVRDNGKQTMFTTTATSIAKQNGYEIGVSTNHFARLLRVRKMNVKAQQVANPVQSLRALHPNHVHEVDPSLCLIYYMKDKQHIMRDRDFYKNKLENYAKVKYKVWRYTLYDRASGVIIPWYVEAVGENQHSLFQFLMFAWGKQDGRLFHGVPQLLYWDKGSANTSSAIKNLLDHLEVKYLEHEAGNARAKGGVENANNIIETQFESRLKFQPVSSIEELNHAAMNWAEAYNANRLPGQDTRLRRIGLVEPVSRQSLWQHITAEQLRTLPSIEVCQALMASREQERQVKADLTITFRHPQAESSLIYSLKGLHGIAMK…	vOTU_3
217	23	k141_11536	g86	k141_11536_18219_18980	37	18219	18980	761	16.7709090047998	20.5238095238095	42	0.0220379881797632	75.5366372513972	11.8385236964695	0.0155565357378048	2.96260729927027	1.66487988790996	Tail-related		REFSEQ major tail protein with Ig-like domain; Xu	1	1	0	461	1069	g86_viruses_sorted	0.100535046276287	18218	18980	f	0	1	prodigal	v2.6.3	MSDLLMSLQGTINLAVRNAASSPVRPGAFRHVGTADSCEMELSVETVAQNESYTGQRLQVGELTLGKSGTLNLTLKDWSIENIALALYGEVITVNSGKATKEKLPDGLVVGDRIKLAHPFVSDVKLKAVDGSMLILGTDYEIESTHAGLIKLLTTAALTATVDYSYAKTENLGIFTRQPPERWFMLDGINTDRDDEHVIVELFRVKFNPISNFSLLHNEGYGELPLTATVLADMTQTKDSSLGYFGSYIQKAK	vOTU_3
218	24	k141_11536	g86	k141_11536_19043_19459	38	19043	19459	416	5.12386540878866	39.0588235294118	17	0.012316984155742	7.9502939141151	4.02090681064524	0.0096656413717433	1.23453581676265	0.893419683064141	Tail-related	Family of unknown function (DUF6631) [PF20336.2]	REFSEQ tail assembly chaperone; Xu	1	1	0	462	1070	g86_viruses_sorted	0.341745722552068	19042	19459	f	0	1	prodigal	v2.6.3	MAEKVTTTKEEFNNLEVLMPNREITLAGETITVREYSFKDALTIGNEIDQFVALIVAEMNSTNKLSIEQADLIIINNLELVHSLISTSIQKPVTWIEALSYENGLQLLDWWWVVNSGFFMNAVTRKIIRQNATKQVNQ	vOTU_3
219	25	k141_11536	g86	k141_11536_19675_22506	39	19675	22506	2831	67.7436129307372	19.0625	144	0.0239292168600273	1166.71016162671	41.2004426696621	0.0145533177921802	9.86028210218479	2.69192807933901	Tail-related	Prophage tail length tape measure protein [PF06791.17]		1	1	0	463	1071	g86_viruses_sorted	0.351276078771874	19674	22506	f	0	1	prodigal	v2.6.3	MANKDMNISMKFTADVNRTKKNIQEVVEAINHEKQAISDLLKVEQTETKTQESATKAAKKHKKEVEKLRQGLDQLLGSIDPVNKGLSRLDELESKLRKSKKAGVIDDETFNDYLGKINNQRAALSTDESQNEGAKKLILNAMEVRRTITDMIKQLENGNFSGAVNSLFSIGNVTGKLPPQFRAATLSVVGFIEAAYGIARVLSSILSEQETFEKSIISTGNYAGTTASNLEVMSQKIGSIGHNYSETRENIAQLTQQGQLSAESIENIGTAAAYMTALTGQSSKEAISSFNNIQKSVTEWAFETNKQYHWMDLATYKRIAALEAQGDTEEAIAVATGKYADVLKKRVEEMLPQLNWLATAWDKLKNVVSDLGNSIKKELKFNFGLATLDEEIKALEKRK…	vOTU_3
221	27	k141_11536	g86	k141_11536_23674_24477	41	23674	24477	803	8.54767746730551	23.45	20	0.0106446792868064	20.8781820413775	5.41885992167786	0.0067482688937457	1.47129300146727	2.12657678824502	Tail-related	Phage conserved hypothetical protein BR0599 [PF09356.14]	REFSEQ tail assembly protein; Xu	1	1	0	464	1073	g86_viruses_sorted	0	23673	24477	f	0	1	prodigal	v2.6.3	MSWNQFEYSTNNGKPLTLYEFVHNEQKYYRYTNADRNVEFNNAIWFSEAISNTGLSVGSGNNLEITLPSASKVVHIFRRVPPTKPVVIKMYQLHENDNEFRVIWIGKIQEVKRESIEKARLITASVASSFERNGLRLTYGRSCPYALYDHNCQIRQSNYKFANEIIALDGANITVNPSNVMSGYFSGGYMEYYIDDIQELRGLKSHVGNSIGVLGGTQGLQKGMKINLYPGCDKTIKTCNEKFNNHLNYGGQPHIPGVSPFTIVKLF	vOTU_3
225	31	k141_11536	g86	k141_11536_28125_30380	46	28125	30380	2255	9.91717938885664	19.6875	32	0.0043978622566991	28.0324528356151	9.15565392659157	0.0040601569519253	2.2969805189672	0.331533269863114	Tail-related	Tail spike TSP1/Gp66 receptor binding N-terminal domain [PF18668.5]; GDSL-like Lipase/Acylhydrolase family [PF13472.10]	REFSEQ haemolysin-type calcium binding; Xu	1	1	0	465	1078	g86_viruses_sorted	0	28124	30380	f	0	1	prodigal	v2.6.3	MNTTIEKLNNEQDYAPDEPVWGPVRLIMRGDTVGGGLNGNLNKPVIDLAKRMAYIKKQNEDISQNATAGFILLSSFEKGATLTLANEILLFQADSQYYRWTGTLPKTVDANSTPATTGGIGGGKWVLVGDSSLKAALNSIDGADMVRTSTGESVQQLINMFSKRNNLHLIMAKMAAGEEVKIACYGDSTTDGVGTTDHVKNIAGTDHNINAPNAWPAQLQILLREMYQNDAIKVFNAGFSGQRIENGWATVNYETNITKNPHYGVCDMVLINFGLNDAARTNRLYRYIIQTEILIKKIIIGGSTPVLLSCNLTYLSKNDGSERDKHEVTQQYNQAKLYLAQKYNIPFFDLSNAMLCWLQKNNQYKWGELQPDGLHFGDMGHKYQAMWLASRLYSNTVII…	vOTU_3
691	2	k141_121815	g86	k141_121815_16109_17362	25	16109	17362	1253	0.124590163934426	61	1	9.94334907696937E-05	0.0464816911580297	0.21368113040747	0.0001705356188407	0.167157568656785	-0.532975965066644	Capsid/head-related	Phage Mu protein F like protein [PF04233.18]	sp|P44226|VPF_HAEIN Mu-like prophage FluMu F protein; Xu	1	1	0	37	142	g86_viruses_sorted	0	16108	17362	f	0	1	prodigal	v2.6.3	MAKTAFALNMPPEKAIKWLEQQGVSIQSRSSMNPEDAAKVITVARISNLDMMQSIKTALIDSAKNGTTYAQFKKDILSHMQAAGWLHKDENGKPEIIDPDSGEVFGSPRRLENIYRTNMQAAFSAGRYQSLMQNAVSRPYWQYSAVNDNRTRPAHAALSGQVYRFDDPFWNTFYPPNGYRCRCTVTALADRDIQRRNITISESTADNLTDVVKTDKSGKTYISKTYRAADGMQVSTDKGFNYNVGKVNFRPNLEDYDRNLAQQFARADISGAEFKASLQRLQKEISLADKQQSTAGKISRPSVKFAAGMLSEENQLLLQSERASVWLSEDVLTEQIKNITGQTADKYYQELPEVIHAPEMIFKGKKKTFALIRETKTGKMLAIIRLGGKDREIQVQSFQ…	vOTU_4
693	4	k141_121815	g86	k141_121815_19226_20143	28	19226	20143	917	0.423695844385499	35	2	0.0004620456318271	0.191879849256147	0.48564789183654	0.0005296051165065	0.247977154225321	-0.249829657270557	Capsid/head-related	Mu-like prophage major head subunit gpT [PF10124.13]	sp|Q9T1W1|CAPSD_BPMU Major capsid protein; XhXs	1	1	0	39	145	g86_viruses_sorted	0	19225	20143	f	0	1	prodigal	v2.6.3	MATVTSTLLNALTISLRKEFQEGIAHAAPTWSEIAMRIPSTTGINVYSWLGEVPMMEEWLGKRTVKQLKENPYHIENKLFTSTVGVPRTAIEDDQVGNYRLVVKQMGEAAAKLPDQLVWGLLPKGLDIKCFDGQSYFDAEHPLYANSDGTGDVSFQSNVTTGQDAGVPKWYVIDDSQILKALVWQERTAPELESHTDSAKSDNVFMYDKYYYGARARGNAGFGLWQLAHAAVDCDLNAENLDKILSRMKTLKADGGHNLAVRPTKLIVPPELETPAKKLLKTQIIDGTTNIWADCLKLHVEPSLS	vOTU_4
684	15	k141_121815	g86	k141_121815_1423_1683	2	1423	1683	260	3.57828567798353	55.0833333333333	12	0.0137626372230136	4.19031878292436	2.62270408843001	0.0100873234170385	0.901299255409124	1.06022676022268	DNA Packaging-related	Winged helix-turn-helix DNA-binding [PF13693.10]		1	1	0	32	119	g86_viruses_sorted	0.897949996884158	1422	1683	f	0	1	prodigal	v2.6.3	MQKNSADWHRADIVAALKKKGWSIAALSREAGLKSNTLKTALEMPYLKGEKIIARAIGVPPKQIWPTRYERHNFLPILTDLKVNGG	vOTU_4
689	0	k141_121815	g86	k141_121815_12896_14512	23	12896	14512	1616	1.77356543674675	30.2857142857143	7	0.0010975033643234	1.38067140609221	1.76693884868575	0.0010934027528996	0.597684705110139	0.0110870965984971	DNA Packaging-related	Terminase RNaseH-like domain [PF17289.6]	sp|P17312|TERL_BPT4 Terminase	1	1	0	35	140	g86_viruses_sorted	0.249172576832149	12895	14512	f	0	1	prodigal	v2.6.3	MKKKDFLADLQKLAGELRAKIETEVTGFDSSPKAVTARQAQVQDKNTGFEYFVNNYFPHYIKNKGKSELHKYLFQRLPEIIRSSSSENDAIVAPRGEAKSTIVSQLFVLWCVVCGYKKFALIVMDSEDQAFPMLEAIKAELEFNPRLRCDFPIACGQGRIWQAGKIVTANNAEIMAAGSGKKLRGVRHGAQRPDLVVLDDIENDEQVRTPEQRDKLESWVNKTISQLGGVGEKQDIVYIGTLLHIDSVLNRMVKNEFWTARKFKAIVQWPDDMALWEKWEEIRRNQGRKAAQAFYDANEAAMLKGAITSWSARSILELMTKRARIGLSAFASEYQNDPLAGDDAPFANSLVFWVNRLPDWVYYGACDPSLGKAGKARDPSALLVGGYDRKNGILDVVEA…	vOTU_4
698	9	k141_121815	g86	k141_121815_26941_28269	38	26941	28269	1328	0.571970808848914	39	3	0.0004307009102777	0.277365135726259	0.709571790113866	0.0005343161070134	0.323452113563372	-0.42541376449529	DNA Packaging-related	DNA circularisation protein N-terminus [PF07157.16]	sp|P71389|VPN_HAEIN Mu-like prophage FluMu DNA circularization protein; Xr	1	1	0	44	155	g86_viruses_sorted	0	26940	28269	f	0	1	prodigal	v2.6.3	MVAWSNNLQPASYKNIGFEVLAVNDSNSKALAEHGRPFAAGTDLEDLGTVGRQCQISAVYFGVNFDTRLLQLLNALEEPGAGVLIHPIFGVMQDMIAASWSIRTDAENVNYAAIDITFRETKESQPIFLFENTFISKIEEIINTLDGYAQQLLGYIDTIMAVKNAVSAIWGSINGVYAAFCGVVGGVRNFFDLDPLAYFTGGTFATGTFRQDAAKLTHSLAGMVKDGLSKDAEHGTDSLNTQQVYDVLIGRIEQLNSIPGKILSEEDSDEGSKETGNHVHRITEQQILPVAQTLQLISINVLLQITIELIEQDSDEVTAKELIYINNDLRKRIQSAINQLRATYSAATAANSPEAAAIYTQITLTIARLKDSAAQLNALIMAVINQKPPLRVRAAGING…	vOTU_4
707	18	k141_121815	g86	k141_121815_36361_37152	50	36361	37152	791	12.2537144579364	105.5625	32	0.015491421565027	38.1774455455035	6.12275368992493	0.0077405229961124	2.01040338944548	3.04961720627744	DNA replication and maintenance	Relaxase/Mobilisation nuclease domain [PF03432.18]		1	1	0	53	167	g86_viruses_sorted	0.313212463486184	36360	37152	r	1	1	prodigal	v2.6.3	NYISRNGEIDIENQDGEKLQGKKEVYGQINDWKKLGIPEKSKKREAINIVLSMPAGTPPEAVKNAAREFAAEQFIGHQYAFALHTDAERAGEPPHPHVHLCVLMKDEFGQRLNPRKNDLYEWRLRFAEKMREHGVPCAATRRQHRGVTVKGENLILSSMRKRGFVGNVQKQLAKDLIEAIQTNKRPSHAFIKEAVTTRTEIVSNYAQISKELYNSGYKTEARLLSKFAQEVSNADFSTRAQKTYDKTVQDIQKNINPDILPER	vOTU_4
683	14	k141_121815	g86	k141_121815_471_1202	1	471	1202	731	4.8223625868352	42.3	10	0.0065969392432766	7.11224690564932	2.32399606098531	0.0031792011778184	0.786484881591056	3.17662371436269	Enzyme	Peptidase S24-like [PF00717.27]		1	1	0	31	118	g86_viruses_sorted	0.120069564420139	470	1202	r	0	1	prodigal	v2.6.3	MDITFKDRLFTLFPNDTLTTIASKIGMTQAGLFKVFNKNSLPKAETLLKINELTGCDIKWLMTGIGNPYQQLNTPNPADKLLQSDINAPLAFDVIGRPVDIEEFVFIPRYNIEASAGHGSVLHNEESNLVMAFRRYWIKHYLNANPKDLSVIRIKGDSMQGVLNNGDNVLVNHTKNSPQDGLFVLRIDGNLFAKRLQMMPDNKLLIQSANKEYKSFTIDLKAPPNDFEIIGAVEWFGRQLNSF	vOTU_4
692	3	k141_121815	g86	k141_121815_18110_19225	27	18110	19225	1115	3.06086784590145	36.8888888888889	9	0.0027451729559654	3.27986945391466	2.17035794525523	0.0019465093679419	0.725992687945766	1.22661001334044	Enzyme	Mu-like prophage I protein [PF10123.13]	sp|Q01267|PRO_BPMU Protease I; XhXs	1	1	0	38	144	g86_viruses_sorted	0.363848879226183	18109	19225	f	0	1	prodigal	v2.6.3	MAQKLAVLNAEIELTADGSNPQSRIQLLPDGQFRGIDGRPKDVPHWILNSTNGFNVAQLANAAQNDIVIDYEHQTINAKNNGQPSPAAGWIKHVEYIPGKGLFADVAWTDKAKAMINAKEYRYISAVFPYDINGYVLKLAHAAITNFPALDGMDELIAACSQKFTTDETNNMDDILKLLRQLFKMPDANETQLQAALTALATSQPADVALSAVFTTLSEQTQKIAALSAQASNPDPAKIAALSAQAGNPDPAKLVPIELMQSLHQQVAALTAQLQNKDKTEVIDKALSEGKLLPAQKQWATDLAATPAGLAQLKSYLGTVSGVAALSGEQQGAANAAAEKTITLTSEDKEAAKALGYSEAEYLEIVKKGGK	vOTU_4
703	14	k141_121815	g86	k141_121815_33943_34299	46	33943	34299	356	4.34017987349494	286.791666666667	24	0.0121915164985813	5.67233435541874	3.85142597603414	0.0108186122922307	1.44895422613336	0.337314932829225	Enzyme	Peptidase S24-like [PF00717.27]	sp|P0AG11|UMUD_ECOLI Protein UmuD; Xh	1	1	0	49	163	g86_viruses_sorted	0.46783143646947	33942	34299	r	0	1	prodigal	v2.6.3	MIDLYETDQQRQSIDIQSYLIRNQPATIAVRCGNDSMKNAGIGTGDILIIDRSLEARNSDIVMANIGTAFTIRRYELVNELAYLNFDSTIGKFDNYIFRPQDNMEIVGVVTFVIKAIR	vOTU_4
687	18	k141_121815	g86	k141_121815_7840_8235	11	7840	8235	395	0.356060606060606	33	1	0.0009014192558496	0.15611880252247	0.246396743582308	0.000623789224259	0.162954466352113	0.672972425569092	Hypothetical			1	1	0	34	128	g86_viruses_sorted	0	7839	8235	f	0	1	prodigal	v2.6.3	MKEFVRQEIIAGLQLLCTLRLQGAPPAEGIEATAQGWLIALKARTAGFEENLDENRINKAFQLLAAKADRWPPPVALIELIPERPRPKLLNYDKKLTEEQKQQGKKNLKAIQKMINKVLNGKSKGFKDGAE	vOTU_4
690	1	k141_121815	g86	k141_121815_14518_16116	24	14518	16116	1598	0.215686274509804	51	1	0.0001349726373653	0.0855348244641955	0.22226147170498	0.0001390872789142	0.166284339972017	-0.0395418906932699	Hypothetical	Protein of unknown function (DUF935) [PF06074.16]	sp|P44225|VG29_HAEIN Mu-like prophage FluMu protein gp29; Xu	1	1	0	36	141	g86_viruses_sorted	0	14517	16116	f	0	1	prodigal	v2.6.3	MARKNKKSTVQKIAPKAPIAPIEETQTSAAQITALNRVLSDHPANGITPATLKNILEAAESGDIQAQHDLYCDIEEDSAIGAAMSTRKNAVLTLNYTIDPPRNPTPAEEQLTTAADDLIRGIPGFNKVLLDMMDAVGHGFSPLEITWQLIDGKQIPVKFTHRPQSWFTWDKDDNLLLKTPNNQQGESLWPLGWVVHIHKMRSVQAARDGLFRLLAWMYVFKHYSTSDFAEFLELYGIPIRVGKYDAGTSEKDKRTLLRALAQLGHNAAGIMPKDMEVEIINATTANAGNNPFIQMIDWCEKSISKLVLGQTLTSGADGKASTNALGLIHNEVRRDLMIADAKRLEETITQQIILPYLQINYPNIDPRRIPVFAFDVQEPGDLTQLADALPKLVGIGMQI…	vOTU_4
694	5	k141_121815	g86	k141_121815_20182_20550	29	20182	20550	368	2.78350713019367	32.125	8	0.0075638780711784	2.82501479044107	1.98646956213771	0.0053980151145046	0.663533664033257	1.20120140282137	Hypothetical			1	1	0	40	146	g86_viruses_sorted	0.0919928596934888	20181	20550	f	0	1	prodigal	v2.6.3	MAKNQNKTKEPDSIDATNPDTGTNPDTVTNPDAETNPDTGTKPEDAKNVSDCKQNNAGTANCIDVRTLGGRENSHWRCGIQFTQEWKRLKRKEVKTQHAWMRIVTDSLLDIRIVNDGGGNDL	vOTU_4
697	8	k141_121815	g86	k141_121815_23652_24026	35	23652	24026	374	0.165656565656566	45	1	0.0004429319937341	0.0641134797967774	0.228690300831701	0.0006114713925981	0.165516921010499	-0.380829553802157	Hypothetical			1	1	0	43	152	g86_viruses_sorted	0	23651	24026	f	0	1	prodigal	v2.6.3	MLTENGQLTCGVEYHGQTLRHYTLKPITLAKELEALDQLEARDNKPATAREEEVLTTLTYISKMITIKGIDPEDMSVAFLLNNLYSYDYENIVQAVERLNAKYKAAGQSAVSDTKAAENESAIK	vOTU_4
702	13	k141_121815	g86	k141_121815_32994_33635	45	32994	33635	641	7.15999513850815	35	15	0.0111700392176414	14.6182550300823	3.64235918877405	0.0056823076267925	1.1147222352576	3.15561656390681	Hypothetical			1	1	0	48	162	g86_viruses_sorted	0.111131527387078	32993	33635	f	0	1	prodigal	v2.6.3	MPEYKSSIAVCQLDENGYFVGMTTAELDPLEGNGNYLIPRLCIIADAPELKAGYIPQWLGNVWEYIEDHRGKTVYSKKTGERINISELGELPDDVTTQTPIAYSEWSDKANAWVEVSNVDELRLFDKRKDAGTLNRNQILTQIELVHGENKDKLVEIAERELSGVHLIKVRNAIMEAQTFTLENDDIWQFFTETLNINQDELFRLWEQAKSNY	vOTU_4
704	15	k141_121815	A	k141_121815_34310_34651	47	34310	34651	341	6.25807200785648	216.565217391304	23	0.0183521173250923	10.8896753408394	3.86543092362817	0.0113355745560944	1.42497635929193	1.67907423068914	Hypothetical			1	1	0	50	164	g86_viruses_sorted	2.30438056298872	34309	34651	r	0	1	prodigal	v2.6.3	MGITAEEFLKTAKKRVSKLEPFKDDIIKLKQEKVSNLDIVRFLELNGVRTSPANVCKYLKTIQSDLEQAKPKKVNAVKAHAKSLDISQTKDTQESKKKPLPSWASKDDVDDLF	vOTU_4
705	16	k141_121815	g86	k141_121815_35241_35624	48	35241	35624	383	1.8642012570489	40.4	5	0.0048673662063939	1.46587794042633	1.17549063315703	0.0030691661440131	0.461721765820862	1.49161394344808	Hypothetical			1	1	0	51	165	g86_viruses_sorted	0.235312900081308	35240	35624	f	0	1	prodigal	v2.6.3	MGLDMYAYAVKNTALNKFDTDIELPETGKEVIAYWHEFEYVNEFFEDLYFDRGGIKELFNVTTVRVDETDLNDLEKSIKDLKYEIETGSLGEDDGMYMEDVDATLTFITHARYLINEGYVILYYTWW	vOTU_4
706	17	k141_121815	g86	k141_121815_35739_36161	49	35739	36161	422	2.76667507598112	38	7	0.0065561020757846	2.76864829988113	1.66603745040676	0.0039479560436179	0.595092410729427	1.84952388188798	Hypothetical			1	1	0	52	166	g86_viruses_sorted	0.59529675374015	35738	36161	f	0	1	prodigal	v2.6.3	MFFYMGAYTLNPSDIGNEKIIIPFPTDAIQIAYWNRYTLLHGFFMDLYHRLGGLQQFNYISILVNHEDLDEIELRIKNFYQFSNYGFLWNAYFSYLDIEEDEGEGKEIFEKNIDELEFVEVAREKMNQGFAVLIHSYWSV	vOTU_4
685	16	k141_121815	g86	k141_121815_1707_3764	3	1707	3764	2057	1.21061507936508	40.3333333333333	3	0.0005885343117963	0.766919881199736	0.705294379894218	0.0003428752454517	0.32339765308317	1.56253669330403	Integrase	Bacteriophage Mu transposase [PF02914.19]; Mu transposase	C-terminal [PF09299.15]; Mu DNA-binding domain [PF02316.20]	1	1	0	33	120	g86_viruses_sorted	0	1706	3764	f	0	1	prodigal	v2.6.3	MNSTCLSSAELVNLQLPILPKSKQGIEYIAKRDNWVCHYIDGKGRGGKRKVFVVSNLPTEIQIAIKEKQAHEILNNENNAISVKHVQKHTKVSKKLHQLGLSIDENINNLIDKQKNIAYARMSLCQEVNKMHNVAGLGIKESVRYVIEQANSGLLPENLLQLIEIANARNNANRIVSFQTLYSWLRIYRAAKTPNERLAALSPKQTKPKTPLLAYEWLPDFMAFYSNANSPNITEAYRRFAKNWIETGNNIVNLPSIDVVRRALKKMPVIALERGRKTGAAYKSLLPYVKRDWLSLSPNDVWIGDGHSFKAKIAHPDHGRPFKPEVTMIVDCCRMIVGFSVSLAESTIAVADALRIGIKNFGLPLMYYSDNGGGQTGKMIDHEVTGYCARLGVHHETGM…	vOTU_4
699	10	k141_121815	g86	k141_121815_28259_29434	39	28259	29434	1175	3.61613352996519	38.5454545454545	11	0.0030775604510342	4.33627426134081	2.61805885063919	0.0022281351920333	0.853767367892768	1.16902415910953	Structural protein	Mu phage baseplate assembly protein GpP-like	N-terminal [PF21683.1]	1	1	0	45	156	g86_viruses_sorted	0.0949133122494811	28258	29434	f	0	1	prodigal	v2.6.3	MSNNDNGVNFPYGNTVTVRVGGKEHKSWLSYDIDSDFLIPADAFNFETGLAENQPVLADYSALPCEVLINGQLVMTGIIGRQRESVRKGDRSINFTGRDLAGLLVDCSVSQLNFQGMTILAAAKKIAAPWPAIKNVVLKSEKNPVLSKIDIEPGTTAWQTLIKLSNSVGLHAWMEPDGTLVVGGADYSSPPVATLCHSRTDNRRNLQSIDIEYNTENRYSEVTFLGQSHTRQGDKSKHDLKWVYKDPTMTLHKPKTIVIHDAENLEQLQKHAKKMLADWRLEGFTLTITVPDHKTQDGVLWTPGQRIHVIDEEQEIDAVFFLMGRRFMLNRYSGTCTELRLKEDGVWIPDAYNEKSKRARGRKGKRKGVTDRRNKRRGRKSKSKSTDLAVI	vOTU_4
701	12	k141_121815	g86	k141_121815_30500_31555	42	30500	31555	1055	0.188933873144399	39	1	0.0001790842399472	0.0746585881422185	0.236523930037955	0.0002241932986141	0.164460582402888	-0.289370596882431	Structural protein	Baseplate J-like protein [PF04865.18]	sp|P51767|BPJ_BPP2 Baseplate protein J; XhXs	1	1	0	47	159	g86_viruses_sorted	0	30499	31555	f	0	1	prodigal	v2.6.3	MQDIPTFEEIRTAILRDTVSLNPDADITPDSDNYIRASSLASCATGQYAHQAWILRQFFPDTADSEYLERHCNLRGIRRKNATLAAGKAIVSGNAGATVPAEAQIKCGNVFYTVRTAVVIGAKGTATVEIIATEPGTESNQYEAIAGQFMAAAAGVAADVQIEFATGGTDTETDSALLARLLELLRRPPAGGNKYDYKAWALSVDGVTSAYVYPLHRGLGTVDVVITSDNNVPSDDIVSKVQDYIDSVRPVTAKNSFVIKPDVTKVNIVVKVRLSGASLEQATANIRQALKEHFSTLKPGDSVIVSQLEAVVSAVPSVIDRKMTQPEINLIAEKNTKIEWFMLGNVDVSIL	vOTU_4
695	6	k141_121815	g86	k141_121815_20960_21610	31	20960	21610	650	1.49995483337348	38.2857142857143	7	0.0023076228205745	1.05464297516404	1.66603745040676	0.0025631345390873	0.594888651307724	-0.279182695229066	Tail-related	Bacteriophage Mu	Gp37 [PF08873.15]	1	1	0	41	148	g86_viruses_sorted	0.269887106357695	20959	21610	f	0	1	prodigal	v2.6.3	MITEIENAIVDRLRVGLGGMAQEVKSYGGELDGGAWARTIGRVPAVWVAYGGAKISTKNLAHALYEQSATFTVMCATRSLRDEQAGRQGGASIKEIGSNDLIYAVLRLLAGQKLAGRLNSFGLIPERVRVILKNAYVANGALSVIAIEFKAGWSFAALPDGRFPEQVTDEQDPDYIFAKFGAQLSAADAEFNTITALILDNKTGTHISTNLEMKDK	vOTU_4
696	7	k141_121815	g86	k141_121815_21793_23205	33	21793	23205	1412	0.390846182559509	43.5	2	0.0002768032454387	0.172012396177444	0.462241480341023	0.0003273664874936	0.249313250115283	-0.286367843459989	Tail-related	Phage tail sheath C-terminal domain [PF17482.6]	sp|P44233|VPL_HAEIN Mu-like prophage FluMu tail sheath protein; Xu	1	1	0	42	150	g86_viruses_sorted	0	21792	23205	f	0	1	prodigal	v2.6.3	MTEQIQFDTIPGSIRVPGRYIEFNTRTAVRGLPANAQKMLLIAPMLPTGTQPPLTPVTIFSDAEAADLFGGGSWAHRCVTQAFTNNQYLDLTVIGISDADAGVAATATVSFIGTASSVGVATVTIGGTDYQVAVRSGEKAADITERLAKVINAPESLVTAEVNNGIIQLTAKNKGAIGNEIALTAQITASDIVTLTTAFKDGDVNADIRPALDIVAGKRYHIICNAYTDSKNAQALAEHINSVSNAIEKRGCIGVMGWRGTLASGTTFAGQLNDGRITVAWYKNAIESSALIAAGYAAVLAFEEDPAKPLNTLQIKGLTVTADSDWPLFAEFNNALYNGLTPLQVVSNKVQIMRAVSTYTKNATGTDDPALLDITTIRTLDYVRDAVNQRIALRFPRDK…	vOTU_4
700	11	k141_121815	g86	k141_121815_29449_30081	40	29449	30081	632	0.748897107057929	41.75	4	0.0011849637769903	0.392853613385198	0.934897689142886	0.0014792684954792	0.393517314410965	-0.47266174898396	Tail-related	Bacteriophage Mu Gp45 spike protein [PF06890.16]	sp|P31340|SPIKE_BPP2 Spike protein; XhXpXs	1	1	0	46	157	g86_viruses_sorted	0.124621396335145	29448	30081	f	0	1	prodigal	v2.6.3	MSSIAKLANRTRNIVTDMQSGVRQAFRGVLNRINSSNPIQTAQVAGLADETLQDVEHIQQFGFTSNPPAGTEAIIIPLGGTSTHGIIIATENGNYRIKSLASGEVAVYNQSGASITLKNGKIIDIECDTLNINAITCVNITTPAVNCSQELTANGQINGNCGMAIQGGNGATFSGNINQTNGSYTTDGDVKANGISLTSHDHMTGVGKPV	vOTU_4
337	21	k141_13382	g86	k141_13382_14215_16827	20	14215	16827	2612	4.13866619111125	22.2727272727273	11	0.0015844816964438	5.69756586457263	3.01753569151598	0.0011552586874104	0.871334187095709	1.28668255670327	Enzyme	Mu-like prophage I protein [PF10123.13]		1	0	0	188	457	g86_viruses_sorted	0	14214	16827	r	0	1	prodigal	v2.6.3	MGADKKNVYRVLSSGADKNNVYRVLSSKATLPGKDKQTSWVTVTREGSFSDPRYGKFEITHDMLLSMVRNFDQKVIGQEVFLDVNHDFAKGAAAKIIKLSIEGSRLRALVEWTDYGLEAVQKRGFVYLSAEFCDNWQDNEAGACHGATLLGAGLTVRPVIKRLDPITLSCEADGDVFILAELAESILKNARANMEAIEKLKKKLSELKYAEPVINEVIQLAELSITEDMPQEKTDKIVSSLLGTAKKLSEQAAPISQQNNTSVNTTNNPSDNTSNNPGGKTSSAQQANNPVMLSEAQIASIVAKQLAEVKKEEEEKQQSQAKAEKLLTEEINKVDGLPDDLKKQLSEEGISLLSRDMTETQIKALAQHQITHGQSLIAARTLSSMGYQVAGTPNITVPD…	vOTU_5
327	11	k141_13382	g86	k141_13382_2_475	1	2	475	473	6.23874834726741	77.95	20	0.0131897428060622	11.0120919147427	4.06957878884264	0.0086037606529442	1.35849549284746	1.59674402296183	Hypothetical			1	0	0	184	438	g86_viruses_sorted	0.215690687813157	1	475	r	1	1	prodigal	v2.6.3	MQRVPLENRAQKDKFGQGKHGFQSGNPSTGVLATIPGAAWFDSIQEEMAAIVEQAGFSLNSNNNHQVVDAIRVLIKQATPARNIGGVLFDGSKDIDLPGVNQQGNQNTSGNAATATKLQSAACINGIPFDGSKDINATPAGAVQFFAMDTAPVGWLKA	vOTU_5
333	17	k141_13382	g86	k141_13382_8140_8757	10	8140	8757	617	1.57107074804844	31.4	5	0.0025463059125582	1.14445607060824	1.25156848724268	0.0020284740473949	0.462207933700259	0.691252221154978	Hypothetical			1	0	0	186	447	g86_viruses_sorted	0.0751659881734511	8139	8757	r	0	1	prodigal	v2.6.3	MKNKLLILLLAISLAGCGESDGTSVTNASSASQVSVPDSSAESTAVNTAELKKSKEFQESEPPQNNITPAEAKAFAANLLKKITDDEQFVKDAYKLGEYETLKKYTLHDVPEYMKTPYSEVEAKVPFRSPYFPYSDVMSPYTSCDTALTKLAHLSSILADLVREDTADRRKLMRQEKQKYIEARDKCRKRVNMSYEDALKAYNAE	vOTU_5
336	20	k141_13382	g86	k141_13382_13811_14212	19	13811	14212	401	3.64785707773085	26	11	0.009096900443219	4.52052331310567	2.8826311735093	0.0071886064177289	0.867383823452243	0.882222936987576	Hypothetical			1	0	0	187	456	g86_viruses_sorted	0	13810	14212	r	0	1	prodigal	v2.6.3	MAVKPFTNTAKHVVFIGTTLVPPGETRFVDERLLASERSQSSGAAQPPDPLTELLKKNVSGVIAGIEDLTIDDLEKLGELEQLGQHRKGVLSAISERILSLSSNMQGDGMDSFFGGNEQGTDDNSGGQDSHAQ	vOTU_5
338	22	k141_13382	g86	k141_13382_17793_19130	22	17793	19130	1337	0.575372943793996	38.6666666666667	3	0.0004303462556424	0.279599911612396	0.714016050174324	0.0005340434182306	0.32297500837093	-0.429268837485715	Hypothetical			1	0	0	189	459	g86_viruses_sorted	0	17792	19130	r	0	1	prodigal	v2.6.3	MGIVSSLKNRFARKTAVTGQAEHMNTSELGYRPTPERLSRLEFALQTVDYELRAVIHDIRMMDKADGRVKRIHDRIARDVTRGGLVIIQSDPSSLVQQEWHAFVNRLQLNNAQKLKSDARGLIIEGNLPIQWVLDEDCNVVAGIRMPSETILPKVGVNGRFKDIKEAFVQYDYRTGQNLAVFPLWQLTLARNDPDNFDDLSCMGRPFLDGCREIWRKLRMTDTDLVIRRRARSPMRLAHVMENASKDELEEYRAKVEANKDQIATDFYMNKKGTVSAIQGDVNLGEINDVVYLLDSFFSGSPVPKGLAGYTDGLSRDILEDLKRDYFDEVDQLQDVLAWVYQQGFRLHLLLKGVNADAENFKISFAERRTESLSQTTDRVLKLKALGLPDSMLWEELGY…	vOTU_5
330	14	k141_13382	g86	k141_13382_3086_4204	6	3086	4204	1118	0.208403361344538	35	1	0.0001864072999503	0.0837977441100019	0.24282394591827	0.0002171949426818	0.163520948004547	-0.21049648374577	Structural protein	Mu phage baseplate assembly protein GpP-like	N-terminal [PF21683.1]	1	0	0	185	443	g86_viruses_sorted	0	3085	4204	r	0	1	prodigal	v2.6.3	MPNNCTLLINNQIYGGWKEITIERGIEQMSGGFSLKVTEHWPDQVEDRPIKPGDVCVVKIDDEPVVTGYVDRVHAGYDANQTWFNVDGRDKTADLVDSSAIHKSGQWKSATVKQIATDLCMPFGIGVVIGQRGAQKATEPVHSFSLEDGETVQDALTRLLRMKALMMWTDGTGRLVIDLPGRVMALTALTQGENILSAELQQDETQQFAEYIVKGQGRHGKHDTKGSAKDSTVSRYRPLIILAEDQTQNPAERAKYEVTVRRGKADRANVRVQSWRQGGDMGPLWAPGLRVIVNSAHIHKTEAEMIIASLIYTKNENEGTVCSLNVANPDAFDTIAQNPKPKHKGRKGKRKGKRRGKRGRKRSGYVNEDFDF	vOTU_5
646	8	k141_140354	g86	k141_140354_3751_4254	11	3751	4254	503	19.3907101167536	85.8028169014085	71	0.0385501195164088	92.1765151166575	14.1604271722769	0.0281519426884232	4.29205820704075	1.21859552973837	DNA Packaging-related	Single-strand binding protein family [PF00436.29]	sp|P9WGD5|SSB_MYCTU Single-stranded DNA-binding protein; Xu	1	0	1	707	1784	g86_viruses_sorted	0.0919944739122949	3750	4254	r	0	1	prodigal	v2.6.3	MINRAVLTGRLTKEAELRVTQSGLSVATFTLAVNRQYSKAKGDADFINCVIWRKAAENFCNFTSKGSLVGIDGRIQTRSYENKSGQKVYVTEIVVDSFSLLESKKDRLANNNSGTDNNYGANSNNNGFNNNTTGTNYTNNSSNESQAPDPFAEPGDSIDITDDDLPF	vOTU_7
652	14	k141_140354	g86	k141_140354_6822_7157	18	6822	7157	335	0	33.7	20	0	0	4.92793487164615	0.0147102533481975	1.4391161759444	-3.42427870245589	DNA Packaging-related	Helix-turn-helix domain [PF12844.11]; Protein of unknown function (DUF739) [PF05339.15]; Helix-turn-helix [PF01381.26]; BetR domain [PF08667.14]		1	0	1	711	1791	g86_viruses_sorted	0.0299815498154983	6821	7157	r	0	1	prodigal	v2.6.3	MEQNVTKKVIFLLHKFQNGNMIKVPNRYRREANIMQSILLILRKEEKKATQQDVANYLGISVKTYRAKEHGKREFTQDEMFALSKYFGRPIDQIFLPRGYQIGNRKDIEKV	vOTU_7
653	15	k141_140354	g86	k141_140354_7206_7832	19	7206	7832	626	0	19.12	25	0	0	7.15285463014967	0.0114262853516768	1.82560552831465	-3.91807239801305	DNA Packaging-related	Peptidase S24-like [PF00717.27]; Helix-turn-helix domain [PF12844.11]; Helix-turn-helix [PF01381.26]; Antitoxin component of bacterial toxin-antitoxin system	MqsA [PF15731.9]	1	0	1	712	1792	g86_viruses_sorted	0	7205	7832	f	0	1	prodigal	v2.6.3	MELSKFVGSKIKDLREKHGMDQQTLAEKLDTTRVTISRYESGARKANQDVLFKLAKLFNVNINYFFPTIENEMSINLNNFRRVPLVGEIACGTPILAEQNIEGYVPMYFKNNNKNDSFFALKCKGNSMNPTLKDGDTVFIKQQPTVEDGEIAAVLVDDETAATLKRVKHLNNQVLLMPDNTDGFTPIVLDKEHPGRILGKVVESRRLF	vOTU_7
658	20	k141_140354	g86	k141_140354_16072_17262	34	16072	17262	1190	0.730062347519653	26.7796610169492	59	0.0006134977710249	0.39037963072097	15.4613853851862	0.0129927608278876	4.01516488122329	-3.66892107135049	DNA replication and maintenance	SNF2-related domain [PF00176.27]	sp|P20703|UVSW_BPT4 ATP-dependent DNA helicase uvsW; Xh	1	0	1	715	1807	g86_viruses_sorted	0.0303526072847466	16071	17262	r	0	1	prodigal	v2.6.3	MLKQTTALSADQKRAIAKLKQLRVGALFMEPGTGKTRTALELIKSSTADYVLFMVPYRTKQNLLDEINKWDGLDQPYEIAGIQSISASDRLYTHLVNRLRAAKKPFMVVDESLLIKNDGAIRTERITQLGKLCYYRLILNGTPISKNILDLWAQMEFLSPKILNMPLEVFKNKFLEYAVSTSPTSKREKIIATHNVDYLYSLIEPYVFEAKLKLDINNNEHDASYYIVDKDSYNNTKHSLLSSIFGMNGIEFLAVTQKMQQSYSLDPGHIKSLQSLLKEINGKIIIFVKYIRTQAELTARFPNCLVLTYGKGSLGLNLQEYTNIIFYDKTWDYAQIEQAKRRIFRYGQKHNVNYYMMTGDVGLEQLINNNVRRKNNLLNIFKKASDKERLELVNEL	vOTU_7
659	21	k141_140354	g86	k141_140354_17669_18466	36	17669	18466	797	35.9533365138118	34.2272727272727	88	0.0451108362783084	318.00766197697	21.5222163436747	0.0270040355629545	5.76322619533145	2.50400030833895	Enzyme	Bacterial SH3 domain [PF08460.14]; N-acetylmuramoyl-L-alanine amidase [PF01510.29]		1	0	1	716	1809	g86_viruses_sorted	0.0347309430530705	17668	18466	r	0	1	prodigal	v2.6.3	MKLNKKYALSANEGASALAKRDIIVAHSTATPNGEAWAIAHNMKAGIKTAQTYVHLVVDDKECYLVGGLGYVAWGCGYYGNQLSPMQIELCEFSNKSKALKAYRNYIGLIREYAKKYGIPLTLDTSAKRGVKTHNWITQHLGNTDHSDPYGYLSSIGISKEQFAHDVAHGVDGKATVASKPAKSSGKKSNWVKKPGTFVLGKALKLHTSPHINAPAIATLPKGSAIKYDAVLQGPKRLWLRQPRANGYGYIVGKDKYGKAMGKFK	vOTU_7
637	5	k141_140354	g86	k141_140354_3_425	1	3	425	422	8.98025087674719	30.6521739130435	23	0.0212802153477421	22.3843148312531	5.80565621711032	0.0137574791874652	1.64219391396721	1.93314238509609	Hypothetical		sp|O34055|ARPU_BPO12 Putative autolysin regulatory protein ArpU; Xu	1	0	1	701	1774	g86_viruses_sorted	0.0566986850508299	2	425	r	1	1	prodigal	v2.6.3	MVKTASKVNDFLHDDLKEYLANAGMHKADLSSPQLTPDAVSHSNSNSAEGNIMKIFDYENKCWAVGCAINNCNKINRQILKSSIIKDMSDSEQIMNIGYSDRTFYRKKQEALCEFANRIQYWAFKFNTNIEELRVYQPEEN	vOTU_7
639	1	k141_140354	g86	k141_140354_889_1083	3	889	1083	194	3.56731076502017	29.8	20	0.0183881998196916	4.30588438578663	5.09272445777254	0.0262511569988275	1.45073933076397	-1.05147331460922	Hypothetical			1	0	1	702	1776	g86_viruses_sorted	0.468109732571945	888	1083	r	0	1	prodigal	v2.6.3	MKAIYFLCEILGLVLCIIGYILLEFRSEKNLAFGIALVLIAVGFILIVGSLILEKYMWWTSLGW	vOTU_7
640	2	k141_140354	g86	k141_140354_1100_1726	4	1100	1726	626	12.4916612087378	24.0204081632653	49	0.0199547303653959	42.4023067441801	13.1216322706791	0.0209610739148228	3.38528484029543	-0.186091006122327	Hypothetical			1	0	1	703	1777	g86_viruses_sorted	0.0626963222779069	1099	1726	r	0	1	prodigal	v2.6.3	MVKNNNRLKILKHDFSKGFEVTDHFIDRAHERFGVTDLHDQAKNHDYVTRWAMGLLQDYSEIESQPNNDDIKLVKCRQIIIVYETSKNKCLTCYPISYNNYTKQYDSLKTAIKKRELQLDDFTQTKVDETFQNIYYREARKYATDLAKLHTKLAALYEVQSKSSHNSVIDNKQQAINQVNSIIIEIENKLLNIHNVVFDRQEDKARTS	vOTU_7
641	3	k141_140354	g86	k141_140354_1713_2063	5	1713	2063	350	5.397253750747	21.9047619047619	21	0.0154207250021343	9.10635150962114	5.83699822701244	0.0166771377914641	1.54427617192325	-0.284757664633116	Hypothetical			1	0	1	704	1778	g86_viruses_sorted	0	1712	2063	r	0	1	prodigal	v2.6.3	MKGYEVEFPGNASECGIVSDFVFAKDERDAKNNFFLGKSLLRNWLLDPKNNCSKSEVKLYRLKNLDNCESLSKMEIAEKLILFNDWFWDFGEDRYIEENFDKKKFEKAWRDEYGEK	vOTU_7
642	4	k141_140354	g86	k141_140354_2115_2348	6	2115	2348	233	3.60552960087364	29	17	0.0154743759694148	4.39356313127082	4.32881578910666	0.0185786085369384	1.25665244089324	-0.575565816526718	Hypothetical			1	0	1	705	1779	g86_viruses_sorted	0.180731779159405	2114	2348	r	0	1	prodigal	v2.6.3	MNKLYFKDITGEKQWIDLSFVSVVKIYERDQFYRIEFWDNDHVGILGYYRISLETKNSVSEKLNRYFNAKATMWDHE	vOTU_7
643	5	k141_140354	g86	k141_140354_2366_2782	7	2366	2782	416	10.8304808211819	23.25	28	0.0260348096663026	32.4954059392469	7.58640389034901	0.018236547813339	2.00364011562985	1.61909162505118	Hypothetical			1	0	1	706	1780	g86_viruses_sorted	0.208096472496965	2365	2782	r	0	1	prodigal	v2.6.3	MSNIKFKDTEGKVYGVNIDSIDDVQKMYYNGKIDEVRLIVDNKPIFVNYRNWRKIKKQINNINETIIGRKISGSSASITNEPVSLLIRKISSLTYMPSVGYLAGYPSSIEGFEGFEHENHCSITKEQFKYLLTMLEND	vOTU_7
647	9	k141_140354	g86	k141_140354_4278_4730	12	4278	4730	452	3.28469726810855	78.4705882352941	17	0.0072670293542224	3.58385374806066	3.4500249909551	0.0076327986525555	1.18091494087636	-0.139999687635295	Hypothetical			1	0	1	708	1785	g86_viruses_sorted	0.532156539984212	4277	4730	r	0	1	prodigal	v2.6.3	MAKTKRRKRKNKSKSFEIEFEDGCGETCSFNPDEVWQAVLTSMNSIYYRLSLFDKSDKLICEAPITWELWQKLNIEKIIKENRSMLPKKYKATMIRFLDVNSKVHNKPLSDLKSITAESKNGWSKFKVEFNTGKPLYVSEETFDFLRSCL	vOTU_7
649	11	k141_140354	g86	k141_140354_5709_6056	14	5709	6056	347	6.14685903446372	40.5862068965517	29	0.0177142911656015	10.9887757261292	6.81784567231078	0.0196479702372069	1.98595596080564	-0.337865819328068	Hypothetical			1	0	1	709	1787	g86_viruses_sorted	0.382772798702719	5708	6056	r	0	1	prodigal	v2.6.3	MVDINLRSQGLQVLKDKYKGYPVWVAVDYHGQPTTFGGWIQTDVVVDYINAQSFIYSQIVRMDSLSNFTSYIGRDGEETAFLKEITKNDRNILFWINLAKKWFSAEWMANCNEQL	vOTU_7
650	12	k141_140354	g86	k141_140354_6049_6285	15	6049	6285	236	1.27330481467408	67.8333333333333	24	0.0053953593842122	0.808446430348189	5.02678118816634	0.0212999202888404	1.60982062851006	-2.33161155163369	Hypothetical			1	0	1	710	1788	g86_viruses_sorted	0.418832711868443	6048	6285	r	0	1	prodigal	v2.6.3	MNIRDAIVKAEFSNAKGISRKSDPSFYIHGTNSADCCVMCNYKFTIPRWEPLYDDLAAKDWFVVTNIVYLKDRIKCYG	vOTU_7
655	17	k141_140354	g86	k141_140354_8756_9214	21	8756	9214	458	0.345502645502646	27.8666666666667	15	0.0007543725884337	0.152348962759767	3.89163638222816	0.0084970226686204	1.12876517330836	-3.14160449009243	Hypothetical	Surface layer protein A domain [PF03217.18]		1	0	1	713	1794	g86_viruses_sorted	0	8755	9214	f	0	1	prodigal	v2.6.3	MRLKKVIVAGLASVALLGTAATSVSAAKLQLIRKSYVYNAKGKKTKTKYRKGRKIKILGTKKIKGKKYYRIGKNKYILVKDFKKKPYKATNKDTDDNSDQQTPTQPVDDTSNDNSGNDNYVDPKEQARKDFEQHMKDEQNKMGDWIANGKNN	vOTU_7
656	18	k141_140354	g86	k141_140354_13121_13294	27	13121	13294	173	0.487018829124092	49.875	8	0.0028151377406016	0.223912689849153	1.79420585550294	0.0103711321127337	0.654618506968962	-1.99686842407104	Hypothetical			1	0	1	714	1800	g86_viruses_sorted	0.316313364055299	13120	13294	r	0	1	prodigal	v2.6.3	MNKEIICKDCKKVLTGHDFVVTGKGLEGYFCSMECLEDYLKWHMTIKVEDANYYQNR	vOTU_7
660	22	k141_140354	g86	k141_140354_18453_18812	37	18453	18812	359	6.18780293866438	41.5	16	0.017236219884859	11.1084706794764	3.73959075657155	0.0104166873442104	1.16741063630195	2.09713026930105	Hypothetical			1	0	1	717	1810	g86_viruses_sorted	0.132317599937171	18452	18812	r	0	1	prodigal	v2.6.3	MSISEVLNLGYYGLIALAIVVWIGFKLYSLKHTIKNKWLAQIPDLAAAFVHQAETTNNNGPAKMNIVVTSVANVLRKYGINITPELEEAIKAYAEKELAETINADKAKADKEVINNEAK	vOTU_7
661	23	k141_140354	g86	k141_140354_18843_19073	38	18843	19073	230	7.33537772742251	29.1363636363636	22	0.0318929466409674	15.469922168022	5.60199690354979	0.0243565082763034	1.58180587013306	1.09582399243904	Hypothetical			1	0	1	718	1811	g86_viruses_sorted	0.4077873498073	18842	19073	r	0	1	prodigal	v2.6.3	MHDLVSAIQVLTALVGAFATLFAVLHKSHHEDYSDKFKTLQKERDNLAEDYENERKKRKELEEKYEKLKKKLENTK	vOTU_7
663	25	k141_140354	g86	k141_140354_19450_19605	40	19450	19605	155	11.9225619005626	71.09375	32	0.0769197541971784	36.5962463984745	6.62136993338861	0.0427185156992813	2.07496304398313	2.55483681145366	Hypothetical	Phage uncharacterised protein (Phage_XkdX) [PF09693.14]		1	0	1	719	1813	g86_viruses_sorted	0.356849927160778	19449	19605	r	0	1	prodigal	v2.6.3	MLNDIYRALVTQFYEAKMYGKADVAYFVQLGWLTDKDYQKITGDNYVAPSA	vOTU_7
664	26	k141_140354	g86	k141_140354_19598_20086	41	19598	20086	488	2.30318004741573	44.2352941176471	17	0.0047196312447043	2.0384280919302	3.9080472162651	0.008008293475953	1.22516419587944	-1.30992006969104	Hypothetical			1	0	1	720	1814	g86_viruses_sorted	0.124645514921396	19597	20086	r	0	1	prodigal	v2.6.3	MADETTNTETTENTEKNWQDVSNALKQRIDKNSLWVQVGYISNDKIDCEPILLSEKHNDNFWPVIVEEPPVNLVHPKWDYSNHRWVELEAQSNSSRLTDVEKSIQDLKQSDKQVAKDNTDIKDALSGIAKGQAEMLKLIGSATSPKAPTTTDSKQDGGTTNA	vOTU_7
666	28	k141_140354	g86	k141_140354_21154_22842	43	21154	22842	1688	55.6018929002934	27.4761904761905	147	0.0329395100120222	761.679735293876	38.1380365458359	0.0225936235461113	9.73355237826674	1.7941914396486	Structural protein		REFSEQ virion structural protein; Xu	1	0	1	721	1816	g86_viruses_sorted	0.0808442098584932	21153	22842	r	0	1	prodigal	v2.6.3	MSLAVINLATNKTESIVSDHVRKIGQGEKGLTLEVIVMDADSSGYDLTDKIITFSENKVGGKIVVDSDKENFERLNDKAGRFRYKLADAVYAASGEAWFSISTPSGDVIDTTKSFNIDVIEDASIHINNDNYVSTLTALETHYKAIIQRTEDDNAALLAKFNQQFQTAVDTGNSNIQKVIDLANQLIANWNTQISNEQEKFDKLQNDWQTQTDQINADYESQKKAIQKDADSQLADNKKAAADALTKLENDKQAAIDQANTDFKTKLESIQSDYNSWKTTTIADFQKQLDQLQQELKDDEDAQSSIRDAIKAANNAISKINDVNFDLYVKKDDFNAALAKINTLGTPINVDNSTNPDSLTEPGFYFSKNGLNFDKSKIPDGYRSDGKTYVAVLEGDNPD…	vOTU_7
667	29	k141_140354	g86	k141_140354_23014_26289	45	23014	26289	3275	37.4334161751843	38.3603603603604	111	0.0114300507405143	341.858466448345	26.41859385645	0.0080667462157099	7.14417953854041	1.54178968477949	Tail-related	Prophage endopeptidase tail [PF06605.15]	REFSEQ tail protein; Xu	1	0	1	722	1818	g86_viruses_sorted	0.0386495187962321	23013	26289	r	0	1	prodigal	v2.6.3	MAKINIGKIPEINFEQYDYLLDYPHWYPSVNSDFTTPGLTLRDAISCQVTWNYNQFPTMQLTYPRDGIHVKKLVENTYILADVNYKFVHQIFKIVHVQQEQTQVVIDANHIASTLNDATVPDTIQFNPGSAQDLMNQVLNIMQPAKSFTFDSNVLSVSNINIEKGLQAGAILIDPDQEGDTAVQSVLGLFGGELEFDNFDIHHSAHAGENTGIIVDYGKNIQTISQDRNIENMWTGAVFVVTYTPGQAIATEDNTDWNNWDSDYANVASVYMAGGSVNIYDSPVEGQKLIETLTNGNKINLGNPVHDGDFTPDGKYQINTVNGDDWYPIKGGGWIDANWLNFDLSGDYLVNNIVGDGVVQAGNVYDEDGAGSRVSVSGTAVVAYKPGGVIHVYYSPEIG…	vOTU_7
256	13	k141_140419	g86	k141_140419_7452_8837	9	7452	8837	1385	0.184615384615385	40	1	0.0001332963065815	0.072671218328023	0.235098126631406	0.000169745939806	0.164662334673964	-0.306583421861342	Enzyme	PlyCA	N-terminal domain [PF21480.1]; Peptidase family M23 [PF01551.26]	1	1	0	232	581	g86_viruses_sorted	0	7451	8837	f	0	1	prodigal	v2.6.3	MVVYKQYGMKVYKRLLRTNFNSDFGVDKEKFINKLWGVCNATPTNIIHRRGIGLNDFKKNYIPIIQKHLGKGAYVMFMCICANEGGGGTNTFINNKVSPHNDPKQILLDDCKIIKNALYSFNLPVCRSAHEVLGGTPYVPDKQNEDINVLNSCKKGTVGRYYIPLTMAGNSWVFATKWTTAHQGPVPNCYYGNPYDDCINYIKSCGGKINGAGGSSGSSSGSSPAENAKDLATSIVEELQRALRFDIHNIAKTNYYENAFISAERTYNNTYKIRFRRDFIQNIVNNATENVSDNDPDNNKADDFNDTSVNAGKWVFPVKGKLGISDPWGNRAWRVSARNPTGFHDGLDIGNAAQIPEHKIYACHSGKVVYSGYMMAELMWVIIIETGKYHIWYQEFTST…	vOTU_8
255	12	k141_140419	g86	k141_140419_4645_5691	7	4645	5691	1046	0.197724039829303	38	1	0.000189028718766	0.0786464852997114	0.238005350058108	0.0002275385755813	0.164246627714194	-0.245248933201227	Hypothetical			1	1	0	231	579	g86_viruses_sorted	0	4644	5691	f	0	1	prodigal	v2.6.3	MSKAFVRKIVNVKTIQKLRDWTNEVGDIVVKDGIHGYLRVEDEYKPITFPMIWDFEVDPDKKTRSDYYVNGIGVHKLDTKETAQRKYDLSKNDINEERLIGATGAYSQWRIMGSSISHVDKFQSGTSRQVKVTPSEIRNALYVNNPSNNYSSKLTEILNENMFRKLLNSNMVYLQTEFKEQYENHIKGKGVTYDTELSSGDEQGNGEQVLSDLWCHRNELFLSLNKDKFIEKHYAGDNTVNLLIDFGSSDENGKNLNSGSELTTKNDIANYTLRSNKKDLTITNNNSKITITGDNDTVKSFIATLDDMLTITKRFNAVNARVDNLQQQVNSLQSSLNSLANRVSSLEK	vOTU_8
278	9	k141_146929	g86	k141_146929_18757_19125	25	18757	19125	368	30.8906305614125	43.3953488372093	86	0.0839419308734036	233.183277910103	19.876383654664	0.0540119121050652	5.50815723176789	1.99962463729697	Capsid/head-related		REFSEQ head-tail adaptor; Xu	1	1	1	515	1165	g86_viruses_sorted	0.0661197346114141	18756	19125	r	0	1	prodigal	v2.6.3	MIDAFNKLKEVAPMLWTDKVTIQATKKVVNEHHITTSEPVTVVSDEPAKVILKGLKASEQSFYGTDEYDATLLLRTGIDVPAGATIIVTDVNGKVTKYKRSSKGYSGYVSHQEIAMTRDEKS	vOTU_10
281	12	k141_146929	g86	k141_146929_20476_21030	28	20476	21030	554	27.8370972147845	23.0714285714286	70	0.050247467896723	198.939198470481	18.9660097258725	0.0342346745954378	4.78843857683169	1.8526054676432	Capsid/head-related	Phage minor structural protein GP20 [PF06810.15]	REFSEQ head scaffolding protein; Xu	1	1	1	518	1168	g86_viruses_sorted	0.0053767811725191	20475	21030	r	0	1	prodigal	v2.6.3	MKREELKKLNLTDEQIDKVMSLHGADVESTKSKIDELNKTNESLQSQIAERDKDLKSLKKQAGDNEELSNQFKELQSKYEQDTENLTKELQQTKLNSAVDNALSKAKVRNSKAAKALLNMDEVKLNDKGEVEGLVDQISSLQKSDGYLFDQGNKEPYQPQGGGGKTDPDPVATMTNVFKGEINK	vOTU_10
282	13	k141_146929	g86	k141_146929_21722_23140	31	21722	23140	1418	54.9081885050994	39.8543046357616	151	0.0387222768019037	725.009420927141	35.7151134357313	0.0251869629306991	9.62735815963505	1.99359728298461	Capsid/head-related	Phage Mu protein F like protein [PF04233.18]; Bacterial toxin 50 [PF15542.10]; Phage minor capsid protein 2 [PF06152.15]	REFSEQ head maturation protease; Xu	1	1	1	519	1171	g86_viruses_sorted	0.048619590669086	21721	23140	r	0	1	prodigal	v2.6.3	MTTKREVNYWKRRFLYEKQQQLQNTAEYETAMRVRLKEVEQVLEQEVDYWLKRYAANQEITVKDARKILSTIGTRDWHMTLKEFKAKAKAGGFDKELDAEYFRSQLSRLENIDEQLTSLLAQYATSETNKMENSLSYQYQQTYMHSIYLTQIEQAKLSSNFANFNEYQVKAIVNKPWRGSDFSKRIWKNYTEVLPNELGDALLRGSVLGHSNEQIFKMMRQRLKDVEDYQLHRLVITEMGHVAEEATADAYKEEGVEQYQYLATLESHTCEECAHLDQKVFDLKDKVEGLNYPLIHPYCRCTTMPYIEGLTDSSERWARDPETGKGEYVENMTFDQWQKEIDNQRKNLVKVYKINKASRYITNKSKYKWNELNPEQYNKHVRDTPEFNNYKKGRKRPLS…	vOTU_10
284	15	k141_146929	g86	k141_146929_24545_25795	33	24545	25795	1250	76.5646206125927	26.9789473684211	190	0.0612516964900742	1436.04904617498	49.7909020878879	0.0398327216703103	12.5793016206255	2.12839467024192	DNA Packaging-related	Phage terminase large subunit [PF04466.17]; Terminase RNAseH like domain [PF17288.6]	sp|P17312|TERL_BPT4 Terminase	1	1	1	521	1173	g86_viruses_sorted	0.0121102468761133	24544	25795	r	0	1	prodigal	v2.6.3	MQVSLKNNISPAFYSLFWDVHNKKHANYWLKGGRGSTKSSFISIMIVLGVMQDKNANAIVLRKVANTLRDSVFEQYLWAIDLLHVDEYWQSSVSPMQLTFKPTGQQIRFKGADDPRKIKSQTFRQGYTKFKHFEEVTEFKGMEEIRSINQSLGRGGSGIITFYSYNPPARQSNWVNQAVDQEQMRADTLVNLSDYRSVPKSWLGIEFLADAEQLKKDNEKAYRHEYLGEVTGTGAEVFNNITTRKITDDEIATFDKVYHGLDFGFAHDPTAYVKIYWDAARRRIFIFDEFERVGLKNRDAVEMIKKRNPLNEPVIADSASPGTIAEYRDLGLNIYGARKGQGSRDHGYKWLEDLREIVIDPARCPDAWREFTGYEFELDLNGNYKSGYPDGNDHTMDAT…	vOTU_10
285	16	k141_146929	g86	k141_146929_25779_26621	34	25779	26621	842	27.5579112401461	38.4320987654321	81	0.0327291107365156	187.809897375158	19.2784333547068	0.0228960016089154	5.26128314661163	1.57366133977631	DNA Packaging-related	Terminase small subunit [PF03592.20]; Putative ATPase subunit of terminase (gpP-like) [PF06056.16]; Phage terminase small subunit [PF10668.13]	sp|P68928|TERS_BPSF6 Terminase small subunit; Xr	1	1	1	522	1174	g86_viruses_sorted	0.0545969226637411	25778	26621	r	0	1	prodigal	v2.6.3	MTDSEKRIAAQHDYELGMKYKDIAEKYGVSINTVRSWKTRYKWMRNKSKKDVHIIRKDVHTKTPTGAAIAQLNESGLPDKQKEFVLEYLRLYNATQAYLNVFGGGYKVANVCGPQMLVKPSIQEQIRNIREAKLKELAIEPLDLIEDVAKEAKADIGNYLNFGSWPEKLVEKKKTKKTFKDDKGHELSTNVVEDKPVLDADGKQVTIHHSYLYFKDKDQVDTSLIKKITKGKDGATIELYDKTKARDKLLEWLKEQNNDNDTTVNINFDVPKGDSNASKP	vOTU_10
288	19	k141_146929	g86	k141_146929_30070_30549	41	30070	30549	479	16.7242872501958	22.4878048780488	41	0.0349150046976947	74.4207129690429	11.2471784865596	0.0234805396379114	2.8752597237619	1.90490922206851	DNA Packaging-related	Single-strand binding protein family [PF00436.29]	sp|P9WGD5|SSB_MYCTU Single-stranded DNA-binding protein; Xu	1	1	1	524	1181	g86_viruses_sorted	0.0276553692051962	30069	30549	r	0	1	prodigal	v2.6.3	MINRAVLTGRLTKDPELRTTQNGLSVAAFNLAVDRQYTNSQGKRDADFISCVIWRKAAENFCNFTSKGSLVGIDGRIQTRNYDDKDGKKVYVTEVVVDNFALLESKKDRQNNNTGSYANNSNNGSYSKGNNGANYDNNSQDPFNGSGNTIDITDDDLPF	vOTU_10
299	2	k141_146929	g86	k141_146929_37974_38189	56	37974	38189	215	11.5710136607572	42.7666666666667	30	0.0538186681895685	35.2693597062622	6.97198818295593	0.0324278520137485	2.04055713878145	2.25380872233142	DNA Packaging-related	Cro/C1-type HTH DNA-binding domain [PF13443.10]		1	1	1	525	1196	g86_viruses_sorted	0.0497161622575766	37973	38189	r	0	1	prodigal	v2.6.3	MWNKIQEIMKAKKISIYKLSKLTGLPWSTIANYKNGSEMSFKNACKIADALEISLDTLRKEVKTSDSKNSN	vOTU_10
258	15	k141_146929	g86	k141_146929_3881_4678	5	3881	4678	797	22.3599838604817	61.2857142857143	56	0.0280551867760122	122.580925942634	11.9661433028183	0.0150139815593705	3.53420807209998	2.94092491036826	Enzyme	Bacterial SH3 domain [PF08460.14]; N-acetylmuramoyl-L-alanine amidase [PF01510.29]		1	1	1	501	1145	g86_viruses_sorted	0.0206325228568429	3880	4678	r	0	1	prodigal	v2.6.3	MKLNKKYALSANEGASALAKRDIIVAHSTATPNGEAWAIAHNMKAGINTAQTYVHLVVDDKECYLVGSLGYVAWGCGYYGNQRSPMQIELCEFSDKTRAKKAYRNYIGLIREYAKKYGIPLTLDTSAKRGVKTHNWVTQHLGDTDHSDPYGYLSSIGISKAQFAHDIAHGIGGKASVAKKPSKSDSKKFNWIKKPGTFILGKALKLHTSPHISAPAIALLPKGSAVKYDAVLQGSKRLWLRQPRANGYGYIVGKDKYGKAMGKFK	vOTU_10
259	16	k141_146929	g86	k141_146929_4665_4988	6	4665	4988	323	24.1691908599098	83.3478260869565	69	0.0748272162845506	141.272618063947	13.8275996679471	0.0428099060927154	4.18641756927549	2.47027226043114	Enzyme	Bacteriophage holin of superfamily 6 (Holin_LLH) [PF09682.14]		1	1	1	502	1146	g86_viruses_sorted	0.0680878265278154	4664	4988	r	0	1	prodigal	v2.6.3	MAQIINLLNSLLPYIVLLAVGIVAVYQYAKQHNPAFAEKMKWLYDVAQYIVTQQATHTDASGAEKKQAATDALLEQAKASKAKITKETAEGMIEKAYQEGATKNETK	vOTU_10
261	18	k141_146929	g86	k141_146929_5260_5649	8	5260	5649	389	16.3752305502413	40.8214285714286	56	0.0420957083553761	68.4237939274472	13.1654950913587	0.033844460389097	3.67384797612498	0.873671278654278	Enzyme		REFSEQ holin; Xu	1	1	1	504	1148	g86_viruses_sorted	0.0603806666923045	5259	5649	r	0	1	prodigal	v2.6.3	MTMWRRLLSNINENHDQTIAGGTILAIGIALLRDRNYFYWPPEWTLFMNDKKLDLAIILLGLLITVDSTLKKRHRGWRMFILILGAWTLWFLIGLQLGHAFGVGEFRMEVTVIVETAISILCLYCIYQS	vOTU_10
257	14	k141_146929	g86	k141_146929_440_799	1	440	799	359	10.3078482567231	23.2173913043478	23	0.0287126692387831	29.6195671241609	6.23168890992954	0.0173584649301659	1.67148538235781	2.43864492613373	Hypothetical			1	1	1	500	1141	g86_viruses_sorted	0.0853286214987111	439	799	r	0	1	prodigal	v2.6.3	MKNNFDDVVNNFFKNYQDRGMKKWQGFMLSDHIATLNRDKEEKAKVYSEKDTMSETEVSQVLLQAFANNKVVVVQLKEKTLDKKIQPDIVGLVKGYEGDKIIIGDTEVELSNINHIEIR	vOTU_10
260	17	k141_146929	g86	k141_146929_5017_5247	7	5017	5247	230	14.080228736971	40.6363636363636	33	0.0612183858129173	51.2914962919565	7.7582381788364	0.033731470342767	2.23638396442602	2.82688065139885	Hypothetical			1	1	1	503	1147	g86_viruses_sorted	0.188040203956507	5016	5247	r	0	1	prodigal	v2.6.3	MHDVSTLIYVLGTFFEAVATFLAVTHTSHKEDTDDIIKNLKAERDNFKQDYLLERKRRLEIETKYEELKKKLENTV	vOTU_10
265	22	k141_146929	g86	k141_146929_6595_7971	12	6595	7971	1376	22.417113776624	18.2452830188679	53	0.0162915071051047	134.027480234237	15.4089811541266	0.0111983874666618	3.73214341135501	1.87777688316458	Hypothetical			1	1	1	505	1152	g86_viruses_sorted	0.068703514219353	6594	7971	r	0	1	prodigal	v2.6.3	MSKYNKTILTNAGLDLAAKANSGKTKFTITRAATSTEKLANKSISELQQLTTLPSLMQYGEISNVADSAQDKSIVIGTELIFNNKDLSTSYNINTIGLYAKEDGSDKEFLYALTTAVEPETMPDFKDKVLFKFNLTMFVVVGQTDNVSVNVTDNGVVTQEQLAKVVQTLPQKQDLTNLYNKINTDIKSLAALNSEDGNNISNTIINLDTFSTVGISQFLGCQLKSDGNMSGFDSTQKNLYGWIFDVPKWNGAKIYEQIVYISDSGQGNLLYTRTKADATSKEDFLKIANNKDIDKFGKLQKISLNGGKEISPDDKGVANLDVVTYVQNIAPDSNGNVKLTKPAPVRDLDKIVEDGIYDLDGTYNGYYVTGLLIVRNFTIRTFQLLISYDFDPMMQYRYI…	vOTU_10
268	25	k141_146929	g86	k141_146929_9662_10138	15	9662	10138	476	28.5081876790197	29.2428571428571	70	0.0598911505861758	204.224746333559	17.8245356022039	0.0374465033659745	4.6887822907714	2.27855579855855	Hypothetical	Protein of unknown function (DUF2634) [PF10934.12]	sp|P45934|YQBS_BACSU Uncharacterized protein YqbS; Xu	1	1	1	507	1155	g86_viruses_sorted	0.211727286761598	9661	10138	r	0	1	prodigal	v2.6.3	MDDDDDIIVTDDDNMDDESAELEDTDVDTDGDDDESLDDEPTLTFKIENGRIRGKVDEKKAMVQAVNKILETERLVYPIYSDQYGNDLNDLIGKDMGYAKVEAERMIKEALLADDRVVDVDIDAVNEVSRDTLEIKGTCVTVYGNINIDSEVSVDDTR	vOTU_10
276	7	k141_146929	g86	k141_146929_17916_18323	23	17916	18323	407	29.0955980604011	27.463768115942	69	0.0714879559223615	213.548496446206	17.9015273582495	0.0439840967033158	4.65404831422939	2.40523302431705	Hypothetical	Domain of unknown function (DUF6838) [PF20765.1]	REFSEQ hypothetical protein; Xu	1	1	1	513	1163	g86_viruses_sorted	0.238205105103393	17915	18323	r	0	1	prodigal	v2.6.3	MTIIERIADEIARIFPQSTIYTENQSDGFQEPSFFIEKIDTSSAPELFERQYRKYAYQVIYFPDPNHPKTDIERVEDYLLSGLLELKDYAPLRHIHVTQQEDNTLIYQFEVWGRFYPEKKDEIKLQNQEVKGNIK	vOTU_10
279	10	k141_146929	g86	k141_146929_19122_19481	26	19122	19481	359	27.1550786406035	43.2025316455696	79	0.0756408875782826	181.38228110352	18.2585384734704	0.0508594386447644	5.07492148332059	1.75303996256351	Hypothetical			1	1	1	516	1166	g86_viruses_sorted	0.176821325972852	19121	19481	r	0	1	prodigal	v2.6.3	MNDERKKEIKDKVAKLLGDKANDDLIDFSVNRVIQSVANFTNIPVGELPQEVDSTITAMCLQLIQTNSWTSNDTVNSISEGDVSVNYGSPAEIYAQVQKLNPVTDDFISDLIHFRRLPQ	vOTU_10
280	11	k141_146929	g86	k141_146929_19484_20476	27	19484	20476	992	29.0379067384874	33.5612244897959	98	0.0292720834057332	209.675274467831	24.1468808710662	0.0243416137813167	6.41666396477632	0.762238118478705	Hypothetical			1	1	1	517	1167	g86_viruses_sorted	0.0334474345708932	19483	20476	r	0	1	prodigal	v2.6.3	METVNYAEQYQKAVQQAFYDGHLYTAPLWQSPSNGLISFDGAKHIKLPRLTIEEGRRNRQRREITDIKANYSNDWDSYELTNERYWSTLVDPSDIDETNYVVSIANITRQFNLDEKMPEMDKYMFSKLFLEKQTKDGGKGITTDTLDEKNILTAFDNMMVDFDEARIPNQNRYLYVTPKINAILKQAESMNRGLTLKDPNNVQRTVYSLDDVNIVVIPSDLMQTAYDFTVGAKTIDDSKQIEMMLIYNGVQIAPEKYTFAGFDSPSAKSSGNWLYYEQAYNDVLLLNTKTAGIQFVIADKVAPQAPSTKAADADSDTKASSTKTASKSGK	vOTU_10
287	18	k141_146929	g86	k141_146929_29495_29668	39	29495	29668	173	1.99382887442884	28.2	5	0.0115250223955425	1.66530179089981	1.28486587852262	0.0074269703960844	0.462298956941584	1.53355958360039	Hypothetical			1	1	1	523	1179	g86_viruses_sorted	0	29494	29668	r	0	1	prodigal	v2.6.3	MANEKEKLKKLIDFSGPSKDPKVNHEINSIKSEQCFMCKNIQDQLGKDYWSFDGYLE	vOTU_10
301	4	k141_146929	g86	k141_146929_39182_39397	58	39182	39397	215	12.0121256045053	89.7222222222222	36	0.0558703516488617	36.893899838656	7.11431021555439	0.0330898149560669	2.26714209340773	2.16034778022624	Hypothetical			1	1	1	526	1198	g86_viruses_sorted	0.0232857909194327	39181	39397	r	0	1	prodigal	v2.6.3	MLPAEQALAEAKSKIFSDIKIEMIRQGYTVSSLAELLNVNRPTLSYAIHGGTTPRDISVRKKVYKVLGMNS	vOTU_10
302	5	k141_146929	g86	k141_146929_39667_39984	59	39667	39984	317	5.71354258059844	154.384615384615	26	0.0180237936296481	9.27920534621249	4.63382284301746	0.0146177376751339	1.62351647633994	0.665050064668948	Hypothetical			1	1	1	527	1199	g86_viruses_sorted	0.0960941823100726	39666	39984	f	1	1	prodigal	v2.6.3	MTAFERIKELARKHGLSLIEVNDKAGLGTRTIYHWKKQAPTAEKLRTVAKVLHTSTDYLLGNTDDPSPTVNKESHPYVDITDDETIYSYRGKPVPKEYLDVIRNLM	vOTU_10
267	24	k141_146929	g86	k141_146929_8527_9675	14	8527	9675	1148	73.3364150516892	27.2950819672131	183	0.0638818946443286	1317.3664355599	47.4779638631835	0.0413571113790797	12.078090951141	2.14093860471077	Structural protein	Baseplate J-like protein [PF04865.18]	sp|P51767|BPJ_BPP2 Baseplate protein J; XhXs	1	1	1	506	1154	g86_viruses_sorted	0.0851564359494321	8526	9675	r	0	1	prodigal	v2.6.3	MTPDELAESYMSEDYEYWLDLMLENVPDDIDQREGSVIYDALAPAAMVMAQQSLARANIIKQTYIKTAQDQFLDYRAEEHGTSRYAATQTEVKAKFLDSDGNTINNVQIGDQFASIGETPIFYTVQKINDDLTGELTADDPGTTANSYIGQILPVTSNDTLSWAEITEIVAPARDEETDDHLRDRLLKADDWIAYGGNVTDYLAMLNKISEVGAGQVYPVWNGAGTVKLVIVDNNLMPASADLVKKVKNIIDPTDNESQGYGLAPIDHQVTVVAPTPLTVNIAATVNIDGTHGVDIVKAKIKTAIDEYFKLLRQGWNNINAKTGRGYSQTVYRSKILSQIMMVDGVINASVPMLNGSDQDIALVFDNQTSQLPVLGEVVLDG	vOTU_10
270	1	k141_146929	g86	k141_146929_10463_11575	17	10463	11575	1112	16.7865211913658	28.0181818181818	55	0.0150957924382786	73.512622579465	14.1335246637488	0.0127100041940187	3.7309206528881	0.711083610304967	Structural protein		sp|P21679|BPD_BP186 Probable baseplate hub protein; XhXs	1	1	1	508	1157	g86_viruses_sorted	0.0478501442918055	10462	11575	r	0	1	prodigal	v2.6.3	MITTFKLVRRSNLYRKSKKNGKGTTYDLRNVVANVKWTTDLNFSAGELTFDLIQKAHPIIPYTGDIIKFRWSHHKIFYGYVFKYEVKEDNTVSVTCYDKERYLKNQDSIVWQSGTIADRFNNVCKRAGIKHKVVNKPTHKVAAEVCDGKTYFDMLKSAITKTLSATKHMYYVYCNYDTVELRRAPYKKLKIIIGSKSAMTGFSYAVDINDTANVVKVIQKDVKKSQSKSATAKQKKANGKSQKTTSAKAKTSKKDEAKRTSFKSVSAKGDSTEQWGKLQVTVNKKNKANHAQMVKQVKDELRKRNRANKELTVDCIGNVDLVAGNAVTIKINDINKTLKNCPILKAEHEFGTDYMCHLTMKVGAEWLENA	vOTU_10
283	14	k141_146929	g86	k141_146929_23118_24554	32	23118	24554	1436	75.6132576701154	23.6914893617021	188	0.0526554719151221	1417.02400884196	50.9372832637719	0.0354716457268607	12.6005973542601	1.95831782514667	Structural protein	Phage portal protein	SPP1 Gp6-like [PF05133.18]	1	1	1	520	1172	g86_viruses_sorted	0.0214336572838021	23117	24554	r	0	1	prodigal	v2.6.3	MEVEAMKKLLQNTQARRTQFVSKYGTSKRYYLNENDITLKNNGESKTKEEDAGKESKNPFRAADNRVSSNFHQLLVDQEAGYLATKPPTIDVDDDKLNQQIKNTLGDNFGLRLNELVVDAANAGVAWLHYWIDESGQFRYAIVPPDQITPIYSTDLNRKLVALRRSYKELNPDTAKYHWVHEYWDKDTVTAFKSRDEQFTDLQTLDDRFTIYDVTTGVETGTSSVNKHGLGRIPFIAFPKNKEQQPDLYHYKGLIDVYDKIYNGYVNDLDDIQQIFLILKNYDGQSLDEFKKNLQRDKAIKIRSMGAGDDSGVDQLAIEIPTEARNSMLETTKTNIFVHAQGIDPTDFKTNNATGTAIKMLYSHLELKAAKTEAYFRDALTELVRAIMNWLHVPDADSR…	vOTU_10
272	3	k141_146929	g86	k141_146929_12266_15373	19	12266	15373	3107	79.5743883923595	26.1010101010101	198	0.0256113255205534	1554.32850795485	51.8873611231674	0.0167001484142798	13.105053312623	2.11269856052577	Tail-related	Tape measure protein [PF20155.3]		1	1	1	509	1159	g86_viruses_sorted	0.0378937597843737	12265	15373	r	0	1	prodigal	v2.6.3	MATISSTLKINDAFSNVLNKFNAGVQRSVSWSSRLKNAINGGSNGMLSLGNGARSAGIGLKQIIAGTAFGGMISSAASAATTGIHSMIDELNEASVSWQTFDGNMRQLGRSPAQIAAAKSSMQKFAQDTIYSASDMSSTYSQLAAVGVKNTTRLVKGFGGLAAAATDPKQAMKTLSQQATQMAAKPTVQWQDFKLMLEQTPAGMAAVAKSMHMSTQDLVKNVQDGKIKTQEFLNAVAKTGTNANFSKMATQYKTVGQAMDGLKETLSNGLQPQFQKLSKIGISAIEGITNKMSELNWNSFGDGIINAINYVKPIFDKFKLGLQDVFDGFNSTGAGKEVGKMFQTIADAVSDVIDTMSEGDGKTSFFTTLGSISGRSISGIAKAISAIAKVIGKLDPSSL…	vOTU_10
273	4	k141_146929	g86	k141_146929_15579_15995	20	15579	15995	416	15.3926462719235	30.2142857142857	42	0.0370015535382776	61.9175221275598	10.6016330921145	0.0254846949329675	2.86972148504333	1.66950458599526	Tail-related	Phage XkdN-like tail assembly chaperone protein	TAC [PF08890.15]	1	1	1	510	1160	g86_viruses_sorted	0.0106554411670158	15578	15995	r	0	1	prodigal	v2.6.3	MAYNVEDFLAENVKPKNETKEVKIKGFKSPFIIKALTADEFNEMQKQATTSYINKKTHQRIQETDQGKLVDLMMAEAVIQPDLNNEKLQKSWGCIADPAGVLKKMLNAGQYADLGQSIQEISGFDIDSINNYVEQAKN	vOTU_10
274	5	k141_146929	g86	k141_146929_16012_16500	21	16012	16500	488	16.2856271816925	25.7906976744186	43	0.0333721868477305	69.836042162367	11.3878379939003	0.023335733594058	2.97761457278863	1.64487010258189	Tail-related	Phage tail tube protein [PF09393.14]		1	1	1	511	1161	g86_viruses_sorted	0.0497648272704507	16011	16500	r	0	1	prodigal	v2.6.3	MADETVSTVGSFLNGRDTISTKDAKVYVTIEGKVIPLIECKKFSAKLEKNKEDVQTLGSRWKHKKVTSVEGTGTLGGYLISSNWTKYALPYINGGKDLYFEITMTINDPTSRAGTQTLHFGEVNLDDVPFADFEADDGVMDWESDFTFEQVNLVTGFNGFDL	vOTU_10
275	6	k141_146929	g86	k141_146929_16516_17919	22	16516	17919	1403	48.5694543387765	18.8189655172414	116	0.0346182853448157	605.75569193906	33.725317242994	0.0240380023114712	8.00435260844957	1.85450814349591	Tail-related	Phage tail sheath C-terminal domain [PF17482.6]; Phage tail sheath protein beta-sandwich domain [PF17481.6]	sp|P85225|VPN1_BPPHE Putative tail sheath protein; Xs	1	1	1	512	1162	g86_viruses_sorted	0.0444968026782957	16515	17919	r	0	1	prodigal	v2.6.3	MSWKTQNKRRPGAYFNVVGKGNNNNGTDIGRTLLPVSTQLNWGAKGIIKLNSDSNFKALLGHDIDEPELQTLHEVLKGANTVLLLNNNDGVAATANDESLPWAFTAKFPGTVGNELHVTVQKSDSKVIVSTLLNSRIVDQQDISPDKPEVLMSNDFINVKLTGRTTPTSPTTKGSDNNAKAPIVKPKSLNPLADLQHDVTVDLSGGTTTPVDISDLLNDALEIEDYDVATTAGFPADSPLHKQLVEEIKHLREDNDIKVRGVIPNTSDKINYEGISTVANGVVLGDGTELDATVAAGFFAGASSSANAAKSLTYVEYPDAISAYPKFSNDRTIEALENGEIVFTTKRNETVVIEQDINSLTKVTAEKPVFFSKNRVVRTMDTIVTNTKRTFEDMFIGKI…	vOTU_10
277	8	k141_146929	g86	k141_146929_18320_18760	24	18320	18760	440	12.8826015477601	21	32	0.029278639881273	45.5553991531381	8.89447348878085	0.0202147124745019	2.28441097413081	1.74580147974324	Tail-related	Bacteriophage HK97-gp10	putative tail-component [PF04883.16]	1	1	1	514	1164	g86_viruses_sorted	0.0203270060929782	18319	18760	r	0	1	prodigal	v2.6.3	MSAFGDFDNSQFEEFAKHVNDEISGGQLKNEVKKSVKNVGETYKRNAEANTPVKTGDLRRSWQLIGPIFSGADITIELRNGKNYASFVENGHRQTPGRYVPEIGKRLKASWVPGQHFLQKATKQTSNQIPQLITPVMDNILRRLME	vOTU_10
472	1	k141_151721	g86	k141_151721_28782_30845	39	28782	30845	2063	0.346233641178273	49	2	0.0001678301702269	0.148003468776241	0.448551463875735	0.0002174267881123	0.250182703658584	-0.40897240776921	Capsid/head-related	Lactococcus lactis bacteriophage major capsid protein [PF06673.15]	sp|D3WAC5|CAPSD_BPLP2 Capsid protein; Xs	0	1	0	594	1450	g86_viruses_sorted	0	28781	30845	f	0	1	prodigal	v2.6.3	MTYKQSFATSALANSIQSDGRNLTFVANSGKMMDNGQTVDLSTLRAPLMDGSHKLVADLTDDDDIALPLLIDHMPSIEYQAGRITGLWLDDDNGMMARAKLSNVETGDLVLQLAKDNALTNSFSINIDYESAPGRDGVIKDANLDEISVVFKGMDPRAAFKSVYSKGEKMPKKLIDTSALEKTVSSFKLDDDEKQNLLAAIQTALQGVADSISSAVDDVSENSDDDNGDDDGGTPSASSNGAPPEPNQSTNGKTGTNAFGKPLIIRTPTNNDVKGNNVSLAKTLNTRKTYLDSKQAFNDYAEFLFSHKTDNGERPGHEMKRQWAEYAAKKLNEHASFSIDQQSVDDMIPKSVIDAINDVFNTQGTGVWQSFNKTGLDTPPTIGENEIGLDRDDGRAHGY…	vOTU_12
471	0	k141_151721	g86	k141_151721_13553_13840	17	13553	13840	287	0.306818181818182	33	1	0.0010690528983211	0.130951088232532	0.246396743582308	0.0008585252389627	0.162954466352113	0.370787248661937	Hypothetical			0	1	0	593	1428	g86_viruses_sorted	0	13552	13840	r	0	1	prodigal	v2.6.3	MRLTATDLREWLTRLTKCEDIVMAPVIEVVTGANRNHRIVGVISDNSQISRTIPAYQLRVYSPIDDDGITRWQTVFIGHYQTLDGAISAYKAMCQ	vOTU_12
470	30	k141_151721	g86	k141_151721_2240_5296	5	2240	5296	3056	0.406349206349206	36	2	0.0001329676722346	0.182067104717646	0.482301765612273	0.0001578212583809	0.248216900308432	-0.305992699001112	Tail-related	Tape measure protein [PF20155.3]	REFSEQ tail length tape measure protein; Xu	0	1	0	592	1416	g86_viruses_sorted	0	2239	5296	f	0	1	prodigal	v2.6.3	MSNDVLTLTATVDTRQYTSGAETIGKANEQIESSTATAANKMNQSTGQAGDSVENVAGKSEKSTGRIAAAFGAVAGVAQSVVTKAFNMVTDSIGGAVSRVDTLNNFPKVMTNLGYSADESSRSIQSMADHLSGLPTTLNGLASVTQRLAPVSPTLTDATNTALAFNDALLAGGNSADIQSNAMDQLVQMLSSGKVDMDAWTSVNEAMPGQMQQVAKSILGTSASTNDLYKAMQDGKVSTQQFADAFVKLDKDGANGMASFSKQARDATGGIQTGWANMKNAIVKGLADIINSIGASNISGVITAIGTVFKTSLDIIADAIKPVMQLISQVVDWVTKFAKAVSQTSGFKAFTDAAVGIGKSLGGILQNIGQVVGGMFDFGKGSDSAQGSAKVFGDVLQGV…	vOTU_12
0	0	k141_152383	g86	k141_152383_1_993	1	1	993	992	2.74904464720281	87.875	8	0.0027712143620996	2.65615423088534	1.58813168626328	0.0016009391998621	0.640571345137916	1.81230860504631	Anti-restriction modification/Host-persistence	C-5 cytosine-specific DNA methylase [PF00145.21]	sp|P34877|MTSA_LACLC Type II methyltransferase M1.ScrFI; XhXp	1	0	0	0	0	g86_viruses_sorted	0.397173800235766	0	993	r	0	1	prodigal	v2.6.3	MIMGRKIRTLHVPGGIHTETDADAPTVIDLFSGCGGLSAGFAMAGFRVIAGFDSWAPAVESYRASLDGDACLLDLAHADEAVREMDRLGIPWTEGIVGGPPCQDFSSAGKRSEGARADLTAQYARIVLARRPSFFLMENVARAKGSKAFATAVGMLSEGGYGIITRVLDASLCGVPQKRKRLITIGVSDRSVENVEGTIGRALDEGLADHPLTMRGRFGSSLGIDRFYRHPRSYARRGIFSMDEPAPTVRGVNRPVPPGYKPHKGDAGPVEGTRALTTTERALVQTLDGFTIVGTKTQMEQQIGNAVPPMLARYAAKAIADSLYPAGGRS	vOTU_13
2	2	k141_152383	g86	k141_152383_1969_3279	3	1969	3279	1310	1.41719934140582	192.769230769231	13	0.001081831558325	0.92834065244449	2.22904095004773	0.0017015579771356	0.896670610294887	-0.905395581522316	Anti-restriction modification/Host-persistence	C-5 cytosine-specific DNA methylase [PF00145.21]	sp|P36216|MTC1_PBCVI Type II methyltransferase M.CviJI; XhXp	1	0	0	2	2	g86_viruses_sorted	0.015627466008925	1968	3279	f	0	1	prodigal	v2.6.3	MFSENDPFPSAVLQERYPAVPNLGDITAINWAEALAGYDRPDMVVGGSPCQSFSIAGSRTGLQGASGLMWEYVRAVKEIRPRWILWENVPGALSSAHGEDFRCLLQSLDGLGYALAWRILDAEYFGLAQRRRRIFILGSLDHDPADAIFSHSSLTPNPEKPMLPGNNGIRGGCLTPGEIQQERVYGTGGASATLNAVHRTGGTHGMNIMDTGIRALDFNPTASRLRYAATGTCQTLTSRAGTGGNQVPLVSSPTAESHPVIRRLTPVECERLQGFPDGWTDIPYRGKPHAPDSARYRALGNSMAVTVMAWLGRVIEEADQGMTGAGDAFHALMDRLPASEKDEGSVDATPRKGHWMRAGACRNGGYVMGAVTEWADNPTTLPLCGILEDQETIPDKYLL…	vOTU_13
15	2	k141_152383	A	k141_152383_17988_19046	22	17988	19046	1058	2.02074795622291	223.076923076923	13	0.0019099697128761	1.59530317953996	2.17313405553992	0.0020540019428543	0.889012869043524	-0.171410453800253	Enzyme	NlpC/P60 family [PF00877.23]		1	0	0	7	21	g86_viruses_sorted	1.18479804508757	17987	19046	f	0	1	prodigal	v2.6.3	MTRFVKEKRMGHGRHAPVKTVTTPAGHAFNAIAVALTSALPASPFVFASSPAFATQPQVSATSERSFRPGSLVEPMKTGGREASRDGARQEVPSVSTSVPMNTKWGGIEKLDIKPVRSPAEQTAADGLTAAISAASPVYDSADGQLTAADSHLRAELKTQIDSGNAMLGNLSTSADDLKKQADAVGHASDAVTATLQGYATAAASSRSSAKAAGVNSAAIADEYNKWLQSHPDADLGAKVLQYAMTFNGYPYVWGASGPNAFDCSGLVMYAYAHFGIRLPHFSGAQATMGVEVPPSDMRPGDVLANSEHAALYYGKINGEDYVFNAANPSDGVRLTPLRWAFSSSYHIRRMG	vOTU_13
1	1	k141_152383	g86	k141_152383_1105_1854	2	1105	1854	749	0.207336874787481	230.5	2	0.0002768182573931	0.0793513875211233	0.33260606326347	0.0004440668401381	0.248812943883279	-0.503467329797577	Hypothetical			1	0	0	1	1	g86_viruses_sorted	0	1104	1854	f	0	1	prodigal	v2.6.3	MSGKHEGEWPYHEKDNGTWVPCASNPCKLHSGGDIMATSPEDAYAKAHAGDQETPGMSAKPKPENQHPDINTLSVGEAIDAFGMSIQPYQGKEAVKVVAYEAPGFNGDWVRSHKNEILKELHRRADAKKAEEQRRENIIDSIDGLDTIRRMQATYGREEAARRKAIYGDGTRAPEKRTVTREDIDRELEAHPMARLYLSAENEMLSHNDEIAALGEQVKEDIIAGLDYDRIVERHDKAEQEYHERHMWD	vOTU_13
5	1	k141_152383	g86	k141_152383_5498_6019	7	5498	6019	521	4.9982475241654	210.53125	32	0.0095935653054998	7.28701611332326	5.40363429708642	0.0103716589195517	1.90421924928086	-0.212888706525846	Hypothetical	Protein of unknown function (DUF805) [PF05656.18]		1	0	0	3	6	g86_viruses_sorted	0.114363980723944	5497	6019	f	0	1	prodigal	v2.6.3	MDVMKGYEPMYDATMQECLQRPFYLYARGKGRSCRKEIWVFSVFVWFIGGSLTDLCSSTPLAFLPGLFSLAILAPVYALTVRRLHDLALSGWLALVPYVLVLAALVADAGLLMSDDPDQSPSPLATALIVLAVIFRLIIMCAPSLRHRPSVDNGSLGASRTGTAQYPGDPNGQ	vOTU_13
6	2	k141_152383	g86	k141_152383_6340_7119	8	6340	7119	779	48.3179697408704	619.291925465839	161	0.0620256350973946	536.646165738908	22.985181238073	0.029506009291493	7.86882457123066	3.21938661530427	Hypothetical			1	0	0	4	7	g86_viruses_sorted	0.212272914191023	6339	7119	f	0	1	prodigal	v2.6.3	MADGVSGSLRLPAGRSWLESASSVMSRVARCARHAPAGERAFSRAGVVRKLAVYGAAFLAGFVPGWAFLYGDEQWMRDRFIQFCLAGLFSVFAMWWFLSRFESRGGRPGFWCLALTMPTMPCWGAMFGAMTGERPGVMRWVFVSVAVLVVAGVTWLRFVSDLVRGRVAAWAASAVSFVLPSWMLCLLSGGSPLSCLPWCVAVGAAGALWFLQDLWAIDYCAGDNRDASFEWLAAWALIFDLMTLVAALARGSTAVQDQQ	vOTU_13
9	5	k141_152383	A	k141_152383_9361_9786	13	9361	9786	425	1.70231950282161	176	12	0.0040054576536978	1.22532324184733	2.0888251808943	0.0049148827785748	0.845926283522666	-0.456902315959703	Hypothetical			1	0	0	5	12	g86_viruses_sorted	9.89217995945654	9360	9786	f	0	1	prodigal	v2.6.3	MEGMSIVNAATSETVWMILAFFAVTLIVGTIYTLVASSRVGGFKGLATGIIAMAIIILFTTAAIPASASAVEQENLEAFSKAYPSAVMTGEITSLLADPQPGESCHVITDGGREQVLTVRRDSKGIILSPDHGEAAHHARS	vOTU_13
11	7	k141_152383	g86	k141_152383_12105_13787	16	12105	13787	1682	15.5090497827137	248.693548387097	62	0.0092206003464409	59.09687080888	10.1829198507681	0.0060540546080666	3.43298500564825	1.55145738276823	Hypothetical			1	0	0	6	15	g86_viruses_sorted	0.423649641516418	12104	13787	f	0	1	prodigal	v2.6.3	MISQGMLKRGISALGAVAAAAAMMIAGAAGAAPPTAEAAGSSITLNAVQGSKLDGHTFSAYKIGDYYEPVVNGSNVASVSVRNPGNASTNPWVDDALASAGVPPATGDDGAATVSRITDAGTAAKVANALAASTAKPDAAGNLTGSGQSGTITLADDGLYLVTDSAGKPIIIGTKINGRNLEKQTLGEAVIKSTVTTDTTLVSAELLDVSRNPIGGKAVTAGQKAIVRITSTTPSPNSAKGLSYTVNLSSFDGSAISAAAVKLFAVAEDGKLTPITGVTPSVTGSGNDYTITVDGIIASNPNARIAVEYPVTVKGIDQNTQAVDKMTMVVVNNDGTSTTFQNEKTTVTAYTGTFDTFKTDIDGTTTLKGAQFKIARGDGGSNTWMTRNSDGTWTENQAE…	vOTU_13
17	4	k141_152383	g86	k141_152383_22546_22752	26	22546	22752	206	2.47272333940708	88.1428571428571	7	0.012003511356345	2.23361999078855	1.386451622387	0.0067303476814903	0.579529517962272	1.87440274110558	Hypothetical			1	0	0	8	25	g86_viruses_sorted	0	22545	22752	f	0	1	prodigal	v2.6.3	MKQGNPRRRRAWRTAAALACSLGLLLTGAGCSLSDVSSSVRGSTSGAERKAKEVPRDPDFSNVFHNGG	vOTU_13
101	19	k141_154017	g86	k141_154017_869_1063	2	869	1063	194	1.31302763455443	55	4	0.0067681836832702	0.851583077380316	0.874234696143335	0.0045063644131099	0.39329172370724	1.11569329319965	DNA Packaging-related	Phage DNA packaging protein Nu1 [PF07471.16]		1	0	1	225	560	g86_viruses_sorted	0	868	1063	f	0	1	prodigal	v2.6.3	MKKLLLNGKQLCQELNISAPLLYKLRRSGMPYHQLPHGRAYYNLDEVTNWLLKAGYHQEKTWSK	vOTU_14
100	18	k141_154017	g86	k141_154017_1_804	1	1	804	803	14.3663985837283	53.2666666666667	60	0.0178909073271835	52.6417146799656	13.2215555097871	0.0164651998876552	3.8225692569492	0.299495704848232	DNA replication and maintenance	RNA helicase [PF00910.26]; Plasmid replication protein [PF01719.21]		1	0	1	224	559	g86_viruses_sorted	0.174187873076062	0	804	f	1	1	prodigal	v2.6.3	LQVWRGRINNAYSYLIHETEDADSEGKYHYPDSDVIASFDFPARMEKIRKKIKLSPKYEKEQIRRYSEQQITREQLIEELGVYGVASHQQLIDRIDSELASQAHEQWLRDFKGHKMTTLWLYGESGVGKTRLAEHIFRNEDYVTLGSSRDHFQEYQGEHFIIINDLRPNDFEYSDLLRMLDPYQHDKAAPSRYHDKKLNAEKIIITTPYDPLTFYRNIDSVKDTRVDTFNQLLRRIKPIKVTPELISRIRRKIRQRKKAKQKPQKFA	vOTU_14
103	21	k141_154017	g86	k141_154017_2627_3064	4	2627	3064	437	8.54439255612576	29.76	25	0.0195523857119583	20.4549697684486	6.36590557221567	0.0145672896389375	1.77559419464032	1.22690589464975	Hypothetical			1	0	1	227	562	g86_viruses_sorted	0.23795445909115	2626	3064	r	1	1	prodigal	v2.6.3	LRVLRNYANHATIPISGLTTESSTNSEPKIRPTIKRNDLKGHFNKHDKSVINNWPESGIEIMSEITKANTIIQKLIEAIIQEFIKIRINDKEIEQIKADKKIWKDILIPKKTRGVFPLPLSSEAKVAYTDSLLLKLAISSIINTL	vOTU_14
102	20	k141_154017	g86	k141_154017_1162_2349	3	1162	2349	1187	1.47834110070391	48.6666666666667	6	0.0012454432187901	1.02012707304811	1.35197135758096	0.001138981767128	0.526375677640126	0.240075194373519	Integrase	Phage integrase family [PF00589.26]	sp|P22877|INTR_SACER Integrase; XhXr	1	0	1	226	561	g86_viruses_sorted	0.0859335157795997	1161	2349	f	0	1	prodigal	v2.6.3	MSKKNRNKYSVRIQPTDNVTGKRISWPVKYADTKKAAVKIERQMWQEYEDGLNPSDSTVAFAKDFQRYVNHRAKSISPVTLRSWQNTANSVKKYFKKAQIRQITTHLIESYAHDYVKQHHATVSRSSNIAKILIHLRNYFKSLEGKIIKENPVPENALKVFFKQSDFTVPQEWRIFTKSELKQIRNLIMTDLQKNPVQLNGSKLAILIESYTGMRVGELQALKFSDIVQEKGYWTFSINDSWSDYTESFNGSLKARPKGYSRTLLPVPENVIDQVEKYQTAQKRFLAEYNLDNPVDLIFLNLHDYRRSSNYQPVRQKSINDMLKEICTKLSIENEGKRMSLYSFRHTVCSQLASTPGMSYPWAAERMGHSLNMFMKTYVGVSQDINQKMNQLWVS	vOTU_14
174	30	k141_154948	g86	k141_154948_3824_4912	6	3824	4912	1088	13.7156733777984	24.6575342465753	73	0.0126063174428294	50.5118949732665	19.5485541991749	0.0179674211389476	4.96676351895747	-1.17438263350233	Hypothetical			1	0	1	685	1705	g86_viruses_sorted	0.0187311913610102	3823	4912	r	0	1	prodigal	v2.6.3	MVQLKQYLTRCLNMALGVEGETTYTNSFDILIKEDGFIFVPRMPAGFVLDDGLYQRIYQIANAALYPNYTVLKQNGIYFVPLYGQPLEIKRGLFFPWIKGTANRLIIAGLDDYFASRDESKKGDVIPLMRDLSLNYQNVTSIAIAGNSGAGKSYFLSYLLSALLWISDLIIIDPKRDQPSRWARDHSIRAVFPNSNASKSDYVSSVNERLEGALNTIYRRQAELYAESSKHFRPVTIVIDEVLALTEGVNRQIKDSFFALLSQIALLGRATNVHLIICGQRLDHTAIPTSVREQFNVLVQLGNINSKTTQFLFPDLDPTGIVIPVEKGAGIIQVIDDEHPYNVLPFLAPTYYQKKEGNYYEK	vOTU_15
175	0	k141_154948	g86	k141_154948_5464_6327	8	5464	6327	863	20.2650436331898	26.0491803278689	61	0.0234820899573463	106.260880456652	15.9855001440061	0.0185231751378982	4.14771835621955	1.03178256613458	Hypothetical			1	0	1	686	1707	g86_viruses_sorted	0.450546691466952	5463	6327	r	1	1	prodigal	v2.6.3	EYSIPLLSDFLMVTSNPQDKNEVNITINDINAANKKFNRFKSKINDYIKQETSKLNVINEQLAAKIIADIFIKQKIESCWQEDNKNYLLWQEIDKLNDEPESTFVELVKKAALENGSIYKIRLQDVTRSSEEVKNEIYWLGLIYKVKTILNEISSINYELDQINLRSNVFDKLNEIDTSYVQAIRAEDRKLDYQAGVNIPVMAIRDIDDYLKEKVDNIIEDIRLKIKTIKDILDQLTNEVEGIKLVWEDLQEELQYFDYEQISEKNRPQAKQAIGDLLKQVTTNLSL	vOTU_15
752	25	k141_165884	g86	k141_165884_6182_7351	8	6182	7351	1169	3.24918882550935	30.68	25	0.0027794600731474	3.66791524597966	6.31049588816339	0.0053982000754177	1.77153091419447	-1.72805737575629	Capsid/head-related	Phage capsid family [PF05065.17]	REFSEQ major head protein; Xu	1	1	1	729	1951	g86_viruses_sorted	0.149380174011252	6181	7351	f	0	1	prodigal	v2.6.3	MTIDEIIRALQAENKETESRKVKLTTEVRSTLDKKDATQEELDSADKKADEIRQLSEKIEKNNKKIKNYQVVARGDNDSEGNEPKAGKPPVKRQLHGQDNELRDAINAYLHSKGTTRDGLTSPDADVIIPKDIVYNPENEVKTVTDLSKLVQHFQANTAAGEYPILQRATSGLTEAAELEKNPELSKPKFLNVSWKVKTYRGAIPISNEAIQDSAVDLLGIVSRNALEQKINTTNAAVAEKLKGFTPKNIAGEAVDDLKHIINVDLDPAYQKSIIASQSFYNWLDTLKDKDGRYLLQQPIVDGSPVRVIGIPIYVVEDDLLGNAGDSNAFIGDVKRAVVMADRLDIQVRWVDDAIFGQFLQAATRFDVEVADPNAGYFVSQSAGSTKKS	vOTU_17
753	26	k141_165884	g86	k141_165884_7366_7683	9	7366	7683	317	1.41934260445302	41.3333333333333	6	0.0044774214651515	0.967252819129029	1.40234653371433	0.0044238061000452	0.528175650530871	0.0321788229381875	Capsid/head-related	Phage gp6-like head-tail connector protein [PF05135.17]		1	1	1	730	1952	g86_viruses_sorted	0.0611122439381739	7365	7683	f	0	1	prodigal	v2.6.3	MYELSKDQFTTLKNYCKIDQNFDDDVLHELIESAALELCAAIKDQSKPDDFKDEPRFFVAIMKIVKEDYDYRGMGSEVMRFPLANQSVVNIINQLRSEITEGDSE	vOTU_17
754	27	k141_165884	g86	k141_165884_7680_8012	10	7680	8012	332	1.44755503316223	29.4285714285714	7	0.0043601055215729	1.01654117548072	1.78245356022039	0.0053688360247602	0.597812928233008	-0.560206230480893	Capsid/head-related	Phage head-tail joining protein [PF05521.15]	sp|O48446|HCP16_BPSPP Head completion protein gp16; XpXrXs	1	1	1	731	1953	g86_viruses_sorted	0	7679	8012	f	0	1	prodigal	v2.6.3	MRTTRMTERIEFWETSYSKDENNVPVNRKSKCVYSCWAELLNTPIREFRNPTTKVGYRRESPNFAIRFNVHQPIDSTWIVVWRDKDYEITGVDEDYDKRDITKIECKAVK	vOTU_17
747	20	k141_165884	g86	k141_165884_658_1458	3	658	1458	800	2.13936002752974	39.0625	16	0.0026742000344121	1.82316614651606	3.78438288060729	0.0047304786007591	1.17124244663074	-1.40451095997221	DNA Packaging-related		REFSEQ terminase small subunit; Xu	1	1	1	725	1946	g86_viruses_sorted	0.0683973935038103	657	1458	f	0	1	prodigal	v2.6.3	MKPQKLVIKNGRRVLIDYDTEFRKEHDKDYNRRRSLNKSEYVRFYKSSLWKKTRAQVLARDFALCQRCGMEAKLVDHIIPSEDDWKDRTNLDNLESLCTNCHKLKTKREWIKKHKGKTRRMIINVVVGYPAAGKTTYVKQHIGSNDLVYDYDALMQALTFKPEHEDNIDVNDYIQLFYELILRKINSEQTFDNVWIVLSYPDERLDSLLVSHTVKHIYIDTPKKICIERLTKQGRNINQLNDVMNKIDILSSKGKLDKYRRVLGTR	vOTU_17
748	21	k141_165884	g86	k141_165884_1836_2441	4	1836	2441	605	1.04330076503193	36.4166666666667	12	0.0017244640744329	0.623511126863752	2.89381059367364	0.0047831580060721	0.920257144170146	-2.01086168182963	DNA Packaging-related	Phage terminase	small subunit [PF05119.16]	1	1	1	726	1947	g86_viruses_sorted	0.0690975746357845	1835	2441	f	0	1	prodigal	v2.6.3	MKVLGGVLMARKQKLLKESSAHLTILQQEAKFKAETIAADGLEPLQKVPPRHLQGAAKQEYKRIYKALGKLPLRNLDRAELENYCTWYQIYKNCSEGIPKVLESIDAAQKAYDNALDELNQVRATGSKTLIKEATKESLACEDNLLNAQGQYNTIISRLDKATKQIKGLASDLGLNVNSRLQMNMPKNNEKEGKSILDKFA	vOTU_17
749	22	k141_165884	g86	k141_165884_2438_4144	5	2438	4144	1706	11.0087063512829	29.6615384615385	65	0.0064529345552654	32.8314130952655	16.5513544877607	0.0097018490549594	4.36466589747122	-1.26989058651411	DNA Packaging-related	Terminase large subunit	endonuclease domain [PF20441.2]; Terminase large subunit	1	1	1	727	1948	g86_viruses_sorted	0.0642524058639077	2437	4144	f	0	1	prodigal	v2.6.3	MSFSDPTTNFIKRVLDGDLITSKAVLAAIKRQQADLKRTDWRWYFDTNLAGKAVAFMEILVEPKTGKPQPLADFQKFIIGCLYGWVDKNDQSIRRFTEAFISMARKNGKSLLISGVILYEFLFGKNPAMNRQLYTAGNDREQAGIVFNMVKKRLSALRSTDPEIKRMTRITRSEIENLNDGSIIRTFSRDAGLVNGFEPHVAVVDEYSEAKNTDMIETLASGQGLLPSYLTFIISTAGFDMNVPMFKQNYPYAKSVLSGEFEADRYFTFIAEQDNIQEIDNPQNWIKSNPILDVPSLSQQLHDYLKNKLNQAKNDGTLNSKYVKSFNMWRQAEEDSYMDIETWKKAEINLPDITGQRVWFGVDVGKTSDLYAISWLYPIEGVWYADSHCFVGTKYGLDS…	vOTU_17
768	41	k141_165884	g86	k141_165884_20501_21598	24	20501	21598	1097	33.475273857001	461.435643564357	101	0.0305152906627174	261.312964865537	15.0532182301962	0.0137221679400147	5.15800456713153	3.57154697849554	Enzyme	Glycosyl hydrolases family 25 [PF01183.24]		1	1	1	741	1967	g86_viruses_sorted	0.10728559743867	20500	21598	f	0	1	prodigal	v2.6.3	MRKRITFLVALGLLFFCGQVKAASPDMVDVSNNNGYMTVANFVDMRNNYGVKSITTKISEGTYYHDYTAANNIQTAQAAGLYINGYHFARYQTVQQAKNEADYACRLAKADGLPVGAALVADVEASQQQYLSRATLDACNQAFAAVVKLYGYRPDVYTMGSWVNSKMSNAGWIASYPYDPTGKTWYSNNNAWQYQSTARFQGSYGNFDVSTLYNNFYTGGQQVVNTINNTVTIQTWNANPTAMLNSKGDPYMTTPLAHGTKWQGLGIAKNKDDTAMICIGNNEYVRQDCTTLNGLVVINYAANYGVNAYNSKGQQLKGTNVRFKGGSRWQSNNKLTDIPNIGLCYQVSTDEFIPVKYQQASGFQG	vOTU_17
745	18	k141_165884	g86	k141_165884_45_311	1	45	311	266	7.93665180870711	35.6923076923077	26	0.0298370368748388	17.6368283267989	6.31342259387501	0.0237346714055452	1.81575723519192	0.893968193198762	Hypothetical			1	1	1	723	1944	g86_viruses_sorted	0.171618549538964	44	311	f	0	1	prodigal	v2.6.3	MLKFPNVETLDNTVNNQLLNEYRDKTCTVKDVELTFKHIYKDKAKNNTVWRDEYNYLLLTIKRLKKRGCNVKELERAFNKHEKQLFKD	vOTU_17
746	19	k141_165884	g86	k141_165884_377_643	2	377	643	266	2.74204781005882	33.6666666666667	6	0.010308450413755	2.74768110123407	1.47838046149385	0.0055578212838114	0.529573084165799	2.38620010409998	Hypothetical			1	1	1	724	1945	g86_viruses_sorted	0.170364874402675	376	643	f	0	1	prodigal	v2.6.3	MKTKHEILDAYWTKASTDDKEYHINVGKSVLINDLEFVLVHIIYRLIIRYIKNQGKTITSQNFNKALDEYTQAIHTQVGIMHDLQHRK	vOTU_17
755	28	k141_165884	g86	k141_165884_8012_8380	11	8012	8380	368	0.978406821383228	23.4	10	0.0026587141885413	0.588194916808823	2.70942996083893	0.0073625814153231	0.802614815010851	-2.15672961311124	Hypothetical			1	1	1	732	1954	g86_viruses_sorted	0	8011	8380	f	0	1	prodigal	v2.6.3	MAVSGLEEMLNNVQILEDGFDKKARKAVRDGGNIFKEKLMEDTPQSVQDHSGLGPLKEHTKVINSTRTGEYEAQVGYDNIKGRIAHFPNSGTSKQDPQHFIEKAQEQTKQPILDKFLEDLKL	vOTU_17
759	32	k141_165884	g86	k141_165884_9860_9994	15	9860	9994	134	0.773056653491436	30	3	0.0057690795036674	0.417877473724377	0.757259506579607	0.005651190347609	0.321783726753705	0.0490924356902631	Hypothetical			1	1	1	734	1958	g86_viruses_sorted	0	9859	9994	f	0	1	prodigal	v2.6.3	MKQGYKLFEIDKMTMYDIEHINKIYEEREVPIDKAFPLLFPKNK	vOTU_17
761	34	k141_165884	g86	k141_165884_14877_15626	17	14877	15626	749	3.10115950673484	31.5294117647059	17	0.0041403998754804	3.38525977445945	4.25533285662511	0.0056813522785381	1.25109368011784	-0.92253151641015	Hypothetical		sp|O31977|YOMH_BACSU SPbeta prophage-derived uncharacterized protein YomH; Xu	1	1	1	736	1960	g86_viruses_sorted	0.466242519836276	14876	15626	f	0	1	prodigal	v2.6.3	MLLLWEGVFIIREAEFIVNNISSRELHSFLETAPVFSMPKRKFSNIEIPGASRQKFSDENSYENRTGNLTIIVKADNEFEKTLYLSKLYKLFDTPDYIEFISYLEPNFAYHIKISDAIDVSRLSRLSNWQELKLKVTADAFKYYVPPNKYLNINQLTIHNQFSFSSKPLIEVPAGGDLNLQINNKSYKFTGLPTNAMIDCDELQQDVYANNQLYNSTFDATQEFPELPTGDININSNLKINLYPRWRLI	vOTU_17
766	39	k141_165884	g86	k141_165884_19981_20259	22	19981	20259	278	9.39147643547051	222.206896551724	29	0.0337822893362249	22.937163603077	4.85141365966991	0.0174511282721939	1.738500387645	2.61148217628565	Hypothetical		REFSEQ hypothetical protein; Xu	1	1	1	739	1965	g86_viruses_sorted	0.423800326120475	19980	20259	f	0	1	prodigal	v2.6.3	MHVFLGFTIGEWGNFITIATVCTGLFTWIIRVALVNPLQNSIQELTSQIRDLKMDSKEEHEHFTESLNDHEQRLNDHQTRITVIEKEIEEKK	vOTU_17
767	40	k141_165884	g86	k141_165884_20277_20489	23	20277	20489	212	7.97817327930671	114.076923076923	26	0.0376328928269184	17.1046182765101	4.89732408189231	0.0231005852919448	1.66041980285262	1.85546401706452	Hypothetical			1	1	1	740	1966	g86_viruses_sorted	0.12539915147236	20276	20489	f	0	1	prodigal	v2.6.3	MKLNFNYKSAKAWMTLVSATIAGILGILTALGVTVPADTGSLVTGLATTVVSLLSAFGILTQDMDNPNKK	vOTU_17
750	23	k141_165884	g86	k141_165884_4335_5564	6	4335	5564	1229	3.627591918862	32.6428571428571	28	0.002951661447406	4.40326741105286	6.952643467482	0.0056571549776094	1.95612289610553	-1.6998173045466	Structural protein	Phage portal protein [PF04860.16]	sp|Q6QGD5|PORTL_BPT5 Portal protein; XhXpXrXs	1	1	1	728	1949	g86_viruses_sorted	0.005300238976151	4334	5564	f	0	1	prodigal	v2.6.3	MAFFRSANWDEQLIENNIIPNYRGNYIGIGALRNSDVLTAVSIVGGDVARFPIIEIQDDDDTLIENPDLMYLMNKKANEYVSAYTWKFSMVVNAILCGNSYSRIVRDPKTRVPIEFQFFSPSQTEILEQRTAADVKYQYKFTPVNGQNSITCKAEDVIHMKFFTTDTIMGRSPLLSLKEELALQTNGVNTLQKFFGGGFKSGMIKAKGKLNKKSRRKIREDFEYAQAGSTNGPIITDETMDYTPLEVDTNVLSLINSNNWSTSQIAKVMRIPAFKLGVNSPNQSVKQLQEGYVRYDLPFYFEPIISEFQLKLLNDSERQKDHFEFDIRKEVGMNMQDAKLAIDGQILSPNEAREAVGQKRSKNANMDKMQSNLNNVFLDDKSKYQMARLAKGGGNLGQG…	vOTU_17
765	38	k141_165884	g86	k141_165884_17831_19864	21	17831	19864	2033	2.9593808843855	27.6923076923077	13	0.0014556718565595	3.16030581719546	3.3727515312644	0.001659002228856	0.997300718675572	-0.414489470565976	Structural protein	BppU N-terminal domain [PF10651.13]; GDSL-like Lipase/Acylhydrolase family [PF13472.10]		1	1	1	738	1964	g86_viruses_sorted	0.0678962724488383	17830	19864	f	0	1	prodigal	v2.6.3	MDVFRLNLELDKTRPFINEPVTFRRKDGGLGSTQIIATITDHGQTVSDIKSAVFMCIKPDYKYVRENASVSGNIITYTLNNEVGTCPGIIKTAYFQINGVVSTQNFQINVEEAISPISQSDNYDSEIQQIIKSMTNASQEEIDKFKTYLGSARNNYIYTNNGKLVLSQKNKTLTLPPNLTVTIGNNSFSCANANQAITFNKLVQFVIFNIETLQIEIKDLGTLTPNEVVLGYFDLNNNYALINIQDRFLVDDNGNSINQIFGNQIADNVISRNKLTYYNYIQIPTDSVEGSKEGLGPNLFNTSMIEFKDDPYCFVDGSSELYSPLGQKVTTDKYSRTLKIPVKPNTTYKRNVHWSPRPPYTKNNTWVTFWDKNLKVITSVALMSNITDPVTSSHTDDAH…	vOTU_17
757	30	k141_165884	g86	k141_165884_8819_9421	13	8819	9421	602	3.9522676322596	28	14	0.0065652286250159	5.15711458473039	3.59762445986332	0.0059761203652214	1.06256253749097	0.333762164468637	Tail-related	Phage tail tube protein [PF04630.16]	sp|O48449|TUBE_BPSPP Tail tube protein gp17.1*; XpXrXs	1	1	1	733	1956	g86_viruses_sorted	0	8818	9421	f	0	1	prodigal	v2.6.3	MGKVKIGARDFKYAVVKNNLCPDGIQRIPGLTEAKLEIKNEIKSFAADDGPYVQLSSGISSATLDVKLADMTSKARKDFFGIDLINGIEAYRKNLMPNDIAVMFKSHMDDNKGVYVALLKGKFSIPSLDAKTIDSTPDVATDDTTGNFSPRGDDEDALVMLIGREDNPDFVYSEFEKAVFPATDDEAKLVQKVTGNNTAG	vOTU_17
760	33	k141_165884	g86	k141_165884_10010_14911	16	10010	14911	4901	14.0411861531813	36.6779661016949	59	0.0028649635080965	51.3113881588692	14.2279020855621	0.0029030610254156	3.89915462264289	-0.0478862600873749	Tail-related	Phage-related minor tail protein [PF10145.13]	REFSEQ tail length tape measure protein; Xu	1	1	1	735	1959	g86_viruses_sorted	0.0140772475688537	10009	14911	f	0	1	prodigal	v2.6.3	MAGSIGHLAGVVTLNIDPFKQSANALNATIRATGAALTAQERTVKAFGGSLNGMRSTYASMQQQINNYNAKLDAQRAKYDQLISKTAATSEEQKKLTARQANAAAAFNRTQAQATKLAGEMNRLGLQINQQSSAWYKAGKATTAFGDAGLAAGRKMRNLGSTMTTYVTAPIVAGFGYAAKSAIDFNSQIDKIGPLLSKNGKITASVRRELDQMASASKRWAVEYGVSTTKINAGLEELVKRGYSAKQALGAMPSILAATRASGDDFNDVMRVSTSTLEQFGLKSNTTAGMLKNTQRVTDSLTYTANATAAGFQDMGDAMTYVGPTAHAAGISLEQTAAAIGLMSNQGIEGSVAGTALRSALTRLMKPTKQNIQGFKELGINVSAFKNHSLTLPQILNQI…	vOTU_17
762	35	k141_165884	g86	k141_165884_15626_17425	18	15626	17425	1799	3.48914661850646	31.375	24	0.0019394922837723	4.13164086190664	6.00752873876485	0.0033393711721872	1.70342846267791	-1.47841965508743	Tail-related	Prophage endopeptidase tail [PF06605.15]		1	1	1	737	1961	g86_viruses_sorted	0.178233807103733	15625	17425	f	0	1	prodigal	v2.6.3	MKPILYKTDTDFSQTGLGTISDAILSDNSIVEKFNGEYTLTFDVPVSSKYYELIKPEMFIKINSSQQHDWDIFWIKSTDVKSNPNIMTVNCNHYSMLSNDAYARGELSIDGKTPGQILSEMQSMLDLPHHGFVFSSTVNTTIKDTGVIYTNSNPNAILVGESNSLCQIVDGRIERWYNQINLAPKQSSNIVNVRKGKNIAGLTINRSFDGKVTQMVPYFKMKDAKGTPDSVTHVPENHLQYGQAVNSKYFDNYSRVYRKYVDYSDRVDNLIDMDDLSAKYFEENPGIDIPDYVVSINISEYGSKRMQRINIGDLARIHDPDFNLDIELPIVEREFNPLKNTNTTIKAGTQPANLFRKLEKRIKDETDNRKAADDKSNEKLQEETDNRIAGDTHLSDEQK…	vOTU_17
546	23	k141_177165	g86	k141_177165_4246_5094	5	4246	5094	848	11.6148789726018	85.7906976744186	43	0.0136967912412757	34.6614218114805	8.57603335785783	0.0101132468842663	2.67962525093175	1.13405619449483	Anti-restriction modification/Host-persistence	D12 class N6 adenine-specific DNA methyltransferase [PF02086.19]		1	0	1	163	415	g86_viruses_sorted	0.242364745811553	4245	5094	f	0	1	prodigal	v2.6.3	MAVGSSEVKIFKQAPLPFIGQKRYFIKSFCEVLNDNIQGLGDEWTIVDVFGGSGLLSHHAKRLKPHARVIYNDFDNYAQRLKHIDDTNRLRQQLAEVLKGIPKFAKIDKKAHALILKTIKNFDGFIDVDCVGTWLFFSGGQAESLNQIYKESVLYNRIRTNDYPDAKDYLTGVEVVSKSFDELLPEYINNEKTLLVLDPPYLFTQQNGYRKSKDFGLVSFLQLMELIRPPFIMFSNYRSEILDYFDYQIKRNDERFLNYKYTSITAPLNYSSTYRDNMIYKF	vOTU_18
552	29	k141_177165	A	k141_177165_11359_12606	12	11359	12606	1247	1.97365900930562	59.3636363636364	11	0.0015827257492426	1.57647241768571	2.3674983318422	0.0018985551979488	0.836498123398683	-0.47081913458026	Capsid/head-related	Phage capsid family [PF05065.17]	REFSEQ hypothetical protein; Xu	1	0	1	169	422	g86_viruses_sorted	3.31375519293792	11358	12606	f	0	1	prodigal	v2.6.3	MGNVTEKNVVQLAEELKRNQQEVKEKYSKIESEYDAVKGRMDKGDKVTEEMKHDLDELLTKYNGLQTLVSDMEQTLVRNPVTPQAKQTLGDYLLKSEKFKSIDKLTSGDRVCIDINTKEIGGSDEIDHSASALVQPHYTDVVQLPNQRLTVRDLLAPGHTDSSSIIIPREETFDNQAQVVLEGGVKPESNINYTSESISVVTVAHYIKASRQILDDASALRSMIDGRLRYGLKLKEENKLLNGQGGSDITGLIPNATPFQNTTSLAEYSVIDQLRLAMAQVVLSNYSASGHVLHPTQWTEIETTKDSIGRYIIGDPKGQVQPMLWGLPVIATPSMAEGQFLTGAFRMGAQIFDRWDMNILVSFSDRDDFTRNMITILCEERLALAIYHKKAFVTGTLRN…	vOTU_18
553	30	k141_177165	g86	k141_177165_12640_12954	13	12640	12954	314	0.416277706734868	67.6666666666667	3	0.0013257251806842	0.182611120025015	0.628347648520793	0.0020011071608942	0.324007866843871	-0.654520965344692	Capsid/head-related	Phage gp6-like head-tail connector protein [PF05135.17]	sp|Q6QGD9|HCP_BPT5 Head completion protein; XhXs	1	0	1	170	423	g86_viruses_sorted	0	12639	12954	f	0	1	prodigal	v2.6.3	MRMISIEEIRQNCRIDDDSEDDLLKIYLAAAQQAVIQYTGRNWYADEVPESDPNGMLYNSSVDLAMLLLTANWYKNREAVTALNSSYLNYGVSYLLEPYRLMWR	vOTU_18
554	31	k141_177165	A	k141_177165_12958_13299	14	12958	13299	341	2.47739839196015	91.9333333333333	15	0.0072650979236368	2.23833873357657	2.95126249531945	0.0086547287252769	1.05276360106354	-0.450114444382938	Capsid/head-related	Phage head-tail joining protein [PF05521.15]	sp|O48446|HCP16_BPSPP Head completion protein gp16; XpXrXs	1	0	1	171	424	g86_viruses_sorted	1.60439001562398	12957	13299	f	0	1	prodigal	v2.6.3	MSIAAGKLDKRVLLQRPESSRGDLGGIDRKWIDVGWLWANVSYLSGREFLKNGLNAESCNVSVQIRKSKLTAGISPEWRLVYQGKVFNIQAVLPDSVHAEVINLPCIEGMNAG	vOTU_18
549	26	k141_177165	g86	k141_177165_7250_7738	8	7250	7738	488	0.447168290901765	62.6666666666667	3	0.0009163284649626	0.19980143385275	0.638805674523347	0.0013090280215642	0.324077089299897	-0.591332710484333	DNA Packaging-related	Terminase small subunit [PF03592.20]		1	0	1	166	418	g86_viruses_sorted	0	7249	7738	f	0	1	prodigal	v2.6.3	MLLNDKQELFARNMAAGQNQAESCINAGYSKNGAAAAASRLMRNPEILARIEELRAQPEGLNKTLNKDVNNVNKAVKSASADPPVQTVPDNDPMLFLQSVINDERWSPKLRVDAAKALMPYVHARIGEAGKKETALDAAIEQSRAGGLSARLEQKRQLKKVK	vOTU_18
550	27	k141_177165	g86	k141_177165_7739_9454	9	7739	9454	1715	8.51074709974664	66.6363636363636	44	0.0049625347520388	19.5210463409783	9.2451046012166	0.0053907315458988	2.79837584116662	-0.262422756324185	DNA Packaging-related	Terminase large subunit	endonuclease domain [PF20441.2]; Terminase large subunit	1	0	1	167	419	g86_viruses_sorted	0.169587056731771	7738	9454	f	0	1	prodigal	v2.6.3	MAEWVTACPDWEERIVNRQSLIPEPLFSDVAEIAIEVFGSLIVPDMDGLPRMRDVMPQWVFEFVGAIFGALDIETKRRLIKKFFLLISKKNAKSTIAAGIMITALELNERHLVEAIILAPTKEVADNSFKPAAGMIEFDAEIRERYRISKHTRTITHLATESTLKVIAADDKAAGGSKAAFVLIDELHLFGDIANAESIIKEATGGLMSKPDGFLIMLSTQSKKPPAGVFKTELEYARMVRDGRTADGKEFSDNTYLSVLYEFPQSFIKSGAYKKQENFYITNPSLGYSVDEAFLISEYRQAEAKGEQALIEFEAKHLNKEVGLNLRSDRWSGADYWLVQTDDALTLDTLLERSEVVVIGLDGGGNDDLFGLSVVGREKNTQHWLSWSYAWANPPVLHN…	vOTU_18
544	21	k141_177165	g86	k141_177165_1231_3045	2	1231	3045	1814	1.59007319350584	59.8888888888889	9	0.000876556336001	1.12943663669764	1.93704408968907	0.0010678302589245	0.712715826131945	-0.486829229072015	DNA replication and maintenance	DnaB-like helicase C terminal domain [PF03796.19]; Toprim-like [PF13155.10]; Toprim domain [PF13662.10]; Toprim domain [PF13362.10]; AAA domain [PF13481.10]	sp|P04530|HELIC_BPT4 DnaB-like replicative helicase; XhXr	1	0	1	161	412	g86_viruses_sorted	0.169969105059492	1230	3045	f	0	1	prodigal	v2.6.3	MDAKEISQALADKASSVAEYLLPNGKKESNEWCCGSVNGEAGKSLKVRLTGSKAGVWADFSETNKTGDLLDLWAECRGLSFIDALKEACQWLGVEYSPKFTTPSRKAYTRPAVHLSDAIKPEANGYFARRCISYDTLNAYRVFKHNKEIAFPLMVEDKIYNIKYLTPRKKPADKNQWRQEPNCEPCLFGWQVITQNDDKVVITEGEIDALSIFESGYKALSLPSGAKNLDWIEHDWERLQQFRVIYLALDNDEPGKLATIDVLQRLGEHRCMLVDWGDFKDANECLCKAGKATVLDALESAEYKKPEDLKNAIEFAEIIYNDFHGLLESYAGNTLPFKGMSDFKFGMDQLTVWTGYSGHGKSQLLGYCMCDMIINQGERICLFSGEMKPYKVLGRMIKQ…	vOTU_18
543	20	k141_177165	A	k141_177165_102_1241	1	102	1241	1139	1.54175401928807	56.8	5	0.0013536031776014	1.07999416523842	1.08846802240268	0.0009556347870085	0.459514946140563	0.986444512180752	Hypothetical			1	0	1	160	411	g86_viruses_sorted	3.17756986549721	101	1241	f	0	1	prodigal	v2.6.3	MPSISAIVNDNPLKLGDIIGDTTLGYNPRLKRICNGDLKAGLVLNQLHYWWTHCANKTIGFYKTIKELSKELDLSVYAIGKSIKILEKLGYIRRKIKKLQHKTYFLVDDAVIKKAMMNIDSNNNREHLYRIFNGSIGRISRNAIYDIPRNATCRVSGDSTCESSGDATCHVSYKEHKNYKKNYSESYTSMNTDKSSNDFELIPDNEQQDDINSNPDRDNSVEYAPIGRHKKCPWSENWVMPDKYLNYAASKGLIGDVLDIEIEKFINYWISGNAKSPNKSNWEATWRNWVLNWYSSNAGKASLFRRKNEWNNAGARFVQLENNLRVYGINTNERKVLISVLKSNNEWKAPEWQRVSTDPAANALFEKTIKLWSEADNGR	vOTU_18
545	22	k141_177165	g86	k141_177165_3656_4099	4	3656	4099	443	0.623266465025818	44.3333333333333	3	0.0014069220429476	0.307787909641841	0.689655391105606	0.0015567841785679	0.323754284443529	-0.20505960621926	Hypothetical			1	0	1	162	414	g86_viruses_sorted	0	3655	4099	f	0	1	prodigal	v2.6.3	MTLTASEYHTMLEQGTQYKSKKLGLFISSFLRQHKDKRSRTLDYCDVKLVDSGSPDLPFVTHDWYGPDPKPELWCRKWEESYTIIVEYPFDGAHIDERVEAIKELLRHIPIKKTSFTVSSYTYSRVFDRYTGVELIEAKLLITAESD	vOTU_18
547	24	k141_177165	g86	k141_177165_5173_5769	6	5173	5769	596	0.570957697273487	56.3333333333333	3	0.0009579827135461	0.272329197598799	0.65308081344161	0.0010957731769154	0.3241546955215	-0.253345446796638	Hypothetical			1	0	1	164	416	g86_viruses_sorted	0	5172	5769	f	0	1	prodigal	v2.6.3	MTELNTALKNPSTGLSDNSDKTKQFKFLWENARSVLSPLFKEHYIRYGTKKLDKFSNVVKRKYGEVLEINDCLYRICSEMTKSIKNEYKILTSWNTNSPNEINISITTGRRSKRIITLKSYEVGFPLDIECEGMIPCPIFNKSDLEGVLNEMIKSDAVTSKINNWITTQDNREKVRISKTYEYEDTIGSDTIEIINPI	vOTU_18
548	25	k141_177165	g86	k141_177165_5830_6717	7	5830	6717	887	0.316015800149461	54.5	2	0.000356274859244	0.132321390623368	0.43889371898396	0.0004948068985163	0.250477860338535	-0.490573971960726	Hypothetical			1	0	1	165	417	g86_viruses_sorted	0	5829	6717	f	0	1	prodigal	v2.6.3	MTKQQEIKAAFCKGLEAVLLNCEEAEAMLEVINGYIDALNNFIDGILAEPANNGDVDLLDGNFDDSAAYVDYAYADNNDTILITAHQGSESVRLAAIKRGNAGAFTEFIHIGSAESITVNGAKDIEKALFRMLEAPALITILYRLICQSHSMAFNNLDYGDKLFAMINGTDKAKITSIPKAIKCLKPTEAKVAAFKSIEESLNQFCEHFNVLAILDGNQFSIERSNEMPDELLLVVEYLNQNARKETLVKFKTQNGDYPVTVEYGEDDPVIVPNESMLGSSFFSLMHTKLPYHTA	vOTU_18
555	0	k141_177165	g86	k141_177165_13296_13793	15	13296	13793	497	1.22347290482616	62	8	0.00246171610629	0.765007046442607	1.70348179872892	0.0034275287700783	0.64937346782832	-0.739187721216951	Hypothetical			1	0	1	172	425	g86_viruses_sorted	0.241349237086963	13295	13793	f	0	1	prodigal	v2.6.3	MIMKITTSVKGLDKLKQRIQSVRKAAEGELAKKATGRGSAVLRDEAKKIVYTAPDDYVVYNRDGKGGKTRTVVKPGHVGRSIIMKRIPASERPGLTSKHIVTVSNSLEIPKGARQIATFVEYGINMRQPHPFMSTAYYNKGSEAKKEAFKVLLKGVNEAWKKGSA	vOTU_18
556	1	k141_177165	g86	k141_177165_13797_14153	16	13797	14153	356	3.48103699470963	79	17	0.0097781938053641	3.95325950649057	3.44107191094873	0.0096659323341256	1.18003684288857	0.0338676576089549	Hypothetical			1	0	1	173	426	g86_viruses_sorted	0.197848113675888	13796	14153	f	0	1	prodigal	v2.6.3	MEELAIFYTVIKDLFDGRVYPDAVPASNSAADLKQWPAVRYFPTSGKVIATNCYQDYSPRVQVDIYANSPEERAEAVKLVMDTINQCDELECYLQTAPIFMMDFDRNKYQATFTYLIN	vOTU_18
557	2	k141_177165	g86	k141_177165_14213_14893	17	14213	14893	680	0.276923775036982	55	2	0.0004072408456426	0.113416623622825	0.437117348071668	0.0006428196295171	0.250647295553101	-0.639119495309882	Hypothetical			1	0	1	174	427	g86_viruses_sorted	0	14212	14893	f	0	1	prodigal	v2.6.3	MTSTKRGLPFVGKSLVCTKQAAAANAITALSNTKPAIASALAHGLKTGDAIWLESKSNEAINGYYLVEVSNEDTFAVIGLDGIDIGTVTDAKFTAPECYQFCDVNSLKVDAVKTKEDDATTICDEDPYTEVTIEAGSLSMSGLWQPDKEVQKILYEAAKAGETIFFIYKPKHSKVMFGYQLKITSLSNDGKSRENWTFSLDGKINGTIRIVEVDTDKQPTTKRGAK	vOTU_18
558	3	k141_177165	A	k141_177165_15314_15592	19	15314	15592	278	1.31755106590689	73.125	8	0.004739392323406	0.8480432578029	1.64581618027722	0.0059202020873281	0.645231912436028	-0.508755236750431	Hypothetical			1	0	1	175	429	g86_viruses_sorted	11.4821270382422	15313	15592	f	0	1	prodigal	v2.6.3	MHIPASEIDNWPLSEFNRYLSYYRRFGFPQWRTEQSIALNTLITARAAGDDSLKLEDLLLPYKADDEAEAEAEYDNENDMDDDELIAIYAPF	vOTU_18
559	4	k141_177165	g86	k141_177165_15641_15883	20	15641	15883	242	0.817455072473068	100.5	6	0.0033779135226159	0.429487684592104	1.15888786930404	0.0047887928483637	0.515709929311505	-0.66206364745933	Hypothetical			1	0	1	176	430	g86_viruses_sorted	0.848894209762094	15640	15883	f	0	1	prodigal	v2.6.3	MIVTGQNGRNGTAGVITSKKRPFARPAQKSTAGKRTQPLASLCTIWTGAVSAGVLSNLKPESGGSIARLVTGRNKRCHDV	vOTU_18
561	6	k141_177165	g86	k141_177165_19118_19711	22	19118	19711	593	1.79172076869148	56.2	10	0.0030214515492267	1.35880865468632	2.17693604480537	0.0036710557247982	0.776740685462471	-0.495938069581782	Hypothetical			1	0	1	178	432	g86_viruses_sorted	0.108007203547427	19117	19711	f	0	1	prodigal	v2.6.3	MSFTLYADEQMTREAVSPYQLDFNGTGKNEFRLYFGSPYSYETLKPKSDEQIMLIPASRLKKWQPESGYSFGNIVEPTVANGCMYQVTGNGRTSINEPAWSTELNSQCSSGGVIFVNIGAKFQPKDIRLSLTQSGLDKATPGAFLALGGQLQGGKAIPVFIRITNNDNTPRSDRSDPCIIIRLNATTTETIAHSGEL	vOTU_18
562	7	k141_177165	g86	k141_177165_19720_21843	23	19720	21843	2123	5.2213439820725	76.6551724137931	29	0.0024594177965485	8.00806650604291	5.91673042846062	0.0027869667585777	1.88786065567166	-0.368346278258933	Hypothetical			1	0	1	179	433	g86_viruses_sorted	0.104034112973245	19719	21843	f	0	1	prodigal	v2.6.3	MLGLSSLNTTLLATDDGMQQGTGAGKELLRLSCNVEARQTTGELLAIANYVYNTVDSGGELLSIAQMVNPAGESELIQISQQMLNPSQRRYMRAKYAKGFDGENYAIRIFIAGTELCNVVRTCEVHFTEDESPTATLYLLESCGDIDLYHYFNQQLVIYAQTDKYLYQLFCGIVDIPKIEYSSRVRTISATYDRSKAVEKLNIDTIHRIGYWSSSIFGEEKSYETKNAQLSDRLSTIPAALDFDAKGQMHLTSWLPKKTADWTLGDCDIYTANMSLELSSAVSIINRVEIELHHQYDRLIHREISFSYRYLNFMSDYDYIVRVAAESPAPKVTEVQSAANGGGWTTGQWGFKGTPKPGYYNGILWRAAEYRYSYQPTGEKDENGRNIVNVIQIPDGSDS…	vOTU_18
563	8	k141_177165	g86	k141_177165_21859_23343	24	21859	23343	1484	60.9581798638147	181.005917159763	169	0.0410769406090396	855.551434880346	29.2744726180029	0.0197267335700828	9.21915416443425	3.43672604673881	Hypothetical			1	0	1	180	434	g86_viruses_sorted	0.162009052981909	21858	23343	f	0	1	prodigal	v2.6.3	MSTVEEDLRKLLGRRRPGYKSVPDRPRQLGSAGLCSIPYGGDLPDSSPCMDIYSLLHFNDDTGEPSINMARVIEGLFEVHSGRQVRVFLDPTANVCDDVMHTSPYTWYKLQLKNQYRATLKRTISDYESPLNTAHWWPPLDVLTVPLGQKMSILRADYGMATLEGTVYKMLTQNELKAPAFFSTVPLSSGLLKKSPERYKQAVEEINNYFCGYLTEANHYNDSAWAELYFRYNNQTELEISSTDDKATQILNFTERRVGKKIPHRDEVEQYYKWTCASAPLIYCTVTNWTLDADEAYWGIAPEQTGSYDSRWKCADDLTIGVDLISDYALKSASLNSMDDVNAGNAPQVKFADHFIHCFEDSDGVQQFIGGKDISLYWRDKYDEEGKPTTDKDYQLFTT…	vOTU_18
564	0	k141_177165	g86	k141_177165_23361_23930	25	23361	23930	569	16.8001065471538	192.960784313726	51	0.0295256705573881	69.0377316363202	8.7446991117257	0.0153685397394125	2.92640953888474	2.75265895917563	Hypothetical			1	0	1	181	435	g86_viruses_sorted	0.0952622097095393	23360	23930	f	0	1	prodigal	v2.6.3	MKHYINNFNVTLQEALDADKEFTQLILDESATQKITDVLPYCFNQSSPEHYMRLTLQNMDGTTYEVIDICNDGGKLSIWRAGMEGTACVAWPAGTQVLCAATAASFRNDGGMAVIELTDAINYELNALEIDALNGLNQVLLPAIDESEDLPVVIINMKDGDEMLLEFKGINTIDELPAFLNASRLEWGI	vOTU_18
565	1	k141_177165	g86	k141_177165_23927_24907	26	23927	24907	980	41.53666695954	194.616541353383	133	0.0423843540403469	401.378316572382	22.7642498895196	0.0232288264178771	7.25773773746001	2.58653836072481	Hypothetical			1	0	1	182	436	g86_viruses_sorted	0.167153725194997	23926	24907	f	0	1	prodigal	v2.6.3	MSVFVKVYAHQGWRYYLPLGVVKPEPITVLPFTAAEYDDKRVWTDKLSGRNLLASDDIDQTDRIYKIIGNPNALLLNGYRNDSDLPLEDTASAFGLFGNALTMRIKPGRFPDSSMLLCVLYGKGGSNSEKLMVAVKDYQIITYYMALDDEDNIKKAETGIYINDSDQWTSIGFNFCSNTDAGLAGVYVNGEYEQVNIFPLQQSNQFWIFSLTGEENAWYEDAPIYPFNGAVCDVQVFKSPLNSEEFSAILDKYDDSEDTGAPFTEFETGGELIKMFINVASSEKPPSGDNGTGDDDIVVILPPNPDGGSGTDTPLRPPLNSVTLSA	vOTU_18
566	2	k141_177165	g86	k141_177165_24988_25338	27	24988	25338	350	17.8455905137757	515.224489795918	49	0.0509874014679306	77.0177393650621	7.18431738019058	0.0205266210862588	2.60428930697427	4.09373609338806	Hypothetical			1	0	1	183	437	g86_viruses_sorted	0.0407303469248196	24987	25338	f	1	1	prodigal	v2.6.3	MTKAIKWFYWLLDFRFLPDRLQNWLFGTGTRIIEVLNGFAMLGFALVFGLHGDEIIKEDLYGKFPHLYPKVFVTILIVVAIGQLFTAFCHSSRSNILSGCCLLWSALIWFVISGTFI	vOTU_18
551	28	k141_177165	g86	k141_177165_9459_10706	10	9459	10706	1247	5.94166434814163	64	29	0.0047647669191191	10.1435150241483	6.13332680323061	0.0049184657604094	1.91391196769264	-0.100141729778744	Structural protein	Phage portal protein [PF04860.16]	sp|Q6QGD5|PORTL_BPT5 Portal protein; XhXpXrXs	1	0	1	168	420	g86_viruses_sorted	0.110151191697997	9458	10706	f	0	1	prodigal	v2.6.3	MANLQDTGFFRRLINAFRPQLKLGKGDSIQTTGSAASVSGVVVTPEKALKLAAVWACINLRSGLVSTLPFALRTADKKIATDHPLYDLFRYAPNADMNPCEFWQALMTSVDIQGNAYAEIKRKNNRVISLEVLDAERMTIKRLKTGVIEYKYNEWDGDRVIAARDVFHLKDFTLDGIVGLSPLTYGSEILGLQINANDTTAFDYKNRFKGRDVMVYNGIGNGSAPILTEEQRKKAREWIQDFTEASEAGKTPLIEAGFSLQNRAPSLSPIDAQLLESRLFGIEEICRCFGVPPQLIGHTSKSSSWASSYENTVLSFQSFVMVPKLTRIEQTIMRRLLSPEERKIYTPKFNTEGLLRASPEKRAGFYTAMVQNGIYSRNHVRDLEDLPAVEGGDELTVQL…	vOTU_18
560	5	k141_177165	g86	k141_177165_15876_19079	21	15876	19079	3203	16.598894616032	74.3023255813954	86	0.0051822961648554	68.6155974624636	17.642803370766	0.0055082121045163	5.22428883278273	-0.199818346218417	Tail-related	Tape measure protein [PF20155.3]	sp|Q38305|TMP_BPLC2 Probable tape measure protein; Xs	1	0	1	177	431	g86_viruses_sorted	0.186381224608112	15875	19079	f	0	1	prodigal	v2.6.3	MSDDITIGFGLDASGFISGARSTEELAVKSTQALKRAYQSSASSVNGLSDAMIATKAQTLLNLGVTTEQINAFKTSAVSLRQYKEELKRVGEEYQNDSAKLNAYMTSFGKQNNLLSLATIRTRELKAEEAALAAQRAVRSTAELGKTAGSTGGRYRALSEAGSGTIDTRGIADFNARIDAATGKVKQLTIAMLGIGSVKQLGNMADEWTTVNNRLKLVVNSTAELQQVRSQLMASANNTGQAIGTVAELYNKLAMSQAQTGISGSKLLKLTDTINKSMVIGGGAAESQAAALVQLSQAFASGTLRGEELNSVLEQAPGLAQTLAKGLGVTVGQLRSLAAAGKLTSDAVANAILKQADNVNAQFAKMDKTIGQSATVLKNKVMAFTGALNETTGASRKAG…	vOTU_18
129	2	k141_185847	g86	k141_185847_36323_37762	57	36323	37762	1439	0.126773711725168	104	1	8.80984793086644E-05	0.0467202555948008	0.191688715908907	0.0001332096705412	0.168500381282469	-0.385251378600248	Anti-restriction modification/Host-persistence	Anti-CBASS protein Acb1-like [PF06381.15]	sp|P44225|VG29_HAEIN Mu-like prophage FluMu protein gp29; Xu	1	0	0	352	887	g86_viruses_sorted	0	36322	37762	f	0	1	prodigal	v2.6.3	MASDGDYGRNALWKAMMGEDILPGHAPGYELCKLIYTSHPLGAKIAGMPVDMALGEAREIRVDAAPDDEPAREFLRHWEYNGCDEVIAQLGTKARVYGLAALIFGAVDPATGEPVPTDQPLPLERLHQLDIYFNVVDPLNAAGSLVMEQNPNSPDFLKPPPAVTVGGRTYCKGRFVVLQNEGPEYLDYEGSTYGYSGRSSFRRCIYPLRSYLETQVANNQVAHKAGVLIAKIKQASSTANRMMQVFSTLKAEKLRISGNENVITIDKDEDISSLNLMNVDGSLSGVRQSIIEDIAAAATMPAQILKSQTLAQGFGEGTEDAKQIAQYIAGRRRWLRSAYGFCDTVTMRRAWNPGFIRAMREKHPEEYGEKSNETIFREWRDSFTARWPSEDSDAEAFET…	vOTU_19
123	10	k141_185847	g86	k141_185847_29626_30117	45	29626	30117	491	0.122038299253489	79	1	0.0002485505076445	0.0451186017074448	0.20241599476169	0.0004122525351561	0.168017304334439	-0.478389388679921	DNA Packaging-related	Single-strand binding protein family [PF00436.29]	sp|P9WGD5|SSB_MYCTU Single-stranded DNA-binding protein; Xu	1	0	0	346	875	g86_viruses_sorted	0	29625	30117	f	0	1	prodigal	v2.6.3	MSSVNKVIIVGNLGRDPEVRNTQSGSKIVNLAIATSDTWNDRNTGERRDRTTWHRVAIFNERVGDVAERYLRKGSKVYIEGELRTRKWTDQQGVEKYTTEVVIAQYRGNLVLLGDGQGQGQSQPAQTAGQENARRYQAGNSMSDAAGYGYGGSSQPLDDEIPW	vOTU_19
124	11	k141_185847	g86	k141_185847_30129_30380	46	30129	30380	251	1.09693754621225	79	7	0.0043702691084153	0.649401589291602	1.41691196333183	0.0056450675829953	0.581826267926935	-0.549948386241916	DNA Packaging-related	GapR-like	DNA-binding domain [PF10073.13]	1	0	0	347	876	g86_viruses_sorted	0.14479061659949	30128	30380	f	0	1	prodigal	v2.6.3	MNNGTTSGGIAVDRLRSIIERVERLEDERKALGEDIRDVFQEAKSAGFDVKVVKQLIKLRKQEPAEVEEQETLLETYRRALGV	vOTU_19
128	1	k141_185847	g86	k141_185847_35039_36319	56	35039	36319	1280	2.2849503883124	83.8666666666667	15	0.001785117490869	1.96875748336663	3.00599992781458	0.0023484374436051	1.05871382901448	-0.68106179379311	DNA Packaging-related	Phage terminase large subunit [PF04466.17]	sp|P17312|TERL_BPT4 Terminase	1	0	0	351	886	g86_viruses_sorted	0.127093152786815	35038	36319	f	0	1	prodigal	v2.6.3	MTTRTPVKIPEVFGNFAHPYRYRMYHGGRGSGKSWTVARVLVCLAATRKLRILCCREFQNSIADSVMKLLAEQISDLGLSRYFTVLETTIRAHNGSEFLFKGLARNSQSIKSTEGVDIAWVEEGQTISQNSIDLLLPTIRKPGSELWFTWNPLEEGAPIEVLRDTLLGADNAFIRQVNWSDNPWFPAVLNEERLRCLNHDPENYQHIWEGDYRRYGQAFFSLSHALLDDAPLPLPAACDCVYAVMDTTLKGGQGNDGTGVAYFALDRFNRASPLLVLDWELVEVEGALLEDWTPTVMARLEELARATGARHGSIGLHIEDKAAGSVIIPQLQRRGMNVHAIDSRLTSMGKDQRALDVSTPVQQGLIKIAEPAFNRTSIFRGQSRNHFLSQVFGFRLNDK…	vOTU_19
125	12	k141_185847	g86	k141_185847_30790_31617	48	30790	31617	827	1.69259180937191	60	10	0.002046664823908	1.24208016170062	2.14444844018803	0.002593045272295	0.774357517489146	-0.583524561472926	DNA replication and maintenance	Helix-turn-helix domain [PF13730.10]	REFSEQ replication initiation protein; Xu	1	0	0	348	878	g86_viruses_sorted	0.883674036895438	30789	31617	f	0	1	prodigal	v2.6.3	MSYATMKWAMEAHATPTQKHVLLVLATHADEGGEAFPSIRSLCNATGLSDRAVRKARSELIAAGLLEKSSKFTRNGVRLNTARHAAQPAPDAGKAAPRSKKPAYRATKKEPAPDAATPARHAAQPAPDAGPHNSHLTTTNSHTIPPTPQKKSTASKRGHRLPDNWQPPPELIDYAVVRNLDPEREAEDFRDYWHSKPGAGGVKLDWAATFRTWCRRSADRQQQRSRHGQNVTPFPRPHRPVRERHPFEGFADEFEEDLIPELSAEEKAVMRRYGR	vOTU_19
108	26	k141_185847	g86	k141_185847_12_2057	1	12	2057	2045	0.610693400885794	78.8	5	0.0002986275798952	0.293845540300005	1.01471323263385	0.0004961922897965	0.456379590207826	-0.885271472293656	Enzyme	NUDIX domain [PF00293.32]; Uncharacterized protein conserved in bacteria (DUF2213) [PF09979.13]		1	0	0	332	831	g86_viruses_sorted	0.225407978561197	11	2057	f	0	1	prodigal	v2.6.3	MPSVTAAGIVYAAAGRVLLLRRADGTWGIVAGKSENGETPPETAAREAVEEIGTAPEGRTLWSVQMPRRDGPGDFRAYAVQLDEEFTPRLNEEHTGWGWFAGNRLPSPLFPGTADVLDRFTMNMGGICQKMADGTYTSPQRFMNVTLFAMRISGTGWAYRGGDRQEYAYRSRDDWLTPEVMQACQGMPVVLEHPEETPVITDAFYRERSVGQVVLPYIKGDELWAIVRIQNRAVAKALTDEQWSTSPGVLTGKDSVTRPLGQDGTTLLVEGAPFHPDHLAIVSAGVWDKYGPPTGIDSSLSRQDGDTHMADLNSAMRSTCDALTQRCTDGRNDAEDNGNKESSALFASLLEQLDKLKGLIEGAATARTDGEDKGPNEKEIAQQLMKIGKDIAKHDGEGA…	vOTU_19
110	1	k141_185847	A	k141_185847_8693_10402	11	8693	10402	1709	3.91600350913095	68.7368421052632	19	0.0022914005319666	4.85448661006257	3.967133420948	0.0023213185611164	1.31073953233058	-0.0390084456567317	Enzyme	Transglycosylase SLT domain [PF01464.24]		1	0	0	334	841	g86_viruses_sorted	1.88418924713702	8692	10402	f	0	1	prodigal	v2.6.3	MANQTSIIDIQVNDSAFQSYLASVREYRDLLRESGAELQKALDEVDGGSSQNKALKEELKTRKAIAKASKDATFEENRGEDAENRQNNRLRDRIRLTLEAGRHQRENINAAMKFAKSPIGKLGIAGAAAAGLVKALNAAASLAQQGTDLRTQAKMAGMDAGHYTAWQRNLEPYDPNGVLLQHAVEATRDGAEAAKLQAIGVDTSSNDPSKILASLVPALRQFRNTHQGPAERQVFEGMQLGDLVETADLLGRTSADEVNAIPGTVEQNARRNQVSDPTLKSYQDAYLNVGRRHDEWTATKLNTLAPVVAGMTQGAEKAQEHLDDLALSAARAAGNLDSLTGGNGALVGGIAAALGPSLLKGVGLKALPKIGGALLGRGIASPLLRMAGPAGAIIAGLIP…	vOTU_19
122	9	k141_185847	g86	k141_185847_28645_29346	44	28645	29346	701	0.731327618477969	70	4	0.0010432633644478	0.37321403916203	0.830125065400807	0.0011842012345232	0.392140026726021	-0.251944306088053	Enzyme	Peptidase S24-like [PF00717.27]		1	0	0	345	874	g86_viruses_sorted	0.0462665736217726	28644	29346	r	0	1	prodigal	v2.6.3	MHIMRQEIIDARRRIQQAMDMTGLNASSLAREAGFAESTLTRLMGASPQSAPTYRTLLMVSQAVERLTGKKMPDAEVVSSGGMADPKKSHLDGTHGLIAIPELDVRAAAGDGVLVDEMGESERQWMIPLIDLLAISNNPRSLRIITVEGDSMEPDYRPGEKIVIDTSLRNFTHDGVYVLDFGFGLVVKHLQLVLDSDPKKLLVVSANPIYCPQEITLDRAEIKGKVAAKWQRR	vOTU_19
109	0	k141_185847	g86	k141_185847_2756_3907	3	2756	3907	1151	0.874626295406285	91.1666666666667	6	0.0007598838361479	0.471835119326723	1.18050499812778	0.0010256342294767	0.517326775696268	-0.591267873791792	Hypothetical	Uncharacterized protein conserved in bacteria (DUF2184) [PF09950.13]		1	0	0	333	833	g86_viruses_sorted	0.0245121262958754	2755	3907	f	0	1	prodigal	v2.6.3	MALIAPARMTVNPSFTSPRFLLNNAVRSGFMRLFPGDGPDVKLTEGAKAVYVPVLDLRTLAKGSQTGYNELPSVSIKADYITTPAYEQKVRVAYSREDLNAASSWNISLASAYTMAMRQAHFQLLRDAALFGFNPQNGEGLINSASGTVRERLQADSNGKTTLDDYDPGQALQAFLRAITGRLNACNLLGISAQYNAGGPPVRVVFLAPQRVLGLLASRIVELTSYQRPGAGSASIIQSIIDVMKASNVDVQFAPDDTLRGRGESGTDAVILTIPELPDMGAQGQFDTNVFGDEFQPDERACNALFVDREVPAEISGPIGAEGTDTVSFMTVTSGWSLRGEATAILSIPVADGNEFSLNTAQAAQATQTASTASSGTAAKTGS	vOTU_19
111	2	k141_185847	g86	k141_185847_11114_11395	13	11114	11395	281	1.63869946161494	83.6666666666667	9	0.0058316706819037	1.17088591468473	1.80359995668875	0.0064185051839457	0.702362317761179	-0.234779815066726	Hypothetical			1	0	0	335	843	g86_viruses_sorted	0.0878218763086507	11113	11395	f	0	1	prodigal	v2.6.3	MPDMTIPFTPDENSAPPFKAQFSDAAGRLYNISTWWNMAGQRWYLKVEDAQENTLLFRPLIGSPRNYDINLIGSISSARLIFREDDQAFEVTQ	vOTU_19
112	3	k141_185847	g86	k141_185847_11407_12132	14	11407	12132	725	0.631909657328547	65.3333333333333	3	0.0008715995273497	0.308742306121908	0.63239228323242	0.0008722652182516	0.324095322867664	-0.0014891480062203	Hypothetical			1	0	0	336	844	g86_viruses_sorted	0	11406	12132	f	0	1	prodigal	v2.6.3	MAAGTLALIFLLWGPATQPGNPPSYTRSVLAPGDERYTLPPNTPNREFYLARNRLQQGYNPQGGTPVGYDFSTLPANTLPECQSYLRSHYRFFEEAAESENRVIQDARCVLIPPGKMLGVFHDGGYGLDGKPQDPFGLVDIPAAPKQEGPSCAQITHPDYPEEAQEDNIEGHTETECQIYEGPDGYRHNRDCKIRPTQNKTSKFFTEASLYFETERCWKGNPAPDPNGKPHVWQEDYTLED	vOTU_19
113	0	k141_185847	g86	k141_185847_12627_13739	15	12627	13739	1112	1.23438555850642	71.8888888888889	9	0.0011100589554913	0.771424562494917	1.86226029376555	0.0016746945087819	0.707159056260112	-0.887883326531527	Hypothetical			1	0	0	337	845	g86_viruses_sorted	0.107969022940299	12626	13739	f	0	1	prodigal	v2.6.3	MRFYRLSIANRGKGGHATTNGGVGSAAHSFTLSSYVKRDPNGPGFVPGFATDRFDPGALDIQFQITQTSLTTFEEGGGDAAITIRGVDISTINQASNLVGKTVSLQAGMGRGLPLSNPKQIGEILRGTVRGSVGNWVGTDLSLTLYVANYVIPPDHQATQIAPELHPHDATQPPVDNYQFHCTKGGDLVTAVRTALSHVNPTYKIVVDEKGPIPCSEDGFGMYRTFKDLCVAIGRFWYQQTGSEILITAQGDAFRVMNQARRMHPIPIRFEELIGQPSWNGPVDISFTCPMRGDIQVGDIVQLPNVGSNAYGVIGGSGTDALYVPKSRSLFSGNFYVGRITHLGQFRSPDGQQWATTFHCWPAYQKENSQ	vOTU_19
114	1	k141_185847	g86	k141_185847_13736_14347	16	13736	14347	611	4.49342108119456	65.4814814814815	27	0.0073542079888618	6.17347085289795	5.69153054909178	0.0093151072816559	1.7923362463663	-0.668462444101219	Hypothetical			1	0	0	338	846	g86_viruses_sorted	0.392707811446557	13735	14347	f	0	1	prodigal	v2.6.3	MTAFRKSPPADWLPRLARSHARSVNEHNGKAFPATVTGMRGRIALVRLEASSNPAPAPFRVPVAESEYVRTPIQPGCKGVVISADVSLGQMTGLGSRRPTPRDAPPNLGSCIFLPLTNAQWEALENDTLHMYGVAGVQITDRLNGSSTVTLKEDSVTLSTGSATVTLSGGRVEISGELIINDQPYKTHEHSNGNNGAPTGGVI	vOTU_19
115	2	k141_185847	A	k141_185847_14347_14718	17	14347	14718	371	1.30008143635431	43	6	0.0035042626316827	0.848109064335994	1.38672444102307	0.0037378017278249	0.527879160878574	-0.164134163819908	Hypothetical			1	0	0	339	847	g86_viruses_sorted	1.45709355326505	14346	14718	f	0	1	prodigal	v2.6.3	MRVWTRVHQPDGSRVWKAVTGDQGNIAWLQNALLLQLGESPFWADWGIPVQQTLVSRVWPDYYLNLTQRRFRDIFPSLQITRKDGGDGTDPVYDISVILNNGTLYSNARQSFNQDYSQTGPWS	vOTU_19
117	4	k141_185847	g86	k141_185847_16256_16879	19	16256	16879	623	0.123268036311515	92	1	0.0001978620165513	0.0454444990746029	0.196326356382151	0.0003151305880933	0.168334099067607	-0.434007847936353	Hypothetical			1	0	0	341	849	g86_viruses_sorted	0	16255	16879	f	0	1	prodigal	v2.6.3	MATELTAPAYPYQQFSDDADIVALFEAYNRMAQGTLEWMDDHILPLYMRPSITGGMLDYAAYCLYGQRRYRIGYVDLADASGAIDTALLNALAIDDTDTFMTTGGTFVSDDIFKRALTWNYHKGDGCQFSIPWLKKRVMRFLTGEQGHAWRFNSTLPVSITAVGRTVTITVTAGLADGTLIAALPVLIQRGVLSVPPTYSYNVKEGR	vOTU_19
119	6	k141_185847	g86	k141_185847_20680_21111	25	20680	21111	431	0.740040685955339	63.8	5	0.0017170317539567	0.380205551223643	1.06103207415278	0.0024617913553428	0.458511642874674	-0.700072491474725	Hypothetical			1	0	0	342	855	g86_viruses_sorted	0.246588232757903	20679	21111	f	0	1	prodigal	v2.6.3	MAQTPRGIRNNNPGNLNFVHQPGAVLEPGPNARFARFPTPEAGLAALRDQLRRYILRDGIDTVAGIIGKWAPPTENNTAAYIRGVAHALGVEPDTRLGPPSPRLLTGLMNAIIRFENGQNPYGPLVARVAGDASSPAGQGAAS	vOTU_19
121	8	k141_185847	g86	k141_185847_26841_27287	38	26841	27287	446	2.45913947262346	31.2857142857143	7	0.0055137656336848	2.31070482440783	1.75219588213975	0.0039286903186989	0.597360894443828	1.18344470998877	Hypothetical			1	0	0	344	868	g86_viruses_sorted	0	26840	27287	r	0	1	prodigal	v2.6.3	MSEIIETAQRHHTEMKALLDEYVPLVRDLKKTNDQIVPAVQIYEVLRRLSDGVKQFRDAMKTAIIEDMKATGTIETEAGPYIVMLRKGATRAVVKDEKALRASRPDIFEPQPDKISTRLLGQALRFGAVDGAELVEGEPTIAVRGNVK	vOTU_19
126	13	k141_185847	g86	k141_185847_34109_34498	53	34109	34498	389	0.323109465891063	62	1	0.0008306155935502	0.135213402273757	0.212935224841115	0.000547391323499	0.167224876227973	0.658838825509133	Hypothetical			1	0	0	349	883	g86_viruses_sorted	0	34108	34498	f	0	1	prodigal	v2.6.3	MRRPFPQSATRIERGCIVSTRSGLGIVVRRRGSRVVLVRIVKGPLPRHRADIHPSWFGTIQMGLRPGYVIRCVPGVMDVHRMGCMRATAPTTLMQRIDKAVTRELRLRQDEDSSRQRPGGPAIPHHRYG	vOTU_19
127	0	k141_185847	g86	k141_185847_34690_35070	55	34690	35070	380	0.252516110764023	84	2	0.0006645160809579	0.100717682057639	0.399834606601316	0.0010521963331613	0.251353493227215	-0.586100849229582	Hypothetical			1	0	0	350	885	g86_viruses_sorted	0	34689	35070	f	0	1	prodigal	v2.6.3	MTGRKTPGSEPKKGTSTKATTKRRTKTPGSGRKKGTPNKVTAEIRELAREHGPAAIQALAKLLMSADSDTARIAAAKELLDRGYGKATATQEISGPGGTPLQGPVLVMETVPGGSKDDDTDAGEDT	vOTU_19
130	0	k141_185847	g86	k141_185847_37773_38582	58	37773	38582	809	2.76198539248351	90.25	20	0.0034140734146891	2.67514904084569	3.9436379276192	0.004874706956266	1.34400073365073	-0.87920527537656	Hypothetical			1	0	0	353	888	g86_viruses_sorted	0.210192331625188	37772	38582	f	0	1	prodigal	v2.6.3	MPPRSPSFQQVLAEAVADLRAHGYDSKTRVQRWVRALRRAAETATGSPHLLEDEIRRTLRKAYSQQVTGGVLARRQGVPAYTVRKLSPALQRELSRRIQAAADLITLNRTQAIERTLQRFSGWATAQNPGRVTPEKVREIRADIARPVRTQPFEKRRVIIDQTAKLNSNINYLVASDNKAIAVVWDANAGRPNYNHRKEHLARDGKIYVLRDGWAYRQDLVTRGAGIYEDMDGFGELPFCSCRGRYLYHLDQLPNDMLTEKARKALGKP	vOTU_19
120	7	k141_185847	g86	k141_185847_23992_25257	33	23992	25257	1265	0.131659056316591	73	1	0.0001040783053886	0.0490666405489528	0.205727022534652	0.0001626300573396	0.167800316494123	-0.441405402359033	Integrase	Arm DNA-binding domain [PF13356.10]; Phage integrase family [PF00589.26]	sp|P08320|VINT_BPP4 Integrase; Xr	1	0	0	343	863	g86_viruses_sorted	0	23991	25257	f	0	1	prodigal	v2.6.3	MLTNTEIKNAKGQDKPYKMADSQGLYLLVRPNGSKHWHLKYRIGGKERKLSFGAYPEVSLAEARQAKDAARAELRAGIDPGLTQKQKKASAANDEGAFRRVAERWIEHTAPTWRSSKHHSDVVSSLERYVYPAIGNVPLTEITSPMVLAVLKRAEAQRAIETAHRVCQRISAVFLYGIACGLAQTDPASPLKGILKKVPKGRQNAITNLPELQEMMVRLDGVAAYPVSLLALRFLALTATRSGEIRGMLWSELNDDVWEIPAERMKMKRPHVVPLSRQALEVLDAVRPFTGHAPYVFAAVRSPEKPMSDMALSMILKRNGYAGRHVPHGFRSSFSSIMNEKRPEDRYVIDLMLAHVSKDKVEAAYNRSLHLEKRKEIAQEWADLLLEKCVTASELTQIA…	vOTU_19
116	3	k141_185847	g86	k141_185847_14788_16254	18	14788	16254	1466	0.964237126932376	64.5714285714286	7	0.0006577333744422	0.544787202574195	1.48045819388325	0.0010098623423487	0.585959667483192	-0.880983957766483	Structural protein	Baseplate J-like protein [PF04865.18]; Ubiquitin-activating enzyme E1 FCCH domain [PF16190.9]	sp|P51767|BPJ_BPP2 Baseplate protein J; XhXs	1	0	0	340	848	g86_viruses_sorted	0.0956365909448475	14787	16254	f	0	1	prodigal	v2.6.3	MATIDISTAQIALLEDQYPGLLTTLQNSGVQPTAPQTLRDQLVQLATQLSPGVTTNLPGSLVEDMASTAIGALAQIDQAKVDTINSVSPLNATPSLLDEFGEVYGVKRGAGANPSAYVTFTGPPGLYLASGFQVSDGIYTYETQEGATIPSGGVLVNIYVLSTTPGTTIIPENSITTVVTGTKEGTRLTVTNPQKGTPGTGAETDSAYRARILQTGMRTVQGTPGFIRSRLLNVPNVIPRSIGVSLTSGAGYSVMVDGGDPAQIAGAIYESCFDLVNLQGSANTIASITSSNPCIVTTTLTHGLTDGQQVTISGENGATAINGTFTATVLDAGRFSIPVDTTSAPQHSGNGIVETNPRNMEAVAVDGVDSYPVRFIRPLQQKVRLVAHWSITSGNVVDD…	vOTU_19
669	0	k141_198120	g86	k141_198120_3384_3818	6	3384	3818	434	20.7821734177182	39.1754385964912	57	0.047885192206724	108.488571400017	13.4818640121635	0.0310642027930034	3.74580914524664	1.94892722038941	Capsid/head-related	Family of unknown function (DUF6093) [PF19586.3]	REFSEQ head-to-tail stopper; Xu	1	1	1	286	725	g86_viruses_sorted	0.0929820568073876	3383	3818	f	0	1	prodigal	v2.6.3	MDPASMIAASLPRLRRAAESLMTDTIRITRPGKPAVDPVTGAETPTGEVLYEGPGKVQTSGGVASQVSTASGDSSNIGGLVPEWSLYLHLPISATGLREKDVAQVVDSKDPDLKGRCMRLVNMQSEKTLATARRWNVQEIPEED	vOTU_21
677	8	k141_198120	g86	k141_198120_14319_15560	20	14319	15560	1241	21.1801021178364	31.462962962963	54	0.017066963833873	114.068615113925	13.5169396622209	0.0108919739421603	3.63218135376842	2.10979621038606	Enzyme	Glycosyl hydrolases family 25 [PF01183.24]; CW_7 repeat [PF08230.15]		1	1	1	293	739	g86_viruses_sorted	0.047221443091343	14318	15560	f	0	1	prodigal	v2.6.3	MRWSHARHARAKPRYARIMVGALAALAMLSPGIANADAGFDNASYQGCYNAQAARDSGASFSITKVTEGTGYVNPAADCQLAANRAAGLRIGAYAYARPDYGNSPEAEADHFNAQANARGLVHAGVIPFLDWEPPAPYNSHTDWARRWLDRVASYWGTKPIIYMQASNIQAGDWRAVAGADYGLWVAGYPRGYVGERLRDPGAPPYSVAPWPFAAAWQYSSTGHVPGVGTAVDVNWFYGDAGTWARYANAPIGTQANPIAPSPTPKEGAPVGDASSIATAVIRGEYGNDPQRHALLGNRYDEVMAVVNEWLRGNSGGGNGSGTYVVRPGDSLSAVFGGSWPTIARLNGISPPYVIHPGQRLATGNGGGGRTVTVQRGDTLSGIAARLGIPQSQLHGYRS…	vOTU_21
670	1	k141_198120	g86	k141_198120_3820_4191	7	3820	4191	371	24.9891609873541	75.3636363636364	66	0.0673562290764263	151.12867124247	13.5023933989705	0.0363945913718881	4.0513483740858	2.83529495065348	Hypothetical		REFSEQ hypothetical protein; Xu	1	1	1	287	726	g86_viruses_sorted	0.155954599554609	3819	4191	f	0	1	prodigal	v2.6.3	MPTIDTGQVKDLAKALAAVPLRNQALVAAAVKHGAQNIKQSVSDDLQSSRNHAFRRIRIHYDMQERGPVVEADIGPEQGGASSLANIAFFGTSRGGGNHKFYEHGADELEPTARYVREAASKL	vOTU_21
671	2	k141_198120	g86	k141_198120_4188_4583	8	4188	4583	395	21.5210210075227	60.2166666666667	60	0.0544835974873993	113.901894409559	12.8666906411282	0.0325739003572865	3.77867290635538	2.29030947659924	Hypothetical			1	1	1	288	727	g86_viruses_sorted	0.201007339559059	4187	4583	f	0	1	prodigal	v2.6.3	MSRTVEVRKAVMALVPAMPDWKVYEDVATGQSPPWVVVRVSETGRSGAEDLHAVSHDGVLDIRVVGREGDGISIAMDRLKDSLDGAMPADRRISRLIPDQDSGLYAAELTDPKTSAPFLMRVLSWRFAWTS	vOTU_21
673	4	k141_198120	g86	k141_198120_5334_5804	10	5334	5804	470	16.0671778802805	46.6315789473684	38	0.0341854848516606	65.5533265952143	8.64629092333053	0.0183963636666607	2.51917694535922	2.94575852268757	Hypothetical			1	1	1	290	729	g86_viruses_sorted	0.262858584141319	5333	5804	f	0	1	prodigal	v2.6.3	MPIAVKPITKDVEIVTDLQLMSDIIDLSNRINSQDKPSKQDKDRLAGMVRDLDKSTLVLTLRGLPSSPWNAIVIDHTQIKGDRAVKDLQGMVADAVPRMLVKARYKDGEDIDLGGEDLAGLTGSLTDIQVADLIETIQTLNTPIDALPKAVRDLIC	vOTU_21
674	5	k141_198120	g86	k141_198120_5849_6166	11	5849	6166	317	12.851303870531	39.6666666666667	30	0.0405403907587729	43.1768090874761	7.09571790113866	0.0223839681423933	2.05261021181258	2.80403260992734	Hypothetical			1	1	1	291	730	g86_viruses_sorted	0.0601588526101432	5848	6166	f	0	1	prodigal	v2.6.3	MARSLGISYKRWLGWQPTPDDPIEWDEYERDWMMALDTYERAHKCPVCGMDISFCHDQVAVATVFKDAAVDTCYVGRMRELAMDRFAQSGTVEAPNSQTTRLNPR	vOTU_21
678	9	k141_198120	g86	k141_198120_17002_17595	24	17002	17595	593	4.46221400858945	33.3157894736842	19	0.0075248128306736	6.29037798076882	4.68153812806385	0.007894668006853	1.37537819292439	-0.159464589887133	Hypothetical			1	1	1	294	743	g86_viruses_sorted	0.170298032322449	17001	17595	r	0	1	prodigal	v2.6.3	MMDHAQFAGWVRDMVTQLLADRAGRKPAKDTGIYLEPADLGRCRTQYDAKTPFWMYKGDPEWLDREPDLLEARIKAVREGLCMLTYHVGQRDMNLALLEAVEEGRPLMDPQVQRMEQEESRQTGKPVTISVLLFGQFMDFGTMHSAGRIAKMLKEQRMAVDYATFIIDLADWRQGGRRSLDMLDRWGRELREEGLEQ	vOTU_21
679	10	k141_198120	g86	k141_198120_18119_18949	26	18119	18949	830	30.8785729126293	32.1645569620253	79	0.037203099894734	237.071255093718	19.6163869261099	0.0236342011157951	5.22175204582698	2.15678298924967	Hypothetical			1	1	1	295	745	g86_viruses_sorted	0.530430372763246	18118	18949	r	0	1	prodigal	v2.6.3	MSRHKSTPKLTPIWLSCIRYRLADWKDDLGRRTAIAGGLPPDDSWRIGEPLRSSPIWWVSRDMATLAADTAEAGDLPDVQPPSDTGFMVFQDGLPFRLQDYPDGRSCSVDAISWSRYAVGRGTTLVTEVFSREPAFVRECDPRLPIGYVTFAHGGRPGILEDVLKAAWALSQQPTISETRAPKVTPLDRVPARYERTEIPQVRMLLLRENLHRPGEPAEPGEKTREYTHRWIVRGFWREQPCGKNHALRRRQWIPPFVKGPADKPLIRKKSVHILR	vOTU_21
680	11	k141_198120	g86	k141_198120_18936_19277	27	18936	19277	341	19.1267341207221	43.265306122449	49	0.0560901293862819	91.953571809738	11.3249162683551	0.0332108981476688	3.21622210638783	2.42577085608349	Hypothetical	Domain of unknown function (DUF1870) [PF08965.14]		1	1	1	296	746	g86_viruses_sorted	0.230509407528411	18935	19277	r	0	1	prodigal	v2.6.3	MTPAEFKSTRESLHLTVKWLAAHMRVRRQSVQRWENGRFPIPDSVEATMHDLEVLTQTSIDKGVQDHEDILSVPMQDQGPEDDMPPAWHRMVAKQIADQTGARIEYEEHDEQA	vOTU_21
682	13	k141_198120	g86	k141_198120_19719_19994	29	19719	19994	275	15.0193595644017	43.4893617021277	47	0.0546158529614607	57.8122520908272	10.862674788014	0.0395006355927783	3.09200866420137	1.34433154231192	Hypothetical			1	1	1	297	748	g86_viruses_sorted	0.581340593917816	19718	19994	f	0	1	prodigal	v2.6.3	MAYIPDDVSQIPDNHPGYTPATDDERERLTILLHKRLDQIIDQEQQTGISRQDRERLAAMHKQIRADLATIRYGATERTVREIERRYRASR	vOTU_21
672	3	k141_198120	g86	k141_198120_4659_5237	9	4659	5237	578	9.72543502462316	33.3076923076923	26	0.0168260121533273	25.8209349980392	6.40631533314	0.0110835905417647	1.82409538620844	1.81959765732552	Tail-related		REFSEQ major tail protein; Xu	1	1	1	289	728	g86_viruses_sorted	0.151667522141592	4658	5237	f	0	1	prodigal	v2.6.3	MPDTTDTTENTTPTTPAVNEETGLPAAILEDGNILTTFVPGYGGIKDMANPTEAELNAEANLNVSAYLTSTGWKLNHTQESIKDDREASAEVGEIPGAEKFDGGSLQVINNVNSEGYANAAIETLVKGTKGYLVRRRGAGQTPYKAGQKVSVFKTTIGIATPVAHADNARMMSTISFSVAPGSKDETATVTA	vOTU_21
675	6	k141_198120	g86	k141_198120_6182_9463	12	6182	9463	3281	93.2993591670838	46.2	230	0.0284362569847863	2055.24092100402	52.3328134833164	0.0159502631768718	14.3200629096228	2.86077972857499	Tail-related	Phage-related minor tail protein [PF10145.13]	REFSEQ tail length tape measure protein; Xu	1	1	1	292	731	g86_viruses_sorted	0.0507176290990078	6181	9463	f	0	1	prodigal	v2.6.3	MALNQNIVIRLMADSTDYTAKMQAASASATELSTALERPMSKGERFSAMGQKVALGVGALSAAVGVAAVKAFADFDQSMSAVQANTGASAATMGQLRDAALDAGARTVYSASESADAINELAKAGVSTADILQGGLDGALDLAASGQMGVADAAELTASALNEFGLKGNQASHVADLLAAGANTAQGGVSDMGEALKMVGTTASQLGMSIEDTTGAITMMASQGIVGSDAGTQLRSALIGLTSASGPAKAEMRQLGISMYDSQGNFVGLANFAGQLKEKLSALTPEQRANAMGVLFSNAAMSVGNTLYEQGAEGVNKFTKQVNQQGFAAKQAAALTDNLKGDVEQFGGAVETSLIKIGSGANGPIRSVIQSVTSLVTAFGDLPAPIQQTAVLLGMAAGA…	vOTU_21
418	2	k141_20249	g86	k141_20249_13288_15117	11	13288	15117	1829	0.0183486238532109	115.142857142857	7	1.00320524074417E-05	0.0062995195454758	1.3163353901296	0.0007197022362655	0.573670053853459	-2.26260157307767	DNA Packaging-related	PIF1-like helicase [PF05970.18]; Helicase [PF02689.18]; AAA domain [PF13604.10]; AAA domain [PF13245.10]; UvrD-like helicase C-terminal domain [PF13538.10]		1	1	0	423	1001	g86_viruses_sorted	0.0013073007505709	13287	15117	f	0	1	prodigal	v2.6.3	MAMIPKPNAARSSTSLFGDVFVDEDDEEEEPQYALGTHDFIPKFDFEDELKGSEYTSQMEALYWMLHGDNMVLCGQAGSGKSWVVNKYREILDAAAPRLKTDRRKLTMAMTASTGAAASLIFGRTIHSWAGLGISVDRFDESAMTDKQRHTWKAAERRIRDTDVLVIDEVSMLPAYFLSNLDKACRTARSRPDQPFGGMQVILVGDFLQLPPVDKHELDSEGNQVDCRYCFHARNEDGRKIITPTHFRFCYLDRSRRSGDNRLNDLLNGMRNGEPVDKLKAMIAPRFDVVPDEGKTYTRLRTINRSVDDYNDRRLASLPGQVHRYPVKREGDKAACKELIANGKLKTTELKVGAVVMVSSNQAHPGYVNGSMGTIVSLHEDVNADGKPFPVIKVRMNRL…	vOTU_22
409	19	k141_20249	g86	k141_20249_1140_5282	2	1140	5282	4142	2.29698509200926	91.2173913043478	92	0.0005545594138119	1.98153072598447	18.1010766379593	0.004370129560106	5.46445012293207	-2.89216502857748	DNA replication and maintenance	Bacterial DNA polymerase III alpha NTPase domain [PF07733.16]; Bacterial DNA polymerase III alpha subunit finger domain [PF17657.5]; PHP domain [PF02811.23]; Helix-hairpin-helix motif [PF14579.10]	sp|Q9XDH5|DPO3A_THEAQ DNA polymerase III subunit alpha; XhXr	1	1	0	416	992	g86_viruses_sorted	0.0251899628595881	1139	5282	r	0	1	prodigal	v2.6.3	MSDNGAGFVNLHNHSDYSKLDGYSHPAEYLKRAAQLGQRAVAITDHGNLYGAMDFLMAARAQSKSVSKSGGHQDPIFVKPIVGIEAYMAPENPDGAACKKPIFYSQDPERRHDDVARNGSYLHLTLLAINDVGFHNLIKLSTESYRHENFYSQPRMDMSMLSKWNEGIVAFTGCPSGEVQTRLRLGQKDKAYEYAQRMSELFPGRYFVEIMLHRMEKPLERDILPKLLQLSKDLKLPLVATNDAHYALPEDAVHQAEMLCINTNANGGKKVPKSKNGEKVKKNFDRTVYMDDEISDNGGPRFAFSGDDYYLKSEAEMLRQFPEDEFPGAVRNTVRIADMVGDWWAADDFDVQSIKDEYGQSINGLPHLHGGIADDKAESGKGVMYLSETKDEELGEPLE…	vOTU_22
410	20	k141_20249	g86	k141_20249_5346_6164	3	5346	6164	818	0.569185424167549	120	47	0.0006958257019163	0.266136081204196	8.76778164924621	0.0107185594734061	2.82445069360155	-2.90272237488571	DNA replication and maintenance	Endonuclease NucS N-terminal PH-like domain [PF21003.1]; Endonuclease NucS C-terminal domain [PF01939.20]		1	1	0	417	993	g86_viruses_sorted	0.0284486164484656	5345	6164	r	0	1	prodigal	v2.6.3	MRIIKADCEIEYDGRGFTTRGRGIRLLIIKDDKSFIIHRSVGVRPINYMVGVKKLEEQDEGNGQSILTVASKDETIDVVIYRKIMDLTFDMEADTAETITNGTEKQFQEWLARKENWPRFMGADSEYLCRELKTANGAIDLTGRRGHRLVIVEVKRKARRNDVYQVLRYREAIMRSHEQGDDDSILMPLVSKAKEDDHNGQPDISIMKPELLVDPECWLVAEDAQKGTDEFCEEHNVKLAVVGHEWRGETAANEMASKTTVDKAKKTRSLFD	vOTU_22
427	11	k141_20249	g86	k141_20249_24827_26632	22	24827	26632	1805	0.383722496453798	88.75	8	0.0002125886406946	0.164301800465391	1.58451613987086	0.0008778482769367	0.640286893820575	-1.87539937956868	DNA replication and maintenance	ParB/Sulfiredoxin domain [PF02195.22]		1	1	0	432	1012	g86_viruses_sorted	0.0672430991655079	24826	26632	r	0	1	prodigal	v2.6.3	MARKKTRTQPTPILSGYGLPKRKMRFDNEVPITDLTIPEQLDDGCGKSTEGLRRYDKQATDAMTESMKKFGFIEPIIASGDGVIIHGVHRFLVARDVLKQATVPVLYVDDWDEDTVTSQFYNIMTNKMNDWSTWMSSAIDEVLKKVDGGIGRKVVQGDDATFVVVPDESGELRDMARILGMFVNVIPKTLCASPANLLELAKMRIRSLGRRYQYNDEQLLFIGSLEEEVNESRRKAIENGHDLNVEQKKKQNDAVVKQDMEKGKIVARVDLLHSMGLPNYEIARIVGIPENSNNQRRKSRAEGISARAADDMSVEKAIWRTERRNFDPTTTYGWWIEKIFSSRDEALHDPEVQKMLDKLEPLRKPFTLKTDEDGLQPPARKLDLKDRKTRELFDRTVDL…	vOTU_22
414	0	k141_20249	g86	k141_20249_8457_9929	7	8457	9929	1472	2.03156171573532	75.4081632653061	49	0.0013801370351462	1.6376969596117	10.0245041901448	0.0068101251291744	3.05935477522817	-2.61262359603695	Enzyme	AAA domain [PF13614.10]; NUBPL iron-transfer P-loop NTPase [PF10609.13]		1	1	0	421	997	g86_viruses_sorted	0.0873809749936343	8456	9929	r	0	1	prodigal	v2.6.3	MKAVFIGSKRVYEAMKNKQKPDWDWQVPLKNVDEFWQASDEGRIADDTNIILVSDEFYIEGLMDSNRKRGKQTRDDFLDVITESSSAALTGVINFNNKKDQIQNALLDYAGHNDLVLEKVWYINPKHFPPSIDGAIKEYINNPKMDRDNAQQMAESLGISMKTILQDEDEDDDVEDDSEYYSNEPVFTNNYHKKAHIITVTSTKGGAGKTTTAVGMATWLSSASKEAAEQGLLKSELKVCVVDLDVYDGQIGTMIGKASPTMMQIAIIDDPNQDDINKALIKDDRLGVSVLLSPRLPDSAKSITVQKYVDTITKLRYMFDVIILDTSINHTTDICTKVAYPMANNILFVTTLDRKAIIGMAKWILFHYVKRVDKDTFKIGLDMKKVGIDINMAMRNVSM…	vOTU_22
422	6	k141_20249	g86	k141_20249_18102_19631	16	18102	19631	1529	0.250268838495647	104.181818181818	11	0.0001636813855432	0.0992324063869291	2.10857587499797	0.001379055510136	0.812674882008612	-2.28665494362189	Enzyme	Bacterial extracellular solute-binding proteins	family 5 Middle [PF00496.26]	1	1	0	427	1006	g86_viruses_sorted	0.402178413040689	18101	19631	r	0	1	prodigal	v2.6.3	MVDRNHDTTTMTDGNKNSRRDTILRRAAIIVAIVTVACVIWLFVFNGWNTIIPLKSKDNDPVIDVTGTSQPTELFLTDSSTSNILLGNVYSTLYTIGNDGSLKSDVLSGWKTENGGLRLVMNLKKGMKASNGVGITPAVVVKSLHNNIQGKYPHADVVSTAISKVETDGQNVVISLNHPMAILPLILAGPMGAIGTDGETVVKPGDISTGPYSVQSFGNGATKLVRNRNWSAKTPNSITIKWTDEATASEDLSTLKATHVLSYSGVGPSLKDPSKYKRVDGPGTNGVMIVYNSRATRPYPTSSDVRYRRGLTQSVDRSALVGIIGNGLVANGSPIPLGSVYRGGDDGSSLSYDRRQAASATGYFGANPIRLLTPNDDGNTRQFITSSYRTVGQYVRSHG…	vOTU_22
423	7	k141_20249	g86	k141_20249_19659_20744	17	19659	20744	1085	0.0228556242110159	87.75	8	2.10650914387244E-05	0.0079129914005785	1.58813168626328	0.0014637158398739	0.640586971286366	-2.44350280635434	Enzyme	Sortase domain [PF04203.17]		1	1	0	428	1007	g86_viruses_sorted	0.160316173490071	19658	20744	r	0	1	prodigal	v2.6.3	MTLMRILTRTPRDSDSTPLRKILSIVGDLLIITAVVMAGYLFWLYTWSGVTAYKDQQSLAAESGFSMSATKTNKGVSKPMPGQPPSITEPGYGEVVGELHVPRFGSKWSKIIVNGTDDDQLNRHGLGHYQGTAMPGQVGLFSVAGHRAGYGEPLAYIDTLKNGDPIVVKADNKWFVYTYYDHKVVNSGEKHALDPVPFQPDAQPQDRLMALTSCEPRYSWTSAPYRWVSYARFKYWTNADDGVPKELAEASDDGTATGWNIGSGPIIRLLSRLPSAPIMIGILLAAYVVIFMASAFRKGWNLRRGDGILSLFNSFQPGGRLSRTVLDLIAILVVFVLLLQWGYPFLAAHVPLLGSMAPAAV	vOTU_22
425	9	k141_20249	g86	k141_20249_22745_23629	20	22745	23629	884	1.55103496695516	99.96	25	0.0017545644422569	1.07302920039869	4.83813861393466	0.0054730074818265	1.62099904851553	-2.02782577200754	Enzyme	Thioredoxin [PF13462.10]		1	1	0	430	1010	g86_viruses_sorted	0.122345738952774	22744	23629	r	0	1	prodigal	v2.6.3	MAKKKTDNRQTRVEEPSYNMDPKTRRQTTMIGVIVMVIVVAVIGLIVFVAWHGKSSTKTQAEDAKTSAYETMNSDKTAKPPYVSKDGAIVYDKDGLVRKPDALKANGRKVVDVYMDFNCPGCGSVDRVMNTFYVDYLNNDKIVLRLHPISILKVSTDDYSTRSANAVLMTLDLQPDMTYKYISYLFSDGVQPGEGRDYKPFSNAKLKDAAIKSGLDKSKAGKVNDAKYDDWLKAVSTYTANRQELWRTDSPSGGFATPIVTVDGKILDMDTPADVLIGLKTALGEKIPGQYSNK	vOTU_22
426	10	k141_20249	g86	k141_20249_23610_24824	21	23610	24824	1214	0.689206032063175	76.75	4	0.0005677150181739	0.344199063237073	0.816100748753189	0.0006722411439482	0.391539866335722	-0.324091433849572	Enzyme	TET-Associated Glycosyltransferase [PF20691.1]	sp|Q06717|GSTG_BPT2 Beta-glucosyl-HMC-alpha-glucosyl-transferase; Xh	1	1	0	431	1011	g86_viruses_sorted	0	23609	24824	r	0	1	prodigal	v2.6.3	MDTVFIPSKGRAGNCQTHRNLEAFDIHNWLYLVEPDDYWNYIHRLRDDGVYEPESHVYAFDVERFKSPLSPEHPDGYDYCDPYGWKPGLTTGPGPARNAMHQLALDMGLKHYWMMDDDIVNFAVDCFFFQKSVWTKDVQDGGIKKRRISLNDFFELYERFLDKFSNIGMAELDKQGLAQNYRKNVHFAVNSKAYTCIRFGTEGPRIPWRSRFNDDVMASLDHEKRGMVNVSCKMISYQTPDTQSQAGGMTEAFKQEGTLRKVRYLVKQYPEVSFATLKYERIHHLVHYAKFTQEMVRKPGVEDVRDLTTDAWDPYGTFHDYYKGITPEDELDARWKNVDDLLMAEYIDEQRSKYGSFADGKKLIVNMRDVDAADIEGRLGLKRKTPEVGKTTNGRRRKN…	vOTU_22
408	18	k141_20249	g86	k141_20249_3_1073	1	3	1073	1070	2.37379696987388	97.4	30	0.0022185018410036	2.08626403597157	5.82890627369342	0.0054475759567228	1.90916116520328	-1.80975255876402	Hypothetical			1	1	0	415	991	g86_viruses_sorted	0.732477943244187	2	1073	r	1	1	prodigal	v2.6.3	MSDSLIDDLLSDWDEEEDGARDEDIESNRPAPPSAKSSAPIEPVDDEDDSIDDGEALDDSLLDSADEPGDVDLTSMAIDLNKDDNEVNRIHMPPDEDDEDDEVHDEIEEWPEDEDDDEDENDSDDDENEESSSLNAGIDDSDDDSEDEDSDDGNESEDEDGLDDSDDDWGESDEEDSDEDLDDEDDTPVRSRFRPRHDDFEDEEDTVSKPNRKSPYENDFDEDDESEYDEGEPDEDEDASPEEEEDYEDDALPMPDLDEELQGMSMADDDSMAMDDYPEPNRQARPRRRRPMPIPDDDSYEDENEEDSDNEEPISIPTRRKGRSRRPDGMNHKRLRRPKPLPENMEKPEPEEPNEDA	vOTU_22
411	21	k141_20249	g86	k141_20249_6297_6722	4	6297	6722	425	0.911383335759448	140.833333333333	24	0.0021444313782575	0.495389817694719	4.35154507562586	0.0102389295897079	1.52473031485745	-2.25624276394612	Hypothetical			1	1	0	418	994	g86_viruses_sorted	0.0980601462094196	6296	6722	r	0	1	prodigal	v2.6.3	MTSKYIESNRKVDVKAAAELLGLKAWTNPRDSKDIRFYLNRPELQKVCLDQTYYKTGNVSGCQYIDENGETINIAHARAYGYFNKTYIDKNGIVWTNWRPYGYENFAEAVASNLNRMVGKHSEKTVADKVAKEVAMQKTAA	vOTU_22
412	22	k141_20249	g86	k141_20249_7401_7499	5	7401	7499	98	0.435888501742161	27	7	0.0044478418545118	0.202123026119797	1.81609697837314	0.0185316018201341	0.598990984699038	-2.30422245390632	Hypothetical			1	1	0	419	995	g86_viruses_sorted	0	7400	7499	f	0	1	prodigal	v2.6.3	MIIILTIVDSHALKDKKRKGRLEPGETPISQE	vOTU_22
413	23	k141_20249	g86	k141_20249_7510_8418	6	7510	8418	908	0.122878983221073	110.846153846154	13	0.0001353292766751	0.0451227320940908	2.46532254122739	0.0027151129308671	0.925829001794671	-2.53010388901796	Hypothetical			1	1	0	420	996	g86_viruses_sorted	0.0010224094434792	7509	8418	r	0	1	prodigal	v2.6.3	MTKEEEKDDDKKNPIPSVSPYDVEVAHGSESENTTAKQENIIEKELLKGKRYFGSAAGSLTWMDSPKIKDNLPEGWKHEVVDLAAKAEKRTSRTILKWMRDKPAAVLIDSCHIPGVGEETVDEETGLVEGGDTDHLLVIGSHVYVIDTKFWKRRASYKVGDEGQVLRGGKEFPGGRVNIEKAVHMWFDYIDSENAELLGAVYIDSEDSKDPKNEYNDGWSTSVYRDGNWYQHPWVLLEPKRFTEWLDEQYADQAGYDKDTGDEENPEDIRTIDTSIVTQIAVTCVKPYSRADGLINTKALYG	vOTU_22
417	1	k141_20249	g86	k141_20249_12165_13241	10	12165	13241	1076	0.0490358126721764	121	1	4.55723166098294E-05	0.0171610438291869	0.186258992859919	0.0001731031532155	0.168608098010357	-0.813858775509782	Hypothetical			1	1	0	422	1000	g86_viruses_sorted	0	12164	13241	f	0	1	prodigal	v2.6.3	MFGIGGKKPRKVVRKTRVSHGLRFSYDDVDWVVEYHDPMLLFGSSSQRMLSKLTNAINPSGRRIIIDAGGKQASQAKLLAATTVNATSKQVNESLLELLKAPYDTESDHSNNPLIIIDGLTETMDMIKAPAMSVNDAKRTLNSARNIDDSLDQKLEGDDTTKALAMVLELIEDDRLPMDEFMRTYPNTVVELALMALSRGSGESIFSYVARMRGCGTIRKALMALLESDLPVYAVSDIERKPALDMLGNTSDDGHAPETDVLLAALRSARNAGCDLIIIVGSYDERVIPFMSMIKARVLAGSPGDDGWLMGMDLAKTKNMTDDSVIVSSKAYNSMMKVTYDIEASPIMGMDRLSVIMV	vOTU_22
419	3	k141_20249	g86	k141_20249_15166_15516	12	15166	15516	350	0	83.5	2	0	0	0.400799990375277	0.0011451428296436	0.251312031797041	-1.59483009034348	Hypothetical			1	1	0	424	1002	g86_viruses_sorted	0	15165	15516	f	0	1	prodigal	v2.6.3	MYLLFNLFLTALITIVIGNMVRIRAFPFGGHYRSFWDFVNLVFIVINIWSIVMTIIGLGIGTPYGIAYTIFIILMFLCGWLMDEVRLCGSEWKAYGFGFAIRSFADRALRALGLRK	vOTU_22
420	4	k141_20249	g86	k141_20249_15538_16467	13	15538	16467	929	0.149379110333159	99.8695652173913	23	0.0001607955977751	0.055860791163029	4.45108752481989	0.0047912675186435	1.50677532480127	-2.85491031322409	Hypothetical	Protein of unknown function (DUF1524) [PF07510.15]		1	1	0	425	1003	g86_viruses_sorted	0.120083789089955	15537	16467	f	0	1	prodigal	v2.6.3	MQPRGRARGGRNMARGGGGGGFLSVIIFIVVAALIIAFCRINGIYDYQSLSRYLHHASNNVSNTVRSIDYDKISHMCNFLKDESCLSRNDVQQEIGDLNGDGKIDRADTELFKQQARKDGKLNDGGQQATPGNQNQQELLAGIASIKTQPRQDVKYKRTEWKHWVMVEGNCDAREESLKKVGFKTDPSTCKALPGFSYHEPYTGKTVTDPRKLDIDHLIPLGYVASEGGQSWSPQQKQAYANDVDTVLLPADASSNRQKGDKGPGDWMPSDKGYHCEYAKRWITIANKYGIGATDKDKQALTAAIKTCG	vOTU_22
421	5	k141_20249	g86	k141_20249_16805_17371	15	16805	17371	566	0.129620802441667	127	3	0.0002290120184481	0.0476864015279451	0.553764989601321	0.0009783833738539	0.321738940003574	-1.31828676738645	Hypothetical			1	1	0	426	1005	g86_viruses_sorted	0	16804	17371	r	0	1	prodigal	v2.6.3	MTRALIGASLKTYSTIFIRYDGDQTIDELEDNVKSWVSSSSVKELIRNGNIDKLGKGFSGTEWMRNKGLPFRDVHSVAVPKIEYFSMLLDKSLNEMKEQQFDDEYKEAVKNTKNPKQKTKIKKRKSFFKDDGFKPDVLLYCRNLNDNNLEWSAMRKGDRDWRHLTSIKDQDKASSSSTTKKKTRRKKQ	vOTU_22
424	8	k141_20249	g86	k141_20249_21132_22607	19	21132	22607	1475	0.0212765957446808	115.363636363636	11	1.44248106743598E-05	0.0073186082030697	2.06852704163223	0.0014023912146659	0.808385633327945	-2.53251710753378	Hypothetical			1	1	0	429	1009	g86_viruses_sorted	0.0909360490689131	21131	22607	r	0	1	prodigal	v2.6.3	MAKCMYLPDKNGNITRCRAKDPNNCPKHLGPNGKPLKHYKTIREAKRAVEIETEKQYIHKTRSLNHAIAFKKKYPEVHDFKINRIVEEGLASGKMVNIPNRDKKHVHAVPLRKIRQLKSTAALTSKLDSDFHDKYSSAMTHMRKKDNPKASNETKAKYMDESASAILQSYDNLNEDYELLKKNVGEWSLGDVAYMNADGKGGFVITSKPQVDNKLLQADLERLKLTDAAEKAGLWKYSKGEYDEKGNLISKPSFTAGAVKKAFNESVSDVVKPGSKGAPKKRAELLGQAGLMEVDHKLTFDKKSYSALAEKNPDMVVGKRLSADEVEHMSEAKKRALLCSIGNQRNEMAKTVDYVYSQYYDATKKNDSEMKSNIGKGGSYTPTLFEGQQSSLTMKNKPY…	vOTU_22
397	7	k141_220244	g86	k141_220244_12270_13517	14	12270	13517	1247	33.0929807818276	32.6274509803922	102	0.026538076007881	271.191221745141	25.3274869172559	0.0203107352985211	6.69166449218274	1.16047268562903	Enzyme	Glycosyl hydrolases family 25 [PF01183.24]; CW_7 repeat [PF08230.15]		1	0	1	746	1983	g86_viruses_sorted	0.30508428673667	12269	13517	r	0	1	prodigal	v2.6.3	MRWSHARHARAKPGYGRIMVGALAVLAMLTPGAAYADAGFDNASYQGCYNAQAARDSGASFSITKITEGTWYVNPSANCQLAANRSAGLRLGAYAYARPEKGTSPEAEADFFNAQSNARGLVHAGVIPFLDWEPPAQHRGDTQWAKRWLDRVASYWGTKPIIYMSASTISVGDWRAVAGADYGLWVAGYPRGYAGERLRDPGAPPYSVAPWPFAAAWQYSSTGHVPGVGTAVDVNWWYGDAGTWAKYANAPIGTQPNPVSPAPTPSQGAPVGDADSIATAVIRGEYGNDPQRRALLGNRYAEVMAVVNERLQGGSGGGGGPGIYVVRSGDCLSAVFGGSWPTIARLNGISPPYVIHPGQRLATGNGGGGGGRTVTVQRGDTLSGIAARLGIPQSQLHGY…	vOTU_26
389	2	k141_220244	A	k141_220244_199_378	1	199	378	179	10.1278767130429	64.7333333333333	30	0.0565803168326419	27.007970056774	6.34482083092822	0.0354459264297666	1.97321110919378	1.9172078772962	Hypothetical			1	0	1	742	1970	g86_viruses_sorted	1.35693007224503	198	378	r	0	1	prodigal	v2.6.3	MPMAIEGTDLSILATETMPDFQDNTQGLAMGGECDWYGVDNPSEVLLQPAFWLSHADNP	vOTU_26
390	0	k141_220244	g86	k141_220244_3630_4286	4	3630	4286	656	13.6129635616461	29.0645161290323	31	0.0207514688439728	49.1278137700805	7.89372290954743	0.0120331141913833	2.1658425362651	2.64065395167705	Hypothetical			1	0	1	743	1973	g86_viruses_sorted	0.338454039522341	3629	4286	f	0	1	prodigal	v2.6.3	MYSVLPNESQENETLQHRYQTAENAVLGKLMPLWWGVSEDDFFLDPSLAAAKGENETFAIYKNKRRELSVQRRLLSALRISWKEYAAVANGLDCDITSETDGTWDASACGSLKDRGLGLRFLLQYAALNICWQYATNDRGPLIVPTEQSQCPDPLPVSTNRMIAEKVNILTGRKIIEHKPVEGVRKVRTFRGTVLTPQQPREACNACRNPSRRPDSLC	vOTU_26
391	1	k141_220244	g86	k141_220244_4465_5457	5	4465	5457	992	5.76186456638726	29.4166666666667	12	0.0058083312161161	9.97909100961619	3.05563467466352	0.0030802768897817	0.929043471819643	2.91292062622566	Hypothetical			1	0	1	744	1974	g86_viruses_sorted	0.358209456203715	4464	5457	r	0	1	prodigal	v2.6.3	MSSSISDDVRNSYVAALKSAMDEDDSIVRDGLLQSLQMSSQGNQELDKLFIQVTSPAEATAHVHITERDSFRNHAADAMALSDFIKSIANAVKAQARSLSGNKRRSSRLLVTAIQPGSLDVVFEVPPLLIEKGEQSETFAADVDNTESVDLKALNAVTAVLSVASDLEDDSLKSKLSPMPLETRRALKGIARTVDRANWDIEGDISTFTGHDTKIKLSGEGALRLNGVLTSMPEPEEAETLTGYIDGYRRSDGKLYLRKEIDSKKSSAVEVNTPNLIQLVSQYAVNGKTKYSLSVLKSEVSDELGAVIKTKRILESITPVKEAKQDTLPI	vOTU_26
392	2	k141_220244	g86	k141_220244_7381_7569	6	7381	7569	188	9.66992597862598	79.1935483870968	31	0.0514357764820531	24.6267445799389	6.27489583761238	0.0333771055192148	1.99878333603769	1.69854835179073	Hypothetical		REFSEQ hypothetical protein; Xu	1	0	1	745	1975	g86_viruses_sorted	0.240522120366048	7380	7569	f	0	1	prodigal	v2.6.3	MHTHNPRRSLKARTTGKWKQQAKKALIPGYGKKGMGWIRNPKKAAYNKIYRKTTFSIWGLFK	vOTU_26
405	15	k141_220244	g86	k141_220244_23094_23564	22	23094	23564	470	19.6597406646777	57.5	52	0.041829235456761	95.7949806027604	11.2762323674694	0.0239919837605732	3.3157767682529	2.52836933338717	Hypothetical			1	0	1	748	1991	g86_viruses_sorted	0.20960599074703	23093	23564	r	0	1	prodigal	v2.6.3	MPIAVKPITKDVEIVTDLQLMSDIIDLSNRINSQDKPNKKDKERLAGMVKDLDKSTLVLTLRGLPSSPWNAIVIDHTQVKGDRAVKDLQGMVADAVPRMLAKARYKGGEDLDLGGEDLAGLMGSLTDIQVADLIQTIQTLNTPIDALPKAVRDLIG	vOTU_26
407	17	k141_220244	g86	k141_220244_24299_24694	24	24299	24694	395	13.9788690544249	24.6176470588235	34	0.0353895419099365	52.3797123428738	9.10480606536915	0.0230501419376434	2.3934764208247	2.03639482162784	Hypothetical			1	0	1	749	1993	g86_viruses_sorted	0.0035171933180564	24298	24694	r	1	1	prodigal	v2.6.3	MSRTVEVRKAVMGLVPDMPGWKVYEDVATGQSPPWIVVRVSETGRSGAEDLHAVSHDGVLDIRVVGRQGNGISIAMDRLKAALDGATPADRRISRLIPDQDSGLYAAELTDPKTSAPFLMRVLTWRFAWTS	vOTU_26
403	13	k141_220244	g86	k141_220244_19423_22719	20	19423	22719	3296	106.651643874696	31.9929577464789	284	0.0323579016610121	2736.28856724259	71.0890900753841	0.0215682918918034	18.3862288589643	1.93419510178526	Tail-related	Phage-related minor tail protein [PF10145.13]	REFSEQ tail length tape measure protein; Xu	1	0	1	747	1989	g86_viruses_sorted	0.0422372657789757	19422	22719	r	0	1	prodigal	v2.6.3	MALNQNIVIRLMADSTDYTAKMQAASASATELSTALERPMSKGERFSAMGQKVALGVGALSAAIGVAAVKAFMDFDASMSAVQANTSASASTMGLLRDAALEAGARTVYSATESADAINELAKAGVSTTDILQGGLDGALDLAASGQMGVADAAELTASALNEFGLQGNQASHVADLLAAGANTAQGGVSDMGEALKMVGTTASQLGMSIEDTTGAITMMASQGIVGSDAGTQLRSALIGLTSASGPAKAEMQQLGISMYDSQGNFVGLANFAGQLKEKLSALTPEQRANAMGVLFSNAAMSVGNTLYEQGAEGVNKFTKQVNQQGFAAKQAAALTDNLKGDVEQFGGAVETSLIKIGSGANGPIRSVIQSVTSLVTAFGNLPAPVQQTVVMLGLAAGA…	vOTU_26
478	7	k141_243287	g86	k141_243287_8490_9443	21	8490	9443	953	0.823787116109603	51	5	0.0008644146024235	0.442594778868672	1.1113073585249	0.0011661147518624	0.460475507277253	-0.624398557298685	Anti-restriction modification/Host-persistence	C-5 cytosine-specific DNA methylase [PF00145.21]	sp|P34877|MTSA_LACLC Type II methyltransferase M1.ScrFI; XhXp	1	0	0	126	333	g86_viruses_sorted	0.642924595124355	8489	9443	f	0	1	prodigal	v2.6.3	MKQKILSLFSGVGGIELGFEQTGKFETVYANDFDKYACITYSANNNIKIDSRDIHNVNAESLPDCDVIVGGFPCQAFSIAGKQQGFNDDRGLLFFQMLRIIDTKKPKIIFMENVKNLVSHDHGNTFKVICNSLLESGYHIKYKIMNTKNYSSIPQNRERIYIVGFLNKDTMNDFSFPSEVKAQKPISELINFDKTVDEKYYYKETQPSYMKMKAAMKYHDRTYSLHRGVMRTSRVNTIPTLTAAMGGGGNNVPLILTLDNKIRKMTPREVFNAQGFPSNFVLPNCVSNTQLYKQAGNSVSVPVINRIAKQIIKAEQY	vOTU_27
475	4	k141_243287	g86	k141_243287_4390_5265	9	4390	5265	875	0.365013607363669	41	2	0.0004171584084156	0.158897074283531	0.467448844571443	0.0005342272509387	0.249186284734291	-0.411078953711284	DNA replication and maintenance	Bacterial dnaA protein [PF00308.22]; IstB-like ATP binding protein [PF01695.21]	sp|P0AEF0|DNAC_ECOLI DNA replication protein DnaC; XhXr	1	0	0	124	321	g86_viruses_sorted	0	4389	5265	f	0	1	prodigal	v2.6.3	MKKAGNLIGLRFIETNIVCPKHNRKKIKVPRGAFKNVPQQYLEPFCLECFEEKREQELDSFRTNMFINETTGFLSRVSLLPNKSELSHTFDNFNLPTVKNNDNIAIVEQKNACIEALKEAKKLAQKYVDEPDSSFNTLMFGKAGTGKTHLAIAMLNYINQNSKPRQRCLFLSLNLLLEKRQAHVENAENNNWDNDYLRKIVSKADVVVVDDLGAETPNHSSYNQSGASNFTQKAINIIYDSNARIITTTNYSLKDFYKTYDQRLVSRILSNAKGHMIDFSKVVDYRIFGGK	vOTU_27
473	2	k141_243287	g86	k141_243287_1332_2351	6	1332	2351	1019	1.30073624629636	42.4285714285714	7	0.0012764830680042	0.849283704625795	1.62679724268972	0.0015964644187337	0.593346630206605	-0.549528689966303	Hypothetical	Protein of unknown function (DUF1351) [PF07083.15]	REFSEQ hypothetical protein; Xu	1	0	0	123	318	g86_viruses_sorted	0.181510107942848	1331	2351	f	0	1	prodigal	v2.6.3	MVKELSEKNSSSENEKLITVTDIKGMEQKYPIKFTPATVNFIGEKDMDKAIDTVVNEFQNIGPLLENNPRYLPEAKKARTFINQLAQSLTEGKKETVTLSGKQVIEFETRIQEKVKTLKGLSADLKKGIDVYENEQKQKKQSENLKRIQKMLAQRGISDSYLDEVKEKYNPKWNNKTFSEKMFVSEVNQILDVCEQEQKKHNDDVQLILDSCKKLDISVDENHFVGLLDKISVREVLQEIDEYEKQLKAAVNHDWQEKNKPAETENAAEKNNEPEKIDTVEKNNTVIDKKTGEIIAEKVSVKIGITCTKEQLKELTKMLRQFTTVNHISDDQLSLEYVQ	vOTU_27
476	5	k141_243287	g86	k141_243287_5503_5760	11	5503	5760	257	0.546833117746989	44	3	0.0021277553219727	0.260402140855184	0.689655391105606	0.002683484012084	0.323884114323416	-0.44096720722771	Hypothetical			1	0	0	125	323	g86_viruses_sorted	0	5502	5760	f	0	1	prodigal	v2.6.3	MVIVNKTKVKYKARMAGLGLYLTDVTRAIGVNYTNASQAINGNNSKWADDIRKKIDKYLDDYEKNLTESANDNEKKKVQTDKSKN	vOTU_27
479	8	k141_243287	g86	k141_243287_10494_10961	25	10494	10961	467	0.155612244897959	49	1	0.0003332167984967	0.0596442567913486	0.224275731937867	0.0004802478199954	0.166053949358983	-0.413501077842289	Hypothetical			1	0	0	127	337	g86_viruses_sorted	0	10493	10961	f	0	1	prodigal	v2.6.3	MKFENNNKIIDKKALEETALGLGLEFKEQDETGSPAGFYDENGRLACTVEQISKAINQSLKQYIKPEKRKPVTDIKTTKEPVFILENEDTQEKQLITMRKISSLSVDTDNLGGFSSKPSFYIRSKSNTDRRLEIDQEEYVKAVKYIAEGAKNDEA	vOTU_27
482	11	k141_243287	g86	k141_243287_20043_21347	39	20043	21347	1304	2.22958102565604	44.3333333333333	9	0.0017098014000429	1.93487859283753	2.06896617331682	0.0015866305010098	0.721261946876431	0.222685881370557	Structural protein	Baseplate J-like protein [PF04865.18]	sp|P51767|BPJ_BPP2 Baseplate protein J; XhXs	1	0	0	128	351	g86_viruses_sorted	0.233435335327851	20042	21347	r	0	1	prodigal	v2.6.3	MKAMTTTNNNNNYGVTPRGFFSPTYAEVLDNIQDKFKSVFGNDIALESNSNFGIQSRLDALIIYNAYQELQKNFYNSFVSTADDTALDRLGNNYGVIRKVAEPSYVELTIRTNEEYLIQAGEQFETEDGIIFTLLSDVLTAKDPNVPNSPAAQDDSQDTDTDTDDDTDNDDDTDNEPTGTFVGKGMAQSIETGTMNNVKENTITVVSNPDDNIDSVTNEKAAGGGQDDEPDETYRERIMLENLAKAGSTEKGVYSALMNLSGVRQVGFTPNETSETDADGNPPYSIHTYVLGGNGQEIAQALYDNIAAGTIFVGDESFTVTDVNGFPKTMHFSFATELDIYVDIKLKTNDLWNEENDPDELKQEISDQIQQLKMGSPVLSTKLYSVIYDFEGISEALVS…	vOTU_27
726	3	k141_243302	g86	k141_243302_12453_13607	13	12453	13607	1154	0.123110921015113	168	1	0.0001066819072921	0.0449371971192205	0.175494000215905	0.0001520745235839	0.168524273656199	-0.310834030400023	Anti-restriction modification/Host-persistence	C-5 cytosine-specific DNA methylase [PF00145.21]	sp|P34877|MTSA_LACLC Type II methyltransferase M1.ScrFI; XhXp	1	0	0	331	800	g86_viruses_sorted	0	12452	13607	r	0	1	prodigal	v2.6.3	MRKEIQYISLFSGIEATSVAWIPLGWKAIAYSEISPYPSAVLAYHFPQTPNLGDIKKIRWEEHNDCLSADIVVGGSPCQSFSIAGDRSGLRGASGLMWEYVRAVQAIRPRWVVWENVPGALSSSGGEDFRCLLQALDEFGYGLAWRVLDAQYFGVAQRRRRLFVVGSLRTDSAAEILFEPDSMRWNYPTSSQKREAVAYQSRNSSKRADKGNNCMTPWDTQSRRIYKPDGPWPTLDAREHCGIDGKAVALDFNPSDSRLRYTDTDISQTLTARMGTGGNQVPLVQTDHNQAINAVADEQQNATIMKNLAPTLTAHGGSYISGIGPIRRLTPTECERLQGFPDGWTDIPYHKHEHAPDSLRYKAIGNSMAVPVMAWIGKKIDKYR	vOTU_28
724	1	k141_243302	g86	k141_243302_6011_8065	9	6011	8065	2054	0.203761755485893	88	1	9.92024126026744E-05	0.0789241064870845	0.198064517483858	9.64286842667271E-05	0.168254832049481	0.0338607690051977	Capsid/head-related	Lactococcus lactis bacteriophage major capsid protein [PF06673.15]	sp|D3WAC5|CAPSD_BPLP2 Capsid protein; Xs	1	0	0	329	796	g86_viruses_sorted	0	6010	8065	r	0	1	prodigal	v2.6.3	MTYKQSFATSALANSIQSDGRNLTFVANSGKMMDNGQTVDLSTLRAPLMDGSNKLVADLTDDDDIALPLLIDHMPSIEYQAGRITRLWLDDDNGMMARAKLSNVETGDLVLQLAKDNALTNSFSINIDYESAPGRDGVIKDANLDEISVVFKGMDPRAAFKSVYSKGEKMPKKLIDTSALEKTVSSFKLDDDEKQNLLAAIQTALQGVADSISSAVDDVSENSDDDNGDDDGGTPSASSNGAPPEPNQSANGKTGTNAFGKPLIIRTPTNNDVKGNNVSLAKTLNTRKTYLDSKQAFNDYAEFLFSHKTDNGERPGHEMKRQWAEYAAKKLNEHASFSIDQQSVDDMIPKSVIDAINDVFNTQGTGVWQSFNKTGLDTPPTIGENEIGLDRDDGRAHGY…	vOTU_28
725	2	k141_243302	g86	k141_243302_10675_11970	11	10675	11970	1295	0.216890427136309	201.5	2	0.0001674829553176	0.0835766835487715	0.340249994879523	0.0002627413087872	0.249389329278055	-0.494646535600866	DNA Packaging-related	Phage terminase large subunit [PF04466.17]	REFSEQ terminase large subunit; Xu	1	0	0	330	798	g86_viruses_sorted	0	10674	11970	r	0	1	prodigal	v2.6.3	MMSELSMTIPAEFRPLFFFLKDPNHPDYRYYDFSGGRSSAKSTTVARALALEGAMYPTLILCAREYQNSIKDSVKRLLESVIEQYEIPGYESTVDTIRNANGTEFNFRGLHNNVEATLKSYEGAKRCWVEEAQTISEESLDILLPTIRAEGSTIIFTRNPLTPEDVITRKFVSEPTPLVAKRTYHKHVTWRVMERCGILPAEVKAQVEEAKGTPEFDHIWEGLPYDKTINQIMSWQTLNKATQRKPDTDGAVSFGVDVARYGNDRTAVAVKQGRHLADLISWQHTSITESAAKIEEYANRYHPTTINVDDTGVGGGLTDSLKTHRYPVSGINFGAKAKRYDLYPNVSSELWFDFASQADTMTINPDLPHRPELFMELTTREWSINERNQRVVQSKAHFK…	vOTU_28
723	0	k141_243302	g86	k141_243302_2522_2896	2	2522	2896	374	0.167053620784964	135	1	0.0004466674352539	0.0628107775378099	0.182522314172114	0.0004880275780003	0.168625168449871	-0.0917341908645671	Hypothetical			1	0	0	328	789	g86_viruses_sorted	0	2521	2896	r	0	1	prodigal	v2.6.3	MVSARLEQPEYPDRSTLHNVYDDFTESEKSQAKEFKESLQTAKLYTDKELLLAEFGRYYGWAALKDAAEGRMTAWTFLALLEAARKIDRNRRLERLDDISVAVAAQLDKKAASRLKSQEKKLRK	vOTU_28
722	33	k141_243302	g86	k141_243302_1_2517	1	1	2517	2516	0.106339468302658	163	1	4.22652894684652E-05	0.0384283166800691	0.176432336317084	7.01241400306375E-05	0.168548119156656	-0.415862653141078	Tail-related	Tape measure protein [PF20155.3]	REFSEQ tail length tape measure protein; Xu	1	0	0	327	788	g86_viruses_sorted	0	0	2517	r	1	1	prodigal	v2.6.3	MSNDVLTLTATVDTRQYTSGAETIGKANEQIESSTASAANKMNQSTGQAGDSVENVAGKSEKSTGRIAAAFGAVAGVAQSVVTKAFNMVTDSIGGAVSRVDTLNNFPKVMTNLGYSADESSRSIQSMADHLSGLPTTLNGLASVTQRLAPVSPTLTDATNTALAFNDALLAGGNSADIQSNAMDQLVQMLSSGKVDMDAWTSVNEAMPGQMQQVAKSILGTSASTNDLYKAMQDGKVSTQQFADAFVKLDKDGANGMASFSKQARDATGGIQTGWANMKNAIVKGLADIINSIGASNISGVITAIGTVFKTSLDIIADAIKPVMQLISQVVDWVTKFAKAVSQTSGFKAFTDAAVGIGKSLGGILQNIGQVVGGMFDFGKGSDSAQGSAKVFGDVLQGV…	vOTU_28
468	28	k141_243327	g86	k141_243327_1580_2566	4	1580	2566	986	0.0958158481554968	338	1	9.71763165877249E-05	0.0341804745751708	0.15627975319844	0.0001584987354953	0.167269389209197	-0.361476211091577	DNA replication and maintenance	Putative viral replication protein [PF02407.20]; RNA helicase [PF00910.26]	sp|Q9IG45|REP_PICV Replication-associated protein; XhXr	1	0	0	191	467	g86_viruses_sorted	0	1579	2566	f	0	1	prodigal	v2.6.3	MSEKKAMKRRDWCLTIQEQPEGVDHPRTEAEVDEMLDGFRWCGQIEEGHETHRRHFQVYAVAPNAVHWRSLKKRLPKDVHFEARSAPHAWQAAAYAVKEDTRVEGPFWHGLTPDDAVPRQGSRTDLAEIAEQIKAGTTVDEILRGPDSTRLSRCLRWARELEAAVKGEREERFLHEKRDVQVHYWWGDPGIGKTTTVLDSDLEIFQPTLAQDGYRWDGYAGEGAILLDEFEGQIRIDQIDRLLQGFKGTKLPARYHDHVAAYTKVFILSNFPPEALYSGDTRWLRRLTDVRHLTRETLPDMKHLAEPVPELTPELRAELEEIFGKELA	vOTU_29
467	27	k141_243327	g86	k141_243327_3_143	1	3	143	140	1.00164825903149	45	4	0.0071546304216534	0.582486774194871	0.914761203326804	0.0065340085951914	0.393812140704831	0.220630718873155	Hypothetical			1	0	0	190	464	g86_viruses_sorted	0	2	143	r	1	1	prodigal	v2.6.3	MYLTKRDKGRYLAILKTFLVYNVYDHAVEGAPERAGPPQTPGRRAPS	vOTU_29
710	21	k141_30343	g86	k141_30343_1296_2351	3	1296	2351	1055	20.3980241426742	60.9354838709677	62	0.0193346200404495	102.649654160588	13.2955803291658	0.0126024458096358	3.89773312737669	1.82219859118179	DNA replication and maintenance	Plasmid replication protein [PF01719.21]; RNA helicase [PF00910.26]		1	0	1	283	708	g86_viruses_sorted	0.0835622669349436	1295	2351	f	0	1	prodigal	v2.6.3	MPMVDRRYRQFMFVQDSQHLQVKESRLSKILDKSGALEWAYINHNKDVDNRGQPIRAHYHVIIKYENPQTVASVASLFKDNPQYVQVWRGRINNAYSYLVHETEDADSDGKYHYPDSEVVASFDFPARMEKIRKKIKLSPKYEKEQIRRYSEQQITREQLTKELGVYGVASHQQLIDRIDSELANQAHEQWLHDFKGHKMTTLWLHGKSGVGKTRLAEYIFKDKKYVTLGSSRDHFQEYKGEHFIIINDLRPNDFEFSDLLRMLDPYQHDKAAPSRYRDKKLNAEKIIITTPYDPITFYRNIDSVKDTSVDTIDQLLRRIKPIKVTPELISQIRRKIKQRKKARQKPQKFV	vOTU_42
708	19	k141_30343	g86	k141_30343_1_534	1	1	534	533	20.878863134411	38.6122448979592	49	0.0391723510964559	109.553576019187	11.6622621528473	0.0218804167970869	3.25170354770246	2.83439152627422	Hypothetical			1	0	1	282	706	g86_viruses_sorted	0.0078843949137975	0	534	f	1	1	prodigal	v2.6.3	DHSIRAVFPNSNSSKSDYVSNVNEHLEGALNTIYHRQAELYAESSKQFRPVTIVIDEVLALTEGVNRQIKDSFFALLSQIALLGRATNVHLIICGQRLDHTAIPTSVREQFNVLVQLGNINSKTTQFLFPDLDPTGIVIPVEKGAGIIQIIDDEHPYNVLPFLAPTYYQKKEGKQYA	vOTU_42
740	13	k141_32347	g86	k141_32347_19372_20478	22	19372	20478	1106	0.126553672316384	60	1	0.0001144246585139	0.0472972789421111	0.214444844018803	0.0001938922640314	0.167087190199665	-0.526019807966077	Capsid/head-related	Major capsid protein 13-like [PF20036.3]; Type 2A encapsulin shell protein SrpI-like [PF19307.3]		1	0	0	220	552	g86_viruses_sorted	0	19371	20478	r	0	1	prodigal	v2.6.3	MAQFEGATFLDALVIPDVWAAYIEKNSTKTNRLLNSGVVTADDVLGNRLTEEGQVINIPVLNDLYGDPQAWNDKTDIAVSSVTSGKHNAVKMYQAKAFGETDFSEQVSGVNVASHIATRFSNYWNRQDERLDISLLHNAFLIPDLKDAKGYNIGSPKDLNAGDFIAAMTRMGDVSDPTLTRLLMNSAVVGAMREQNLIDTVQPSVGGASIQTYNGIPIVTDDQIPIDESGVTRIYALTTGAIRYSSTMASKNGVEVVRDGLSYGGQSALVNRRIVSMHLNGLGFNMTNWKEQLTVQDFEGNTPLYEIVSDPRTIGAVAYEFKIDPKFAVKGIHYNFTEENDAPKATKPNNSSSSSKPAAGDDSSSSSK	vOTU_43
727	0	k141_32347	g86	k141_32347_1_147	1	1	147	146	2.77161485432217	580.666666666667	6	0.0189836633857683	2.64004182188445	0.864630376887851	0.0059221258690948	0.482066532128123	3.95585329065633	DNA Packaging-related	Helix-turn-helix [PF01381.26]		1	0	0	207	531	g86_viruses_sorted	0.304091647292381	0	147	f	1	1	prodigal	v2.6.3	REFAKLVGKPQSTIARIENGSMNVSTKVLSEIAQATHRRLTINFSPAF	vOTU_43
729	2	k141_32347	g86	k141_32347_2101_3198	3	2101	3198	1097	31.6580478433971	276.731182795699	93	0.0288587491735616	234.971676735035	15.0101588695688	0.0136829160160153	4.98530950683582	3.33938924975487	Enzyme	Glycosyl hydrolases family 25 [PF01183.24]		1	0	0	209	533	g86_viruses_sorted	0.109533278253097	2100	3198	r	0	1	prodigal	v2.6.3	MRKRITFLVALGLLFFCGQVKAASPDMVDVSNNNGYMTVANFVDMRNNYGVKSITTKISEGTYYHDYTAANNIQTAQAAGLYINGYHFARYQTVQQAKNEADYACQLAKADGLPVGAALVSDVEASQQQYVSRATLDACNQAFAAVVKLYGYRPDVYTMGSWVNSKMSNAGWIASYPYDPTGKTWYSNNNAWQYQSTAHFQGSYGNFDVSTLYNNFYTGGQQVVNTINNTVTIQTWNANPTAMLNSKGDPYMTTPLAHGTKWQGLGIAKNKDGTAMICIGNNEYVRQDCTTLNGLVVINYAANYGVNAYNSKGQQLKDTNLRFKGGSRWQSNNKLTDIPNIGLCYQVSTDEFIPVKYQQASGYQG	vOTU_43
728	1	k141_32347	g86	k141_32347_308_1564	2	308	1564	1256	66.3944808547974	612.671717171717	198	0.0528618478143291	1005.02076412771	28.3134990040068	0.0225425947484131	9.62745438153109	3.95545700261572	Hypothetical	Mycoplasma protein of unknown function	DUF285 [PF03382.18]	1	0	0	208	532	g86_viruses_sorted	0.285650072138812	307	1564	r	0	1	prodigal	v2.6.3	MYQISKRLTIAGAFLSLACGFLLTQQPIKAATASQAVTPTTQVVKADSNVLDQGIDGTCKWDIVKDGNEGVLTIHAGQLNPGYLFSNLNSNSGNNITKIVIDQGVIAPKDSSYLFANLINIKEFVGLSNLDTSQVIDMHSIFEFCGAKELDLSGWDTSQVTDMGSMFLHCLNLEKVNVKGWDTTNVTNMVDMFLTCPKLHKLDLSNFETTNLKNSSLMFGQDAIYYLDIRNFDSSHASSYDIFDISQIYKITVGPKFTDTFPVLDGVDLPFEEDGIMYITTSNNWVALDGPDKGSKKDPYEMKNVTRTQPITYEVENMPLENKSYTEYKTITRTINLHLKSDSVCPDTINTSIKQKATVHRQVTTDKNGQKTYGEWSQDYWEEYNAPNTNTGNMPRPAK…	vOTU_43
730	3	k141_32347	g86	k141_32347_3210_3422	4	3210	3422	212	7.38143709052586	182.947368421053	19	0.0348180994836125	14.7296229238878	3.28806613264069	0.0155097459086825	1.22636805393281	3.33779972884832	Hypothetical			1	0	0	210	534	g86_viruses_sorted	0.0731051164431973	3209	3422	r	0	1	prodigal	v2.6.3	MKLNFNYKSAKAWITLVSATAAGVLGILTALGVTVPADTGSLVTGLATTVVSLLSAFGILTQDMDNPNKK	vOTU_43
731	4	k141_32347	g86	k141_32347_3438_3797	5	3438	3797	359	14.0132306684188	142.128205128205	39	0.0390340687142586	49.0001336587926	7.05305666562589	0.0196463973972866	2.34649348439809	2.96620214335618	Hypothetical		REFSEQ hypothetical protein; Xu	1	0	0	211	535	g86_viruses_sorted	0.137930841212046	3437	3797	r	0	1	prodigal	v2.6.3	MNLGYWGSLLPLLIALLSVPSAYLGAKQAAKTLHKNSRFSQLESRITRTEDAVQAVLHDSLYKQCTRVIYRGKVTISELDNIEHLYDGYHSVGGNGTGEALYAKVKSLPIIDDKELIEH	vOTU_43
732	5	k141_32347	g86	k141_32347_3835_4044	6	3835	4044	209	8.14460284237385	316.782608695652	23	0.0389693915903055	17.56687832637	3.63270235169549	0.0173813509650502	1.38778583235846	3.25115041923338	Hypothetical			1	0	0	212	536	g86_viruses_sorted	0.282429295049953	3834	4044	r	0	1	prodigal	v2.6.3	MNNHSYAFENIKMYYQDWKMMTEEIVKSLVPFSITQAECDEILGVNQKPAAQPTTNQNENTQAPSPATN	vOTU_43
733	6	k141_32347	g86	k141_32347_4047_4424	7	4047	4424	377	11.1430509934106	107.37037037037	27	0.0295571644387549	31.9030391209564	5.14740222688663	0.0136535868087179	1.72491057897738	3.475918600997	Hypothetical			1	0	0	213	537	g86_viruses_sorted	0.310851057881741	4046	4424	r	0	1	prodigal	v2.6.3	MKIAVQTDDKDAVIGFASTYDEDQLQVSGWQELEADPNFNSENFQEWKVANGHLVKISSGLTPLQELQQANVNLQLQLNESLATTKQLQQASINQTLTQDALNQQLAAINQKLEAAQSTTTKEDK	vOTU_43
734	7	k141_32347	g86	k141_32347_4436_5590	8	4436	5590	1154	27.8480175462292	114.514705882353	68	0.0241317309759352	184.858377911393	12.8083860603337	0.01109912136944	4.00964150726332	3.75086686893373	Hypothetical			1	0	0	214	538	g86_viruses_sorted	0.202849845283498	4435	5590	r	0	1	prodigal	v2.6.3	MTATNDLSKLTKDFLKLNKTAVRSLKAKDKIYLPDEKGQVDLNGLFASDNTNDNDNNNSDDTGNGTIPDSGVNIDPGKSLSGVKKLWEGTTDVSNPVDVTLADTGIATGEGVQFQLQIIKTPVTNGKEGSTSVLPVVASTEVKPQEGKYVASVPIPISILTKDLVIGQTINIPLDGIGEALATTKITKSPSVSFYIKNNNAITIKNNQGYALDKSGTGNNGAFYDVQIIVINSFTRAKPVQQLPNGSILYTGKVVEKTEIKLTNVADSFSNVGDGIIIEFSDMYFTGVKVDFELGQFNVDKQFKIPKDKLMSGTTFPIQSNLSGQTSAGTGNNYILIFKYYSPGSIVINQQSITYNPMKLGVQHVGDSVNPLPLPIVKITTYTN	vOTU_43
735	8	k141_32347	g86	k141_32347_5574_6665	9	5574	6665	1091	22.2486851847492	87.7142857142857	56	0.0203929286752972	120.1686400472	11.116921803843	0.0101896625149798	3.42147020782882	3.25350294017909	Hypothetical			1	0	0	215	539	g86_viruses_sorted	0.149170375382942	5573	6665	r	0	1	prodigal	v2.6.3	MTDEVKNPDNGQNSANTQPNDPKNNQAHDSSLPPLRWPDKSPDPHDPYDYITTDVPTEQTILIYLNHAQAGYLPHAATVDEAGHIVPADVYNRQTHERVLPIAFMRQGEAKGVTFKFRILDSTGRVDLSNFNKLNFEGRTSQNNLINSAEGFDTTQMNLGEFFWSPEEAVGLVAGKFVSAHIILQRQDGTKRSVSLDFDLHIIPNDVAFPRPMAFYLSEYQRGLANLKKMQDLADEHIGFSLDFFDQAITDALLENEKRINEALADFENKLSIEDQKLKDLDSSFQNLQQKEADFETALQNKLTDLSNQIDQKNLVTKDNFIEIFNQCVKDGKILTDDLIQDADDKAAIDQLYNEEVNNDSNQ	vOTU_43
736	9	k141_32347	g86	k141_32347_6665_7351	10	6665	7351	686	2.69769617841101	66.4545454545455	11	0.0039325017178003	2.59447614991568	2.31127615030415	0.0033692072161868	0.831827328593295	0.464543559491288	Hypothetical			1	0	0	216	540	g86_viruses_sorted	0.147774754236518	6664	7351	r	0	1	prodigal	v2.6.3	MNNAPGIPNHLWNLPDSVLQSEFPEIWDKKKKLRYKNAHFDQIITDQDDGEIYLKRHGSNKAERIELFKLSDLLKYPEMPEIRELDEQKIIRDWVSLADDNIFNRTNANWETIRTDFEDLWYNFKAVYNWSKQINDFLPFAIKQLDTNLSIALNDNYYPKAVVDKKLQLLEARLDNLQKRVVAAPAIGPYANSSRTDQYPTNLDINDKIADPNDKAEIDRLYNEEGGK	vOTU_43
737	10	k141_32347	A	k141_32347_9202_10023	13	9202	10023	821	0.761868551421495	43.5	4	0.0009279763111102	0.401173859324847	0.924482960682046	0.0011260450191011	0.393638910175523	-0.413105526554885	Hypothetical		sp|O31977|YOMH_BACSU SPbeta prophage-derived uncharacterized protein YomH; Xu	1	0	0	217	543	g86_viruses_sorted	5.67560655859932	9201	10023	r	0	1	prodigal	v2.6.3	MTNPTLIVEKLDGTKYDLQKLGIWVIKFEPPSAAYNFATVQVGKYGQRLVGTTAAQRQIPFQCDVIASNDLTIITKRNDFFNIFSSMEPFYITDMRLPTVRWKVVAEQQPFELYNNWHMGGDISFNLNCIDGYAESIDTTLNIDNLNKWSIGGMNLPLDKPLKYRFNTSNFEVFNASNIDILAEERPYNIAFSGEANNLTITNTTTQQVFECYQAITASDKFLLYGAWPILNNKSIYSKTNHAFIDLKKGWNKFQIDGCNGNFEIAFDTHFYY	vOTU_43
741	14	k141_32347	g86	k141_32347_20482_21081	23	20482	21081	599	0.147450980392157	51	1	0.0002461619038266	0.0561467936163317	0.22226147170498	0.000371054209858	0.166284339972017	-0.449894989061581	Hypothetical			1	0	0	221	553	g86_viruses_sorted	0	20481	21081	r	0	1	prodigal	v2.6.3	MGNPDPNSKQEPNQSQQPNNDSVDIEGIKQTASQEALTQLFKKLGVDSADDLQKIIQAKQEADKANNTELENAQAELKKVNGSLDEKEKKINDLQAQNAVLKAGVSKDHIEDVTILAQAQVANGSVADFKTAVNDVLKRNPQFKNATQTGPDGTAIVPNNVGGTKTSKITADMSLDELTKAAQKDPNVLNEYMKIQGGK	vOTU_43
742	15	k141_32347	g86	k141_32347_21192_21710	24	21192	21710	518	0.168686868686869	45	1	0.0003256503256503	0.0654052166737607	0.228690300831701	0.0004414870672426	0.165516921010499	-0.36252143755759	Hypothetical			1	0	0	222	554	g86_viruses_sorted	0	21191	21710	f	0	1	prodigal	v2.6.3	MNLLEAKMFEYFIKGFKKELDFRQNNNNYLPTYKILWESNNRLFFCNTYLDLKQFDCNPYSRKIYNIGGVNNQKFFTEFDKEIKTLFSSSKTGDFPDIEAKALYMNSLMLFDCGINELDKIKKDHLPKSLDQTTIFNVQSFNSGHSQKLDFLKVGEDFELNPVSLIENVDKE	vOTU_43
744	17	k141_32347	g86	k141_32347_25737_26165	28	25737	26165	428	11.5429619843167	66.8717948717949	39	0.0269695373465343	34.4925092893668	8.19452453289653	0.0191460853572349	2.50210618749092	1.33824754047625	Hypothetical			1	0	0	223	558	g86_viruses_sorted	0.456443379298704	25736	26165	r	1	1	prodigal	v2.6.3	AADVVENKPILDSNGHKVYYHHSYLYFKDQDKVDTTLIKKIKMGKDGPVIELQDKGKAREQLLDWLPKPETDKDINNYELLQAQLAKAKADAQKTEANARIAKHEADQLENNKYVNPEIVALSNLLKERMQKEDDITSETNN	vOTU_43
738	11	k141_32347	g86	k141_32347_10020_15710	14	10020	15710	5690	8.95505363235143	69.3666666666667	30	0.0015738231339809	21.4256044728224	6.24472023250394	0.001097490374781	1.96152370438692	1.38174899124894	Tail-related	Transglycosylase SLT domain [PF01464.24]	REFSEQ tail length tape measure protein; Xu	1	0	0	218	544	g86_viruses_sorted	0.116786533844098	10019	15710	r	0	1	prodigal	v2.6.3	MEADTGIVKIDIKVLNQEAIKSAKETAKAFGSIHLNKSMNKDLESLTASTKKTTSTASSLSKEINSNNNNYSRLQDRLKTTSKYFNDLSQAQAKAGNQYQAQLSKQASLRASLTRVNNALEQQKKAIADNTKQFGTNAEQTEKARNKYQELQGEQSKLTTDFNLLNKSIGNMTPQMAIAADKANLFAKRMNKAGDTMIDIGGKATTRMTLPIVAGMGVATKAASDYQYQLADIRKEVIAQGYSADQVNAIMKRLSTETLKWSKEFGVGTKEINDGMFELVSNGYNVKQAMGMMPELLKTMTANSDKTGLSIKLTSSMLEQFGMNLGSNNAVIKNGNKIMNQMTEATHKSAMSLGDLKEISSNAGAAMHAMGISTNDFLAIAGRLKSAGIDASSVGTGLS…	vOTU_43
739	12	k141_32347	g86	k141_32347_16961_17833	17	16961	17833	872	0.121527777777778	64	1	0.000139366717635	0.0451839001072269	0.211494027697607	0.0002425390225889	0.167350881443474	-0.537590535190683	Tail-related		REFSEQ major tail protein; Xu	1	0	0	219	547	g86_viruses_sorted	0	16960	17833	r	0	1	prodigal	v2.6.3	MTDTTVTPVSNRNFTGDILNNYFYEYWIGKVTDPAQPILWHYLGDGISNITPKYTDKKKNNAYYNGGGSEKPTVTGLTASYDISGDRSFHNPAQDLIAGLKYSTGNRRQLWFRKNNYAQNSDGSLTLIGSEFGVATFTDIDDGGGAADDNGGFKVTATYNAAPTVIKESDKATLNQILLQTPCQNASITHVPLRQPQVDGSIKTYNAEALASNAYGDMDHSRPATLEEAQEQAEDKDEVEAAINADKNNSDSSNNNSTPSTSGDSPSTPSDSSSNPTNPSNDKGSDTPGI	vOTU_43
493	22	k141_38323	g86	k141_38323_15204_16004	16	15204	16004	800	6.47368552793113	42.1190476190476	42	0.0080921069099139	12.0449874033042	9.76078345613831	0.0122009793201729	2.78800291225005	-1.17901524197274	Anti-restriction modification/Host-persistence	Phage antirepressor protein KilAC domain [PF03374.18]; Phage regulatory protein Rha (Phage_pRha) [PF09669.14]	REFSEQ transcriptional regulator; Xu	1	1	1	398	967	g86_viruses_sorted	0.141205532096769	15203	16004	r	0	1	prodigal	v2.6.3	MQTSRKAKTPSAATPEVSIINPVTKGTNLMKNDISVLHKSQLTMSSLEIAELVGSRHVDVKRSIERLIGKGTIRDTPMAFSENINNLGFKIRQEYYLFKGEQGKRDSIIVIAQLCPEFTARIVDRWQELEEQVNNNVLTLPDFNDPVKAARAWADEREQTILLTHKVEELEPKAKFHDKVIFSKDAISLAQAAKTLGTGRNRLCALLRQNKWLRRNNEPYQDKIEQGLLDVKLTNWEHPDNGLQQSVTALVTGKGLTKISQMLTAH	vOTU_45
508	3	k141_38323	g86	k141_38323_23072_24100	32	23072	24100	1028	8.24726501020068	31.1944444444444	36	0.00802263133288	19.0954718432288	9.01129310814728	0.0087658493269915	2.47614429711444	-0.30855556311357	Capsid/head-related	Major capsid protein 13-like [PF20036.3]		1	1	1	408	983	g86_viruses_sorted	0.0029524263963731	23071	24100	r	0	1	prodigal	v2.6.3	MATTTNNDLIIYDDLAQTAFLERRQDNLEVFNTASNGAILIDNELLEGDFRKRAFYKVGGSIESRDVNSTASVAGKKIGAGEAVGVKVPWKYGPYETTEEAFKRRGRDVSEFSEVVGVDVADATTEGYIQYAIRSAIAAIEANPTMIAKADIATDGKKTLTKGFRKYGDKFNRIALFVMHSTTYFDIVDQAVDNKIYEEAGVVVYGGQPGTLGKPVLVTDCAPTDAILGLVANAVKITESQAPGFRSYNIDNQENLAVAYRAEGTVNIDLLGYSWDTSKGANPDLAKLSDKENWKKHFDSDKSTAGVLIKLEAPTLNRKAAKATKAEKDGEDGEAKKDNGQE	vOTU_45
510	5	k141_38323	g86	k141_38323_25131_26861	35	25131	26861	1730	8.2189431951066	38.7977528089888	89	0.0047508342168246	18.7209578004576	21.1824761551716	0.0122442058700414	5.76284787339259	-2.2495011572175	Capsid/head-related	Phage Mu protein F like protein [PF04233.18]	REFSEQ head maturation protease; Xu	1	1	1	410	986	g86_viruses_sorted	0.12016302739896	25130	26861	r	0	1	prodigal	v2.6.3	MTINKKLRNEAIYHRVNLIGYENNLIRESLKLLDIVDKELTAQLYVALEDLSPSDFKISRLESMLASSKSLKSITDYLFGELNSLSEHESNYQYSLFESLLPDIVKSKYPLMQISPNQIFTAVKAKPFQGRLLSEWASNIEDDRLKRVANSVRTGYATGETTEQIIRRVRGTKKNKYKDGVLEASKRNVSSVIRSAVSHTAAIARESFGNANSDIIKGKQWLSTLDTSTTPMCMIRDLKEYTLDNTPIGHDIPYGDGPGKLHFCCRSVETFILKSYRELGIDIDEAPSGTRASMDGQVPAKTSYFEWLKTQSQERQEQILGVERARLLREGEISPENFFTRDGHLLTLEQLKNRECIVDSTVNLKTIEDIENWMVKKKIADSVQFPKGTSLESAKEVAE…	vOTU_45
513	0	k141_38323	g86	k141_38323_29765_30286	38	29765	30286	521	18.0973038791492	70.3272727272727	55	0.0347357080213996	81.1314019914151	11.4142196492611	0.0219082910734378	3.43108639333118	1.94780412492021	DNA Packaging-related	Terminase small subunit [PF03592.20]	sp|P68928|TERS_BPSF6 Terminase small subunit; Xr	1	1	1	413	989	g86_viruses_sorted	0.0589007617366036	29764	30286	r	0	1	prodigal	v2.6.3	MTKLTDKQELFCREYLIDLNATQAAIRAGYKESSAQEQSSRLLSNVMVQGYIMELKQQRNDRNKIDADYVLKRLVEIDQMDILDILAPSGDFLPIKEWPRTWRTTLSGLDIAIIGSGDTEAIMKKIKWPDKTKNLELLGKHISVQAFKEKTETTVNMADEMASLMKEISDEAN	vOTU_45
514	1	k141_38323	g86	k141_38323_30324_31025	39	30324	31025	701	18.2417978207556	42.1803278688525	61	0.0260225361209067	84.0423989630085	14.1763759720104	0.0202230755663486	3.96872374334596	1.02436503814642	DNA Packaging-related	KilA-N domain [PF04383.17]	REFSEQ KilA-N domain-containing protein; Xu	1	1	1	414	990	g86_viruses_sorted	0.112081862313998	30323	31025	r	0	1	prodigal	v2.6.3	MNITILNTAIKQDKKGLFCINDIHKASGNDKSKQPSNWLRLDSTQELIQELEDSSDMRSGQKAIEVINGGNYRGTYVCKELVYAYAMWINAKFHLHVIKTFDKVIQEEYQRKNLRELARLEYRPMTDAIKIEREHQGKDIKPHHFSNEADLINRIALGMTSAKFKVHHDIHKHESIRDYLTPCQIKCITDLQRANTTFIQLGMEFEERKLRLMELFKRNHIIQLFDEQQRIAA	vOTU_45
484	13	k141_38323	g86	k141_38323_322_942	1	322	942	620	6.89846107042664	32.6111111111111	36	0.0111265501135914	13.7201161840178	8.93911302961972	0.0144179242413221	2.46912736134389	-0.826466868878888	Hypothetical			1	1	1	394	952	g86_viruses_sorted	0.634992760346171	321	942	f	0	1	prodigal	v2.6.3	MEYIIGTLIGAVIALIGGIITAKLNNRTVERTTSKSLEEYSKLLIKDLEKTGQEIQAKIGVEVLSKYRQAWINDLRKTINDTYHLINISTIKLNTSIRSGKIDKPVIEEIHKNIYKVKKLRNYLELLLNPREESYEKITEAIELVPSHLQSIFDTAVEYSDKKISKDNAEAIMNIHLVQIDGLKKQILKSTQQVLKEEWERVKKGV	vOTU_45
492	21	k141_38323	g86	k141_38323_14950_15135	15	14950	15135	185	1.38940225533019	82.4444444444444	9	0.0075102824612442	0.914219571088695	1.80801857759422	0.0097730733924012	0.702774758415739	-0.595662148150742	Hypothetical			1	1	1	397	966	g86_viruses_sorted	0.0549417296750587	14949	15135	r	0	1	prodigal	v2.6.3	MKFVIDSDDYEMIVKNLGQAKSLAYILGSNTAEDEDKSNAFWVIQDLVNYALHLVKDSEKV	vOTU_45
497	26	k141_38323	g86	k141_38323_17444_17920	21	17444	17920	476	8.60022224831383	47.1851851851852	27	0.0180676937989786	20.1616744846486	6.11317906300422	0.0128428131575719	1.83805606688149	1.35308341792273	Hypothetical			1	1	1	399	972	g86_viruses_sorted	0.500306173124937	17443	17920	r	0	1	prodigal	v2.6.3	MKKIVLCLLFVPFFVFCDSVKIGDWVVDSQEDPITDQKSVRIFIFDSTKSKSDSAAFIFNCNSVNLTSFVINDLPKESERGDSTKIILRVDKNTPIEMNWTKGELGYEYSDINEVSDLIKNGKKLIIRANYGKTKDFIFSLVGFAKSYEELKKNCPAN	vOTU_45
498	27	k141_38323	g86	k141_38323_18122_18511	22	18122	18511	389	5.9763294770745	70.5641025641026	39	0.0153633148510913	10.2194302616873	8.09371938765787	0.020806476574956	2.48969821782084	-0.850460467629149	Hypothetical			1	1	1	400	973	g86_viruses_sorted	0.392178246531973	18121	18511	r	0	1	prodigal	v2.6.3	MSVSGDDFLNSAHEFLDKNREIDYRNFLSRGYYGMYHKVLSVLNYMPNVSGSHHSALIEYLSNSSQHKNEPYDSMRLKSLGYTMMQERLYRNKADYELDCNDINGELVERCKKTYKKFNEKIEQLQNRK	vOTU_45
499	28	k141_38323	g86	k141_38323_18508_19254	23	18508	19254	746	3.93385607491788	39.975	40	0.0052732655159757	5.00060314666219	9.46095720151821	0.0126822482594078	2.6797186912404	-2.06256766602689	Hypothetical			1	1	1	401	974	g86_viruses_sorted	0.282236257653732	18507	19254	r	0	1	prodigal	v2.6.3	MTAKPATISSKIEAELILALEENKKLSEFELRKFQRDANSIPDYVDSNHVLGILYTVEKNASLVQEHFDKALSLEKDITILSNYFSSLNRLSYFSKSKEVFYKYKDYINTKELFLKALTVASFYLDNDIATFLYDKALLVKSDEELIEALFKRKKKISQIREMTNCSDEHIELLVNICSKIIRKYNQIPGSLKLETIAGGHYVIGIDTDNLDKIVDMNFELADEIVANAELDSCKLIAVFEPYTRINK	vOTU_45
500	29	k141_38323	g86	k141_38323_19609_19965	24	19609	19965	356	2.08252176252315	155.541666666667	24	0.0058497802318066	1.67950514104265	4.27243045503367	0.012001209143353	1.51353701006054	-1.44688149543362	Hypothetical	Hypothetical protein (DUF2513) [PF10711.13]	REFSEQ DUF2513 domain-containing protein; Xu	1	1	1	402	975	g86_viruses_sorted	0.250406096792346	19608	19965	r	0	1	prodigal	v2.6.3	MKRDWELIRKIMLAIEASPCDMHVSSFSIKEYDPEIVGYHIKLLSDARLVEAINSSSDEMIYEYYAQDLTLTGHEFLDNIRSDTNWNKIKNLIKGKGGELTFETIKAAASFMIVNLFS	vOTU_45
509	4	k141_38323	g86	k141_38323_24115_24885	33	24115	24885	770	2.71264064717881	47.2692307692308	26	0.003522909931401	2.65142782036347	5.88676502363369	0.0076451493813424	1.77636421397574	-1.78686575167531	Hypothetical		REFSEQ hypothetical protein; Xu	1	1	1	409	984	g86_viruses_sorted	0.0390092212682205	24114	24885	r	0	1	prodigal	v2.6.3	MLLQKINRKFYSQAEEGGEAGSGGPSISPEIQAMIDKASDEKTLGLKNKNSELLGKLKDTTEKLKQFEGIDPDAVKAILQRFSDDEEAKLISAGKIDEVLSKRTERYRNEFDKKLKAEQEKADSAQKKAEKYSSIVLSNKMTSAALKAGALPEALEDISLRAKGMFVLSDDGEAVAVGQDGEPLLGKDGKTPLTPQEWVESLKDNARHLFPKAEGTGGGGHKSGGSNLVRSKMTSLEKHNYIQKYGQQAYLKLPKE	vOTU_45
512	7	k141_38323	g86	k141_38323_28247_29764	37	28247	29764	1517	62.770574543199	77.25	192	0.0413780979190501	920.472306030567	39.0679563728893	0.0257534320190437	11.3633706740665	2.08587916826509	Hypothetical		REFSEQ hypothetical protein; Xu	1	1	1	412	988	g86_viruses_sorted	0.0391710312774833	28246	29764	r	0	1	prodigal	v2.6.3	MAESKQYFDELKKNLKDRFWRLNHLYYITDKTGKKIKFKMTPEQLEYFNGMHTRNIILKARQLGFTTEVCIIQLDAALFQSDKCALIAHNLEDAKRLFREKVKFAYDNLPEIIKQANPAKNDAARELVFNNGGSVYVNTSFRGGTLKYLHVSEFGKICAKFPDKAREIVTGAFEAVATDCFITIESTAEGKAGYFYDYCNTAEKAFILRKSLSALDWKFFFFSWWKNHLYAIKPIEKLPQRLVDYFDKLKSKHNINLTEEQKAWYHAKEKTLGDDMKREYPSIPSEAFEQSIEGAYYASQFRQLYSQNRITILPDNSHLDVYTYWDLGVGDSTAIWFVRKVGDEFHIIDYYENSGEGLRHYMKVLKSKAEEFGYKYAEHWAPHDIDNRELSGDGKSRKQ…	vOTU_45
511	6	k141_38323	g86	k141_38323_26865_28247	36	26865	28247	1382	4.23767417870101	44.6842105263158	38	0.0030663344274247	5.65670713456368	8.73563495400434	0.006321009373375	2.52866697351503	-1.77878733040549	Structural protein	Domain of unknown function (DUF4055) [PF13264.10]	REFSEQ portal protein; Xu	1	1	1	411	987	g86_viruses_sorted	0.0441394874929222	26864	28247	r	0	1	prodigal	v2.6.3	MKHDITFIRPEHKQASIHWETMRDVCAGAEIVKSKRNKYLPFLDPTDESERNKRRNQDYIKRAVFYNITGNTKIGLIGMAFRKDPTASISDKLEYLKTNADGAGTSIYQQSQATLESVLEVGRHGLYVDYSDDSNEAMILVYKAEDIINWRTKRINGKDKLVLVVLREVVEEPEDYGFKDITQYRELAIEDNKFICRVWRRAGENNSGPFEISSNYLPKPKGREHWDEIPFTFVGAQSNDPTIDDSPLSSLIEINLGHYRNSADYEDSLFFCGQVQPAISGLDEGWRDHLEQNGVKIGSRTPLMLPQGGSFIYAQAQPNSLAKEGMDDKRNYMVALGARLIEQNSSVKTATQANGDQTASTSVLGICCSNISEAYTTALRWCAHYLGLNGDDVTYTINQ…	vOTU_45
486	15	k141_38323	g86	k141_38323_2502_3980	6	2502	3980	1478	18.6325605851065	33.3076923076923	52	0.0126066039141451	88.7357351108481	12.81263066628	0.0086688976091204	3.4845482972813	1.67021071952635	Tail-related		REFSEQ tail fiber protein; Xu	1	1	1	395	957	g86_viruses_sorted	0.0747697085707023	2501	3980	r	0	1	prodigal	v2.6.3	MAWYKEGSITLEQKSKKVIGSGTKWTNPLIGICAGQMLILKTQNTIEIYEIASVQSDTELTLAKHYDGETKSGLDYEIPTVPKVSIESLALRISEMLNYYQQQMEGWQTVLTGEGEVTLTAPDGRVVTIKSQYSIQKELIQLVEQSKNFASYANKSAATAIDAATTSNTNAVTAKENADNAIQSAKQAVDSAIAAKSSESNASNSAKVAKASEDNAKNWASTIDPQTLVRYCGDLADTHISNLGAMSKGIYYQPQNAKAKLELGYPVTEAGSLIVLPTLTEGNQSCVQIYTLYKSGRQFIRNYRGSNTSGFWENWIEQITTANIHEFVPIGEFRLMPFRAGELPFGWYFRNGDNYLLSSPQGQALNRLSNNYKRDHQITIKDINGQQYINVPSAFTPDG…	vOTU_45
490	19	k141_38323	g86	k141_38323_10982_14011	13	10982	14011	3029	21.3469589420036	30.4110429447853	163	0.0070475268874228	116.090411081506	41.1444331908253	0.013583503859632	10.6619177050465	-1.85683990408696	Tail-related	Lambda phage tail tape-measure protein (Tape_meas_lam_C) [PF09718.14]		1	1	1	396	964	g86_viruses_sorted	0.100228870460569	10981	14011	r	0	1	prodigal	v2.6.3	MAEAITSLTLEINTQSVDEASRKLDAFSKKAEDAAMATDELTAAKKRSLNVTDEELKDFERVYQNAVKNAKATRVAAEQERKLATARKQLVESGDRLYTSYRNQIDGLKNVSTASKELEKITEQVRSSYKAGTLDINNYNQLLTDVAVKQKEVTIAETLATKAKTDFINKLKAQLATQNLTKEQLLSYQAAQLGVSSSADIYIKKIAQAATATKNYETATRTATNQAAKMQMQLMQGNFSGLQSSSMSMIMKNGVGNTFSTLLTSLNPLNIGISAMVGLLGSMIPKLFETESATEKLADAHERLNKVFTRNKDGAIALSDEIAKIARRDKKRADSMILNAKFSAEKVVKESVNSLNKIFNQYNSYAPDTSRLPAYFAVVLDSVSKLKKEGVDLNQLMKD…	vOTU_45
501	30	k141_38323	g86	k141_38323_20047_20304	25	20047	20304	257	5.03675976271698	56.04	25	0.019598287014463	7.58780721797682	5.44234011201341	0.0211764206693129	1.69232559753635	-0.239658579818721	Tail-related	Phage related hypothetical protein (DUF1799) [PF08809.15]	REFSEQ tail length tape measure protein; Xu	1	1	1	403	976	g86_viruses_sorted	0.0284079896448443	20046	20304	r	0	1	prodigal	v2.6.3	MAAFGLTESDYDDEYVEIWQDNLDAFKLFKAMSTQWRTSMSGVLGLDYNCMEWVMKINNIAESETIFNDIQIMESEALRIMHKSK	vOTU_45
502	31	k141_38323	g86	k141_38323_20352_20663	26	20352	20663	311	17.7233957243187	30.1304347826087	46	0.0569884106891275	81.148690498821	11.6113124342206	0.0373354097563364	3.12778179701182	1.95412713762108	Tail-related	Phage tail assembly chaperone [PF08748.15]	REFSEQ tail length tape measure protein; Xu	1	1	1	404	977	g86_viruses_sorted	0.052136706581583	20351	20663	r	0	1	prodigal	v2.6.3	MAKFKLVAEPTFKCKVLIPRAGQEDGEIEFTFKHYIPKELENFETELKGKPLVSYLLKIITDWSLDDEFNETNLDTLLQNYPASGGAIIKTYSRELFGVREKN	vOTU_45
503	32	k141_38323	g86	k141_38323_20674_21333	27	20674	21333	659	0.727148544866977	26.6206896551724	29	0.0011034120559438	0.388491621539165	7.59966400288815	0.0115321153306345	2.0514861239253	-3.35001800785829	Tail-related	Phage tail tube protein	TTP [PF08813.15]	1	1	1	405	978	g86_viruses_sorted	0.0375331164658118	20673	21333	r	0	1	prodigal	v2.6.3	MAFALPNGSRVYVQKSKDTALEFETISNAKEAVATLKANHGLVVGDEVIITSGWSKINNAVAKVTKVNNTDVTLGNINTSDTKSFPDGEGKGALSKITAWERLPQIKEVSTEGGEQQFTQIQFLDDDTERQLPTIKSAKSKSFTIAHDSSLPIYALLGELDLTNEVVAMKMYVPKAKETRYDAVRISFDPTPATAINEIETVKISMTVESPAITFYKDK	vOTU_45
504	33	k141_38323	g86	k141_38323_21349_21753	28	21349	21753	404	0.776693987220303	27.8571428571429	7	0.0019225098693571	0.422754439187297	1.81609697837314	0.0044952895504285	0.5977217628648	-1.73894118589746	Tail-related	Bacteriophage related domain of unknown function [PF13554.10]	REFSEQ tail terminator; Xu	1	1	1	406	979	g86_viruses_sorted	0	21348	21753	r	0	1	prodigal	v2.6.3	MISTISELLESHLDIIANQLGLPIIYENIEATPNDEIYLKSNILPAITTTFDLDGDSRIYKGVYQVSVVAPINTGKSRSQQISEAIIKHFQLNTELIKDNFSLYINSIPSVYPAITDKTTYTIPISMNYRADTI	vOTU_45
507	2	k141_38323	g86	k141_38323_22562_23041	31	22562	23041	479	0.306442577030812	33.3333333333333	3	0.0006397548581019	0.130683068765992	0.739190230746923	0.0015431946362148	0.322267038419562	-1.34282319357996	Tail-related	Putative DnaT-like ssDNA binding protein [PF20557.2]	REFSEQ head-tail adaptor Ad1; Xu	1	1	1	407	982	g86_viruses_sorted	0	22561	23041	r	0	1	prodigal	v2.6.3	MINTDPNSSDFNSYASIEELEAFAQARGITLPDNKESLLIKAMDYLNGLNWVGKKAKLEQPLSFPRKDIVLDGYLLPSGVIPVQVVKAQCMLAIEAIAGDLLSSIRDAPIQSESIAGALSVTYAIDKSGFIPRYPAVISTLRGLVIGEGFSINCIAERR	vOTU_45
97	15	k141_47542	g86	k141_47542_20434_21837	24	20434	21837	1403	3.37663945896365	98.1363636363636	22	0.0024067280534309	3.73539631926976	4.26598623852664	0.0030406174187645	1.45075335687226	-0.613024105958552	Anti-restriction modification/Host-persistence	Anti-CBASS protein Acb1-like [PF06381.15]	sp|P44225|VG29_HAEIN Mu-like prophage FluMu protein gp29; Xu	1	0	1	248	614	g86_viruses_sorted	0.0215131913470383	20433	21837	r	0	1	prodigal	v2.6.3	MFGIGKKEKKSKTVRSDGLDMNSHLPYAMLHWRYSWDEQDYNKLNNQYKHDAIARRVVAKPAEDATRNGWRLVISDDPDKQETYQDALDKLRLNDVLTQQLIYQRLHGDGYINVGVKEINNGSSDLSKPLIPENVKDVAFVHAFGQNHIEQYQYNDDPTSDNYKKEQSITIRPTQSGYRTNAQGMQIPNPVNSKPIVLDKSRYFHITLDKFEDDATGTSIITRCSEQLKAMNIALESTGKMLREFTFKVVKSDELANENDEDFDRDFRRLTQVMNTEATAVIHKEDEIAKVATPVSGYDTLLNFVWQELSAACNIPKSVLTGEQAGSLAGASQDVVNYYDTVKSMQESLLKPEIEYIVRLLMYADDIGDGQEDPDELDWHIEFNPLWSPDDKTQSETFN…	vOTU_50
96	14	k141_47542	g86	k141_47542_19659_20450	23	19659	20450	791	3.24912078146012	91.6842105263158	19	0.0041076116074085	3.5054640582689	3.73826582740464	0.004725999781801	1.28505100857772	-0.380642513549637	Capsid/head-related	Phage Mu protein F like protein [PF04233.18]	REFSEQ head morphogenesis protein; Xu	1	0	1	247	613	g86_viruses_sorted	0.0343679366940769	19658	20450	r	0	1	prodigal	v2.6.3	MAKKRNGYPLKLERWYERKMDKLIRQWQKQANQFVDLHLKQYVTGGSKVLHDAANDDPNWANSIQQSLKLFSLTMDDTQDENTIESLVTRWLISINNFSLQKAKKYTVTVGKEEGTIAINPLMGETVLSNYTKGKIAENTALIKTMKHRYIDQLKTDIYQNINHGGGVTDISHAINYRTGMTLRHATLIANDQTGKALSQLDAYRSQKAGYTKYVWRSMEDGRVRPKHQSLDGKTFSYSDPNGGDNGLLPGEPIRCRCYAEPI	vOTU_50
98	16	k141_47542	g86	k141_47542_21853_23301	25	21853	23301	1448	0.569850374314265	97.8	5	0.0003935430761838	0.267550633772047	0.971484378948903	0.0006709146263459	0.453865076510513	-0.884919385563992	DNA Packaging-related	Terminase RNaseH-like domain [PF17289.6]; Terminase large subunit	T4likevirus-type	1	0	1	249	615	g86_viruses_sorted	0.100281547600877	21852	23301	r	0	1	prodigal	v2.6.3	MKYSHNELRAIERGAQEELARREYQYFFELANPKLKLFPHIKYICQKMQKIMDGKQKFYIVEMPPQHGKSTTITETFASYFLMKNPDKHVMITTYSEYLYTQFAEANRKIFSKWAPRLFGLKMSKNTSKTFNILNHDGGFYATSMLGGASGMSADLLIIDDPNKNAEEASSATIRKKIWDEWTMTFYPRLQKGGSVIVIMTRWHTDDLAGQLLKNKALPWEEIKLPAIAENIPPGETDTIGRHNGDALCPELHPLKELETHKLDMGSHKFEAMYQQSPTIEGGNIFKREWVKFYVPDRQKMTELGLTDKEVEIPERHFDEQVQAWDATFKSKENDDFVAGQTWARRGAKLYLLPHWCHKRLSFTQTLDAIRAMTQRYPHATAKLVEDKANGPAIIDTLK…	vOTU_50
99	17	k141_47542	g86	k141_47542_23285_23812	26	23285	23812	527	4.17636665157157	96.6470588235294	17	0.0079247944052591	5.37954636683342	3.30974556783762	0.006280352121134	1.16507844725818	0.743830671465422	DNA Packaging-related	Terminase small subunit [PF03592.20]	sp|P68928|TERS_BPSF6 Terminase small subunit; Xr	1	0	1	250	616	g86_viruses_sorted	0.0291305339469962	23284	23812	r	0	1	prodigal	v2.6.3	MKDKLTVKQRKFADEYMISGNATEAAIKAGYKKKSAYSIAGQNLKKHEVIAYIQKRRKSIESKKVADQKEIFEYLSSIMRGEEKEKVMTSKGIVEVPIPVKTRLNAAKELLKRNPGDPLIKAQTEKAIAEAKLATAQAEEVDKIVDSSSKKFEKLSVDDLRKLAHIGDDIDEVQP	vOTU_50
95	13	k141_47542	g86	k141_47542_19199_19612	22	19199	19612	413	4.75866731180341	81.2903225806452	31	0.0115221968808799	6.78560103871266	6.24310328540597	0.0151164728460193	1.9947510291471	-0.744171052884357	Enzyme	LysM domain [PF01476.24]		1	0	1	246	612	g86_viruses_sorted	0.101644965336493	19198	19612	r	0	1	prodigal	v2.6.3	MADDSKKTDKSNNNNGSAGSNPVKSGSTAVASSNNSNGSTTPTWTKPTDTSADTKPAPTANKGGEKMAKDPEGMFDYSKCQTYTVKKGDTLFDVAQKFEVALQQLRYFNHLDKATWRIREGQTLYIPVKPVHVPTGK	vOTU_50
82	0	k141_47542	g86	k141_47542_43_504	1	43	504	461	1.55293179761786	86.4	10	0.0033686156130539	1.07844571212147	1.9897576269211	0.0043161770649047	0.761176783127332	-0.573882229445468	Hypothetical			1	0	1	233	591	g86_viruses_sorted	0.522802188688341	42	504	r	0	1	prodigal	v2.6.3	MLAGGKEVNYLMINGDVFIKDLALPRYYKFNKDSKAPSYAYSRDSNNKPVFTVEMDTGDQKKVQLDKYQKTLVLQIIKSDNYTYCLAKGMVSYWTVVVSNDGTGSTQWITENRLAWFRMEDFGGGTPIVQNGGVNSPSYLLIIYNMEEAMPSC	vOTU_50
83	1	k141_47542	g86	k141_47542_517_1707	2	517	1707	1190	10.3494270977297	94	39	0.0086969975611174	27.8464102867704	7.62436234181106	0.0064070271779924	2.42840433096728	1.12216269801876	Hypothetical			1	0	1	234	592	g86_viruses_sorted	0.114610786633707	516	1707	r	0	1	prodigal	v2.6.3	MQKFGKTLITDSGRRMLVQVDGAQGQITYTNAALFTQDIKDMSEEEQIALTALTGQQLITPVSVSQVSDTTVTVSASFNNSKVTEDLKFNSIGWYAKTSVDKQEQLMAVTPSLTEQTLVAGAEGASTSSLDIDMVFGRSHNTTVVLNPNQEGVVNAGQMQEAIDKAINDNAAQLKAEFAKSYAAKDEVYPKQDVFSKEEIKTLAPLNAPDGNNVYDTTINLDTYSTIGTTKFLNCKLQSSGQMADFKQETEKLYGWIFNIPKWNGATEFQQIVYICNYGAGTLIYLRSHVDNSGKTKEDFEKMTTDKDLTAFAEDIKKQIENAGQVKTVDGIAPDKNGNVLTDHYTKAEIDQRVTDINGRIATVENREITHVCDDYDTGVEYSKNHKDVFVAVTGN	vOTU_50
85	3	k141_47542	g86	k141_47542_4393_5382	7	4393	5382	989	0.242108385049418	64	2	0.0002448011982299	0.0967138827040039	0.422988055395215	0.0004276926748182	0.251066717518922	-0.720444637717323	Hypothetical			1	0	1	236	597	g86_viruses_sorted	0	4392	5382	r	0	1	prodigal	v2.6.3	MAIVTKDPHMWFVVENSKGEEQTLFNEEKFEKNYPFNFTAPFSDIPSPQDNTVTAYNLSKEHDAFYKKDQKARLYFNWGSSKKLIAEGYISKVEKGQSDGVTISKVITFTEGTDFNNIEARKLRIKKTKKVNKYKTIKTTEPGHYKKYKSGKKVWVKAKVKKKRVKTRATKTVMVNKTYRKGTSYKKLIQGIAGQANIKIAKIDLAKNPIIKKAYTAKGKPLNLIKQLVKKTESKMTYVRGKLEIVNPKSKKRSWIVIDDDDLVQPPTLSEDSDKDNAYEIITPLLPDVTTNVGIKMESRFLKGNFYVKSGQHSYDGDNPQTQMSIIKI	vOTU_50
89	7	k141_47542	g86	k141_47542_14625_15170	15	14625	15170	545	2.04585929146167	98.8333333333333	12	0.0037538702595626	1.64531723189396	2.32690158465089	0.0042695441920199	0.873666080992188	-0.321681589000292	Hypothetical			1	0	1	240	605	g86_viruses_sorted	0.119954169053457	14624	15170	r	0	1	prodigal	v2.6.3	MISIQTKLPELRDHYLVQYILGQIVNHVCNCELVEQNNIVEMEDYPFVTFNWITLNNPTTSDWLRDHPQYVCTMQIDVHATTSIEALELAGKLYTALHESPYARAFKQAQIVPQKITNTSNRTTLSGINYDNDYGFDCSFLVNGNFTFQENDLQFDFEDTEIKSINAAGNTKLTDGTVTNN	vOTU_50
90	8	k141_47542	g86	k141_47542_15151_15516	16	15151	15516	365	0.757130363124646	108.285714285714	7	0.0020743297619853	0.386877274163154	1.33213818514274	0.0036496936579253	0.575058041451831	-0.999912670669529	Hypothetical			1	0	1	241	606	g86_viruses_sorted	0.0622610362783386	15150	15516	r	0	1	prodigal	v2.6.3	MLKDFGVDIKVYPYKSPADKPHYHYVGGIKVPDFDKEVEPELRHEPVLPVSDMTAMMPQFLPGGVLQQGDLVWYSTGVFPENTRVEVPSQGGMFRVMPFSNYKDYSDVIIYELKGDDKHSN	vOTU_50
92	10	k141_47542	g86	k141_47542_16168_16554	18	16168	16554	386	2.00319336287595	94.75	16	0.0051896201110775	1.59303048290937	3.12794352484556	0.0081034806343149	1.10873635373452	-1.01444329680465	Hypothetical	Protein of unknown function (DUF4054) [PF13262.10]		1	0	1	243	608	g86_viruses_sorted	0.0611993715220061	16167	16554	r	0	1	prodigal	v2.6.3	MSADVKPDDLKKLAPSLVSDIPEESITALISNAYLIALGDHFPKEVKIDDEGMPVRKMATEYMALHLVSTEGKSGQGIVSEKVGSLERHYSAAVNTDWLNGSPWGQAYLRLYKQYGGSSKSRYAVVQH	vOTU_50
94	12	k141_47542	g86	k141_47542_18057_19196	21	18057	19196	1139	5.44813171430808	120.119047619048	42	0.004783258748295	8.55469591109821	7.835038920603	0.0068788752595285	2.54630444114266	-0.93740055891502	Hypothetical	Uncharacterized protein conserved in bacteria (DUF2213) [PF09979.13]	sp|P44180|Y1405_HAEIN Uncharacterized protein HI_1405; Xu	1	0	1	245	611	g86_viruses_sorted	0.0888715892456094	18056	19196	r	0	1	prodigal	v2.6.3	MLTRYDTAPIDKVTQDAQTGFVHITDVPIARVGVFPYLKADSSIEMEAKLPDELLSDSTVTSADSKPVTNDHPSELVNQQNASKYMKGFTADNAHVDNDTLKVDMTITDADLISEINKGKQELSIGFETEIVPEKGEYKGVAYDSVQKNIQINHVAVVKHGRAGHSVRLIGDSAEMVQQDVQKKGKQMETTKVRLDGADVTVATGDADKIIKLDADNSEKQRQIDDLKAKIKDMKDQLAKLQGDDDKNKKNADKAQAKADAAEKELADLKEKYSGDAMDKAVGTRIELINKVKPYVGDSYDFAGKAEKQLKLDAIKALDDSVDLTDKSDDYIDAYFDSMCKTNNSAHINGYNGPQPNIGKDSSDIEKLRFDRYHLADKK	vOTU_50
84	2	k141_47542	g86	k141_47542_2382_3470	4	2382	3470	1088	0.116137176520092	98	1	0.0001067437284192	0.0425706303313774	0.193908465387574	0.0001782246924518	0.168429113901651	-0.46174492678798	Structural protein	Baseplate J-like protein [PF04865.18]	sp|P51767|BPJ_BPP2 Baseplate protein J; XhXs	1	0	1	235	594	g86_viruses_sorted	0	2381	3470	r	0	1	prodigal	v2.6.3	MFGDDIALSSNSNFGLIAEMYAWRLTEITNQLELVYYSGFYSTANDTALDRLGSNIAVPRKVATNSHAVIVINTDGEYLIQAGEEFETEDGIIFELTEDVITVQDNDGKWIGSGNVESQETGAFNNVIANTITIVSNPDDNIISVTNPDHAAGGQDEESDDNYRKRLIIENAAKEGPTRNGIRSALLNLPGVRNVGFVDNKTDQVDQYGNPPESVHVYVLGGTDNDIAQTLYDRSAAGTTLTGTKAIKIVDETGNSDVMRFDSASEKPIFVKVKIQTTNGWNTDDGSNNVKNSIVDSINALDMGQTVYLTKLYPIVYQIPGIQEAEIVLGTSKDNLGSADIATERFEVPVCSLANVEVVLNG	vOTU_50
93	11	k141_47542	g86	k141_47542_17507_18043	20	17507	18043	536	0.225480769230769	65	1	0.000420673076923	0.0891683569080351	0.21079742774414	0.0003932787831047	0.167409857067922	0.087708942255842	Structural protein		REFSEQ virion structural protein; Xu	1	0	1	244	610	g86_viruses_sorted	0	17506	18043	r	0	1	prodigal	v2.6.3	MAIPDGTLYHDGPHSAGSLADVFDDHTVNTEHAGDAINFGAAVVLKDGDAVTATQAPIYGIALKRTYVDAADLTEESINNDKWKAGETLGVARKGTWWVPISEDVNRGDNATVDSNGKFKPAGSSDKIVGMFLSDGDKDSTATVQISVQLEAGVSTNSSSTPSQPTNNSSDNSTSGKK	vOTU_50
86	4	k141_47542	g86	k141_47542_5800_6807	9	5800	6807	1007	0.252120168987639	70	2	0.0002503675958169	0.101019669390621	0.415062532700403	0.0004121772916587	0.251222929815419	-0.648596701871454	Tail-related	Dit-like phage tail protein [PF21821.1]; LysM domain [PF01476.24]		1	0	1	237	599	g86_viruses_sorted	0	5799	6807	r	0	1	prodigal	v2.6.3	MVANGYLFYLERRSNVPYQYRLATTNPSTSVKKAKKAEDKAKSAFKKAEKKKNTSAKVVKKLKKAPKNETAKAKASRLAKLKKAEKRNSADTKNYQRKKSAYKKASDKVSKVHKQNLTNKIAEQLEQHDSEWHNEGNCAIYPTDVAKNGAKIIYILPSDSENESNSANITSWPVDKGTPRSSYARMTDRDITIEGIITGKDGDNAHDKYVTLRSWFENHIEVTYRGDIYYTHLIMSGLHRDFTDLKDDLHVSITFKYATAASISTQSGKSKKKSSKSSKTKSGKRTKKYTALTLKPGDTLWALSKKYGKSVKWLTKVNKIKDPNKIIAGKKIRVR	vOTU_50
87	5	k141_47542	g86	k141_47542_6818_12280	10	6818	12280	5462	8.16813753056252	96.46	50	0.001495448101531	17.9215429179026	9.73454578775772	0.0017822310120391	3.0501453759022	-0.513551999708169	Tail-related	Tape measure protein [PF20155.3]; NlpC/P60 family [PF00877.23]	REFSEQ tail length tape measure protein; Xu	1	0	1	238	600	g86_viruses_sorted	0.0602072368638445	6817	12280	r	0	1	prodigal	v2.6.3	MANHEGYSLGIQVDFSQLEKANKAAGALSQGLGAINQKMAGMHPSDSLPKGIDQAKAATESYIKLLDSEGKTYQANKERVKTYQSAIGDLSSKQKGLEEQLNRTALATGKSSSAFQTQLVKVNQNATEINKYKGAIAQANAEMHKTNPSIWDRVKNKLDDTTVSANKTHSAFKTILGASLVSNAVMSGFNFVKSSLGEMIHSAHEYNIAQQTMNATWLTLTGNANKGKGMVKQIDDMAAAAQNSTAMVDNLSQKFYAIDKDPKETGQLVKSVLTLQDAFGKSDDEVENFGTQFGQMMANGKVSAQDMMSFVNVFPVIRTNLLKTMQTQTKNHKLTMKQMNELMSKGKISSKTMIGVVESTAHQYRNATDNFNKTIPGMVRTVKSQMPRLMSAFDKPFTK…	vOTU_50
88	6	k141_47542	g86	k141_47542_13453_14607	14	13453	14607	1154	1.5668403786749	83.3333333333333	9	0.0013577472952122	1.09401099583696	1.80359995668875	0.0015629115742536	0.702410770519077	-0.337067123613279	Tail-related	Protein of unknown function (DUF3383) [PF11863.12]	REFSEQ tail sheath; Xu	1	0	1	239	604	g86_viruses_sorted	0.192833417830677	13452	14607	r	0	1	prodigal	v2.6.3	MANTIVAYDRPSDVDVVMSIVRPKPTVGLGNLLIINQLTSAPAQSGSGNTSAPVDQATTSSDTITQKERLDGLISRKTDTATGAVYREYSSVDGVKVDYSDNEDVLAKAEAYFAQDNHSDRIAVLDVPNGKEQDALGAFWFFNWTFAVRAKSDDQQSELTLLSNIFEANKDHFLVIQTNDVSALVGLQGQNYTIGLKHDTAEAMDAAFVGAIATLPVGSVTWKFKTLNGITPESLTATELVGINKVNAVAYTTVFGKDQTTEGKVLSGEYIDTIHGIIWVKSNMESAMEKLLQDNDKVPYNQAGINLVLGAATQVLNKAYEQGIIQVNDNGRPDFTISAAPREQQSAQDLSNRHYGGLSFAYHASGAVHTLTVHGTVNSDTILQ	vOTU_50
91	9	k141_47542	g86	k141_47542_15539_16171	17	15539	16171	632	1.26057223353795	66.7	10	0.0019945763188891	0.797093688432834	2.10116013664014	0.0033246204693673	0.77075813462336	-1.09059880829276	Tail-related		REFSEQ tail completion or Neck1 protein; Xu	1	0	1	242	607	g86_viruses_sorted	0.0903260118684204	15538	16171	r	0	1	prodigal	v2.6.3	MSLEKKGDFGFEKIEKELSYLKSNQVAVGFFGEDDSLLLTVVRANEYGAHIVPKNTKYLWVPSSNAILRYGKTVRARDVKGLFVPKGKHVACVLENGKPVVYFYLMSKSDIPARPFLRKSLDENKKKYGQIIKSGIEDILYKSGTGKKLLSKLGITAVADIRRTLTRWTKPGNAPLTIANKKGQNDPLTDTGDLPKRVTWKIIPIGGKDE	vOTU_50
573	9	k141_61303	g86	k141_61303_6499_7227	10	6499	7227	728	0.113975576662144	67	1	0.0001565598580523	0.0421193261340344	0.209449216173598	0.0002877049672714	0.167520386471865	-0.569922512251897	Capsid/head-related	Domain of unknown function (DUF4355) [PF14265.10]	REFSEQ head scaffolding protein; Xu	1	1	1	533	1209	g86_viruses_sorted	0	6498	7227	r	0	1	prodigal	v2.6.3	MKGALCMPNKSNLLDMNIQYFADPNNDPNQTGNNTDPKPKDPNTGNNNDDPKAKDPNQGGDDTDPKPNDPDDGNQSDTKYSADDVQKIVQEALAKAEEKRKADVEEAKRKAKMSAAQIKEYEAEKAKKQAEEATEKLKHYELRDSVRSQLTESGLTLTDSELELVVDKDEESTNAKVEIIKGLCQRITQQVKSELIKGPTPKVGGSKINNLTPEEFNKMSSQDRANLFKTNPEVFNKVVGGM	vOTU_51
574	10	k141_61303	g86	k141_61303_7287_8222	11	7287	8222	935	0.841248513233205	69.5	6	0.0008997310301959	0.450560785845978	1.24894404650079	0.0013357690336906	0.52164293087346	-0.781560544844192	Capsid/head-related	Phage Mu protein F like protein [PF04233.18]		1	1	1	534	1210	g86_viruses_sorted	0.401849828760508	7286	8222	r	0	1	prodigal	v2.6.3	MNNQKYWQKREQKWIKSALYQDSQFETELTKYYQQALEEINSQIDSFYLKYANSQGISYSDAMKAVQSADIAKLSKEAKRIVRAKDFSDYANAQMKLYNATMAINRLEYLKSQIGFTLVKHGNKIEKSLRKHLTTAYQDEIKRQEGIFKDFNISQTQMQSDAESIVNASFHNATWSERLWSSMSGLQAQLGIDLTNIMTQGLDMRALEKHIKPLIKDDVKNTTYVAHRLAKTETARVQFQAQLDQLRRYDIKRVEWIAEPSACSICKAIEAKNKGLYPIDEVPEIPVHPNCRCTIAGDAQQEFEDYLNSHN	vOTU_51
576	12	k141_61303	g86	k141_61303_9642_10940	13	9642	10940	1298	5.63836190788878	54.5	20	0.0043438843666323	9.28577793045004	4.3889371898396	0.0033813075422493	1.39243497534702	0.897294839737706	DNA Packaging-related	Terminase large subunit	T4likevirus-type	1	1	1	536	1212	g86_viruses_sorted	0.0592890408633186	9641	10940	r	0	1	prodigal	v2.6.3	MKPGKKEIMRNKALFHFETFSRKQIMVLSWWLHDETKDKDALICDGSIRAGKTLVMSLSYILWIMYNFNNQQFGMAGKTIGSLRRNVVRPLKVMLVGRGYTVHDARSDNRLDISKDNVTNSVFLFGGKDEGSQDLVQGITLAGFFFDEVALMPESFVNQAVARCSVANSKLWFNCNPAGPYHWFKQNWIDHLSDKNAIRIHFTMEDNLSLSEHIRNRYERMYSGVFYQRYILGLWVLSEGIIYDNFDKKTMVQSPPENAQFSNYYVSCDYGTLNPTVFLLWGFYDGTWYCLKEYYYSGRQTQKQRTDEQYANDLAKFLGDIKAKIIVDPSAASFITLLKSRGYDVIQADNNVLDGIRATQTAMNTGKIVFSPNCTNLFKELASYVWDEKAAEHGEDKPV…	vOTU_51
577	13	k141_61303	g86	k141_61303_10906_11808	14	10906	11808	902	6.17473086738468	26.1111111111111	18	0.0068455996312468	11.4084938671386	4.71703282937885	0.0052295264183801	1.33000938864047	1.09600582556479	DNA Packaging-related	Terminase small subunit [PF03592.20]; Putative ATPase subunit of terminase (gpP-like) [PF06056.16]; Phage terminase small subunit [PF10668.13]	sp|P68928|TERS_BPSF6 Terminase small subunit; Xr	1	1	1	537	1213	g86_viruses_sorted	0.231906207310922	10905	11808	r	0	1	prodigal	v2.6.3	MDFEQKRESARKDYEAGMKYKDIAQKYDVSLNTVKSWRSRYKWQRAPNKKGVHTKPKKGAHKSKKRVHPTIKKGAPKTETDAAIDELNNSDLRDKQKAFVLEYLRIYNATQAYINVYDSTYQTAKANGPKLLENARIQAQIKQIRAAKLRELSIEPFELITDIVKEAKADIGDYVEFGSWAEPLNERTKSRKKFKDKVGHELAADVVEKKPVLDADGNNVYMHHSYLYFKDQNKVDTSLIKKIKKGKDGAIIELQDKAKARDQLLEWLPKPEMGPKLGNDGFIDAINKSNEAWKEGDYEK	vOTU_51
601	12	k141_61303	g86	k141_61303_27042_27257	44	27042	27257	215	2.28252597906656	93.875	8	0.0106163999026352	1.96031725719034	1.56726633270308	0.0072896108497817	0.638814893262435	1.11966651671291	DNA Packaging-related	Helix-turn-helix domain [PF12844.11]; Helix-turn-helix [PF01381.26]; Cro/C1-type HTH DNA-binding domain [PF13443.10]; Helix-turn-helix domain [PF13560.10]		1	1	1	557	1243	g86_viruses_sorted	0.133574887880772	27041	27257	r	0	1	prodigal	v2.6.3	MTVGERIASLRRKNGISRSQLADKSGVAVSTISSIENSSRIPGLKIASKIAKVFNLHAEDLLTKDDSTLVS	vOTU_51
602	13	k141_61303	g86	k141_61303_27458_27733	45	27458	27733	275	7.14650993878618	71.2962962962963	27	0.0259873088683134	14.1291099975638	5.58678088129664	0.0203155668410787	1.7801895821205	0.876158962592987	DNA Packaging-related	Cro/C1-type HTH DNA-binding domain [PF13443.10]; Helix-turn-helix [PF01381.26]; Helix-turn-helix domain [PF12844.11]		1	1	1	558	1244	g86_viruses_sorted	0.221395520751549	27457	27733	f	0	1	prodigal	v2.6.3	MTINRVSTLAGISVTTLSSIINRDSSPRIDTVYKICQGLDISFIEFFDFPPYNQRPDGTSVKEEKSKWEKLGNVLTPDEKERVRKILSDEI	vOTU_51
594	5	k141_61303	g86	k141_61303_21828_22238	36	21828	22238	410	6.8800963430458	115.428571428571	21	0.0167807227879166	13.038742138375	3.9490061703888	0.0096317223668019	1.37781028305262	2.1273539678939	DNA replication and maintenance	Endodeoxyribonuclease RusA [PF05866.15]		1	1	1	550	1235	g86_viruses_sorted	0.0684019263301109	21827	22238	r	0	1	prodigal	v2.6.3	MKLTIPVEPQPQSRPRFTARGRYVHAYENKKITMYKRMVAATYQSYFGAVKPTEKAIAVDVVFYRPVQKSISKIERQRRLTGESLPAIKPDIDNYVKAILDALNGVAFKDDKQIISLNAKKLYSDKPRTEIEIKEI	vOTU_51
595	6	k141_61303	g86	k141_61303_22235_23083	37	22235	23083	848	3.13317960951619	98.0208333333333	48	0.0036947872753728	3.29309497395342	9.30760633860358	0.0109759508709948	2.93117664606163	-2.10646694984536	DNA replication and maintenance	IstB-like ATP binding protein [PF01695.21]; Bacterial dnaA protein [PF00308.22]	sp|P0AEF0|DNAC_ECOLI DNA replication protein DnaC; XhXr	1	1	1	551	1236	g86_viruses_sorted	0.0479589629180712	22234	23083	r	0	1	prodigal	v2.6.3	MTQMFRQLFVEAGNCPNCGKPLFRPKAKNKDGSMMQATACPDCGWSSPIAGKNSSQAKEKQWTLIAHKNDALAYFKSNSIVENKEQFSKDFNNYRLDTPLQKAAMQNAQDLVHEFLKNPPVHSLLRGKTGRGKSHLAMSMAYYYMKTSNYQKSAAFVNWPAFLKATKKGMGTNEAEAERYANAIIAEFDKVDLLVVDDFGVDIGMKDNPNIATPYTIDVATSLFSSRSERNLIVTTNLKAPEMQTRYGNRVVSRMLNNLDVHGMNFDSMGDYRQKQMAGAWE	vOTU_51
596	7	k141_61303	g86	k141_61303_23110_24111	38	23110	24111	1001	0.600922583718269	96.8	5	0.0006003222614568	0.286436771195317	0.973454578775772	0.000972482096679	0.453991195998472	-0.820570967765544	DNA replication and maintenance	Replication initiation and membrane attachment [PF07261.15]		1	1	1	552	1237	g86_viruses_sorted	0.132468773289287	23109	24111	r	0	1	prodigal	v2.6.3	MNYIKQILAFQDLVEIEGLTTGQIALWHALINVNNKCGWREWFSVASAKLEIGSGLSSAGVRKVRKSLKDLGIIDYQTQGAQATKYHLTDLTELGTTEPSSGIGSGIGSGEGAPTVAGNVAWSVAPESEEKTQLLPNGEDSSGCSSGTSSGVGTQIVAGKSEDDTHPLLNGPVGSGYSSGTGSGSSSTLYKLNKTKRNSNINIITPPAKNDDAVALENLSQFYQENIGPINPVMYENLQDSLQDFTEQGTKSAEAEEIIKLAISKSVENNKRSWGYIHAILKDWLDHRVYTLASVKTYQRDWRHKKDRPKGQTGYDFNENDPDYDPKRLEGLF	vOTU_51
597	8	k141_61303	g86	k141_61303_24920_25813	40	24920	25813	893	1.10070221337921	110.5	8	0.0012325892647023	0.647818662090155	1.51712156383224	0.0016989043267998	0.634351421143065	-0.65644899116434	DNA replication and maintenance	RecT family [PF03837.18]		1	1	1	553	1239	g86_viruses_sorted	0.108862829719742	24919	25813	r	0	1	prodigal	v2.6.3	MTTSLAKMSIKQQLKVPSIKQKFENVLGSKAPQFITSLINVVNSSQDLARVDQSSVIASALVAASLNLPINPNFGYMYLVPYKGKAQPQMGYKGYIQLAQRSGQYLHLNAVPIYEDEFGGWNPLSEELKYEPNFHDRGKDETPIGYVGYFKLQNGFEKTVYWTREQIDQHRQKFSKMSNRPTSVWTTDFDAMALKTVLRNLIGKWGPMTVDMQTAYVTDEEVEQEVTATEEAEDVTPKQPATDINQLIGGENSDNSNEKQTAPKAKETQPTATKPTAKASEQSTPVGAVIEQEDLPF	vOTU_51
588	24	k141_61303	g86	k141_61303_17606_17881	27	17606	17881	275	5.36702145345254	21.9333333333333	15	0.0195164416489183	9.01441864230406	4.16928444786603	0.0151610343558765	1.14077756058494	1.04993036939855	Enzyme	Protein of unknwon function (DUF3310) [PF11753.12]	REFSEQ nucleotide kinase; Xu	1	1	1	544	1226	g86_viruses_sorted	0	17605	17881	r	0	1	prodigal	v2.6.3	MARNDVKDFTLRPDYYQQNGQDLIEHLSELFTPDMFVGFMTGNIFKYLTRWQQKNGVEDLQKARVYLNRLIEFEAENTSYSKEKNNAKNKV	vOTU_51
604	15	k141_61303	g86	k141_61303_28705_29358	48	28705	29358	653	22.5645298134776	20.1372549019608	51	0.0345551758246211	134.159308971122	14.3753502028558	0.0220143188405142	3.5688796118408	2.29460797261184	Enzyme	Peptidase S24-like [PF00717.27]		1	1	1	560	1247	g86_viruses_sorted	0	28704	29358	f	0	1	prodigal	v2.6.3	MTSNSALEARKIVAQNLSNLLTKHGITQTELARQLKLPESSVRSWVNASKYPRIQNVQKLANFFGVNRSDILENKSDPSAPRRAFGVVDYPIVGTIKAGPNGIAQLDYSGYSEVLVKNIDQSYNYYWLRVVGDSMTGDGILEGDLALIKQTPEFENGDICAVIVDGEEGTLKHVEKRDNTVVLTGSNPNYSPRIFVNEDCNLITIAGKLVQIKREYN	vOTU_51
571	7	k141_61303	g86	k141_61303_4631_4996	6	4631	4996	365	0.307142857142857	56	2	0.0008414872798434	0.127850351179433	0.435387208961073	0.0011928416683865	0.250708037291424	-0.511528681743634	Hypothetical			1	1	1	531	1205	g86_viruses_sorted	0	4630	4996	r	0	1	prodigal	v2.6.3	MSKNVIKITGTRKLTRALIAKGDPKGIQSAVKTNTLNLQKKIKRQTSVAYVKGYSQGNTKQTTQADFPGRFIGQTGITRSYNPFTEYGTRYMAAEPVVGPAAKMQTPIFISDLKKLLAKKG	vOTU_51
572	8	k141_61303	g86	k141_61303_5660_6496	9	5660	6496	836	1.37427352541151	68.6666666666667	6	0.001643867853363	0.904001623245465	1.25277897503621	0.0014985394438232	0.521826516926794	0.232825558752395	Hypothetical			1	1	1	532	1208	g86_viruses_sorted	0.0612975995455563	5659	6496	r	0	1	prodigal	v2.6.3	MTDTTKSGDLFNPEVLAPIVSYEVKHALKFTPLADLDTTLVGAPGTTITMPAFTYLGDAQDVPEGTPIPLHKLGTTSKQVLIKKAGIGSQITDEAILSGYGDPVKESTRQIGLSIADKVDNDMLAAAQGGTQTVTMTPTVDGIQSGLDIFNDEDDSQVVLFVSPKTAALLRKDAATQKVGSDVGANQLITGTYANILGVQIVRSRKLKDTEALFIKQGALRLIMKRAVQLETQRDIINKLTIMTADEHYATYLYDDTKVIVGKVGATTTKAASAAKED	vOTU_51
580	16	k141_61303	g86	k141_61303_13793_14254	18	13793	14254	461	0	21.6315789473684	19	0	0	5.28109363396363	0.0114557345639124	1.41074203208459	-3.74348641626564	Hypothetical		sp|O34055|ARPU_BPO12 Putative autolysin regulatory protein ArpU; Xu	1	1	1	538	1217	g86_viruses_sorted	0	13792	14254	r	0	1	prodigal	v2.6.3	MFLFQKADAKETEQNVLKFFNEDYRSLCAMAGTNLQSPKLSATPTATDSFNAQENKFIKLIENRKILEAVKRSIKSCSHDSQIILSDRIINGDELYKIMPKLHISGYGKFYKMQTIACNEFADAFEVQAEPYFENGENNLHAYKKVKNTNNEK	vOTU_51
582	18	k141_61303	g86	k141_61303_14795_15067	20	14795	15067	272	7.84663137720029	50.8095238095238	21	0.0288479094750011	16.9683014667577	4.68833161549861	0.0172365132922743	1.46109725959655	2.1615944735765	Hypothetical			1	1	1	539	1219	g86_viruses_sorted	0.16562641753375	14794	15067	r	0	1	prodigal	v2.6.3	MTVKYSNKIDTKDMMRHINFMENEFGSMANVPEDHPELQLLRNQLDTRSDEELLPSVAKLRKQRKQISEIQAKLNLTWFRVATILTSYGV	vOTU_51
583	19	k141_61303	g86	k141_61303_15181_15492	21	15181	15492	311	4.8437538208888	40.1875	16	0.0155747711282598	7.18677986726779	3.7615700261025	0.012095080469783	1.16937261363601	0.925439660692409	Hypothetical			1	1	1	540	1220	g86_viruses_sorted	0.0853156039901326	15180	15492	r	0	1	prodigal	v2.6.3	MKYFRFQEPFYSLVAANSKEEAIKIYKEHDNYWCMDINPEDIIVDQEPYHHLSGDEKRLVSLHLLKNNPKVRKELLEQAASKEQILIDSFSYEEYVHPENYDY	vOTU_51
584	20	k141_61303	g86	k141_61303_15821_16159	23	15821	16159	338	11.8696786902057	26.6176470588235	34	0.035117392574573	38.1562349680825	8.90995089993784	0.026360801479106	2.37919108734345	1.24400591697433	Hypothetical			1	1	1	541	1222	g86_viruses_sorted	0.507396689404426	15820	16159	r	0	1	prodigal	v2.6.3	MKPKQILNNTEKELKRLSDQYDLIYETRQVPSILADGTEQHIWMWIPYIVCDEILPLLVEASGTEEEDDCSAYLGINDVCIDLNEMFADDALDIQFIQVLSGIQPEIEEEYK	vOTU_51
586	22	k141_61303	g86	k141_61303_16673_17068	25	16673	17068	395	4.77000880568516	26.0714285714286	14	0.0120759716599624	7.19961067844572	3.66880331173911	0.0092881096499724	1.06616779247876	1.0328632150722	Hypothetical	YopX protein [PF09643.14]		1	1	1	542	1224	g86_viruses_sorted	0	16672	17068	r	0	1	prodigal	v2.6.3	MQTKKLKKYVLQITIGTQESNPDNHETKTLKTTTGSRVVYARYTGCHDENGEEIYEFDILEKGNKHFVVFFSKDRFFLEDKGNNFYYYDFYRDDLKDYRIVGSYITDYQMVGSYITKPILADGGDIPDLII	vOTU_51
587	23	k141_61303	g86	k141_61303_17101_17664	26	17101	17664	563	8.89689041831979	25.9473684210526	19	0.0158026472794312	22.2849885921789	5.03183539265363	0.0089375406619069	1.39727683030676	2.76613405578163	Hypothetical	YopX protein [PF09643.14]	sp|O34401|YOPX_BACSU SPbeta prophage-derived uncharacterized protein YopX; Xu	1	1	1	543	1225	g86_viruses_sorted	0.0261393397949197	17100	17664	r	0	1	prodigal	v2.6.3	MKLKTLVIQRRRIMQKIKFREYVEHKRKGSPNFMNYEPEFNGSINEIFNGNLQSPGTKITYMQYTGVNDKNGKEIYEGDIIKYGGLDAENTFQYLFVTFDAEKAAFYAGSPSLQDLSVYGEVIGNKYENPELFTELLDRYQEKVKKAEDTLHAVIDIDIGDEALNDDLFITWLKISRASKRLQDLKN	vOTU_51
589	0	k141_61303	g86	k141_61303_18764_19273	29	18764	19273	509	7.49648577930003	82.375	24	0.014727869900393	15.3610532835944	4.8213828735846	0.0094722649775728	1.58595943081622	1.6867410689936	Hypothetical			1	1	1	545	1228	g86_viruses_sorted	0.113788599581788	18763	19273	r	0	1	prodigal	v2.6.3	MTVIVRHIYFKFKDKLAVNDVIKLKGITYIVLDIGRVKMTLQGCYACCALQEVHSKPVSQLYEITDNTYRFAPLSAKTHKTPWEAGDLIQLQNTGVAVKVLGLKDFHYDFTDFVVHYALQIIQEYPPQVVRQILREHRHPYAQSTLYHKKALKNSEPKIISIKVTMKTP	vOTU_51
590	1	k141_61303	g86	k141_61303_19291_19704	30	19291	19704	413	3.8460220041285	137.307692307692	13	0.0093124019470423	4.63666070083698	2.36641474288732	0.0057298177793881	0.914271202603396	1.61834612861915	Hypothetical			1	1	1	546	1229	g86_viruses_sorted	0.0682749027184725	19290	19704	r	0	1	prodigal	v2.6.3	MMTQTNTSKLTEDWQYRLPYAARFDQVNDSCIQFHSSLTDAFDDEYTLLIKLQPTAYVITDQGYTIWNLQAKGFQFYKLDYLSKQRIKNFLNINQIVLSLANDELSKTVFTSKDVPGALNAVLSAMIKISDIYCRNF	vOTU_51
591	2	k141_61303	g86	k141_61303_20701_21237	33	20701	21237	536	0.0208333333333333	96	1	3.886815920398E-05	0.0071891561586257	0.194690915755154	0.0003632293204387	0.168400330407013	-1.03240642106591	Hypothetical			1	1	1	547	1232	g86_viruses_sorted	0	20700	21237	r	0	1	prodigal	v2.6.3	MTHGETMDSKNQKIHTKKSAKRLSMNQREQKLFKEYVYAEAAELVEKAGFEDLSLPDVPDDLDAAKRTEYLNKVIQKIIAAVHNVKNSDDKKAPIISLNNKQIFASIQLLEMTCCWHLLELDPDDDFLKIMNTLDIIDICKKFISQYQDIVKLMALGGQNSVINIPLVIPDVNKKGKK	vOTU_51
592	3	k141_61303	g86	k141_61303_21212_21526	34	21212	21526	314	5.36413738954986	43	28	0.0170832400941078	8.582514450155	6.47138072477432	0.0206094927540583	1.91305070071824	-0.578784103740038	Hypothetical			1	1	1	548	1233	g86_viruses_sorted	0.608303917105193	21211	21526	r	0	1	prodigal	v2.6.3	MLYKITDINYHGSYIDLDCIQSINPEYGEYSEPIKGWPEDVPLPTEKDTEIWIYTITLTSGQQFCLEIEDYKTLAKVLIKEGLMMPDPQESEGVLSNDPWRNNG	vOTU_51
593	4	k141_61303	g86	k141_61303_21560_21817	35	21560	21817	257	1.97407484737368	99.9	10	0.0076812250870571	1.55510095265103	1.93525544557387	0.0075301768310267	0.755913880617833	0.0513542650759224	Hypothetical			1	1	1	549	1234	g86_viruses_sorted	0.706372617549748	21559	21817	r	0	1	prodigal	v2.6.3	MLYEIPGGSYIDLDCIQSVIPEYEEKHISWNDDNSLRITKNPRPRNYLISLANGQQLEIRTKDFEIFKKVLIDEGLVTNKSKKKE	vOTU_51
598	9	k141_61303	g86	k141_61303_25810_26169	41	25810	26169	359	4.3429946714587	111.1875	16	0.0120974781934783	5.74251372572266	3.02902108992263	0.008437384651595	1.09721111248045	1.1975576683375	Hypothetical			1	1	1	554	1240	g86_viruses_sorted	0.178757431916598	25809	26169	r	0	1	prodigal	v2.6.3	MIDPSFSIDMYNEQLLDHELRKQEPKHLVMDYQDQTIDAAAENVYYLEGPSNTDYFREKDAVAYLEWLKKQYSDEIDMINDFGFDTRDLFLAIQSGEFSTDGTMDLLLFLGAEKVEVEE	vOTU_51
599	10	k141_61303	g86	k141_61303_26169_26417	42	26169	26417	248	3.20706195974082	128.166666666667	12	0.0129317014505678	3.40781126567428	2.21184514894097	0.0089187304392781	0.860983480223183	1.15590697575506	Hypothetical			1	1	1	555	1241	g86_viruses_sorted	0.314647288095436	26168	26417	r	0	1	prodigal	v2.6.3	MLTLTIGDLIDIGCGVFFGVIATKASEPFFKGVKQFGLKHYVRSWFSEDKKRSNLQHTDSINTKTYSNQILTLDNKKRKERA	vOTU_51
600	11	k141_61303	g86	k141_61303_26430_26993	43	26430	26993	563	12.2661278101561	102.025641025641	39	0.0217870831441495	38.2763847070832	7.50392728462211	0.0133284676458652	2.41179385852031	1.97454708192007	Hypothetical			1	1	1	556	1242	g86_viruses_sorted	0.209463472256954	26429	26993	r	0	1	prodigal	v2.6.3	MNVLERALTKQDLVDSFFNKLKQKNISAKEAASGMFLAPSTLSMWKEKGAIPDQQLANAAAFLKDHEFSSQVSNYFFGVPTINEDKTLNKDPLSIWMHLLIVEKNKSSIFADVVEVLDHSDFNFEDREIVIRAIQMMRTEAGLENHLSNLLIEKYAVTDKELHPKESKFEKFRNNVVKTELNNLASN	vOTU_51
603	14	k141_61303	A	k141_61303_27753_28382	46	27753	28382	629	7.72264883780114	42.6346153846154	52	0.0122776611093818	16.6100937813046	12.0847795171236	0.0192126860367625	3.40909039747053	-1.27955852463141	Hypothetical			1	1	1	559	1245	g86_viruses_sorted	1.23620795423554	27752	28382	f	0	1	prodigal	v2.6.3	MISISISQFISVSTKKSFQAQKREVDRIKDHKYLPGMDYWKPIRDELSKVLNGYHTFDSFNSIVENAADQSSKEANFYKTAKKLKNFFSHHSYKCLGNPPTTTYWYYPKGDLQVRVSPEFNIRIDNQKYFLRVHYRKKKKNENMTMTTIGPSLLLLDEATSNVRDSDTQVAILNLQNQKLVTLDDVKDEYKSDDSLRAVASIICALYTR	vOTU_51
605	16	k141_61303	g86	k141_61303_29377_29721	49	29377	29721	344	2.0064020054774	40.7	10	0.005832563969411	1.64381046708051	2.35098126631406	0.006834247867192	0.787784134771663	-0.437403148435498	Hypothetical			1	1	1	561	1248	g86_viruses_sorted	0.0298860420080441	29376	29721	f	1	1	prodigal	v2.6.3	MFSKWKEQRARIKAVDDRLKQTGILWGSNLKTELSFLTDCLFDNEIIYYGLIGSIQNFKNQSKGLTVLTNYRILALKSKGLNCEQLSIPLGKITNVQIKRSFSSELYISNANADL	vOTU_51
575	11	k141_61303	g86	k141_61303_8222_9628	12	8222	9628	1406	0.130917592051432	59	1	9.31135078601934E-05	0.0490874319343515	0.215227121076564	0.0001530776110075	0.167013577292941	-0.504806437845789	Structural protein	Phage portal protein	SPP1 Gp6-like [PF05133.18]	1	1	1	535	1211	g86_viruses_sorted	0	8221	9628	r	0	1	prodigal	v2.6.3	MVLLKGNVDENGNYLFPPEQELSFQDIQDFVDNHKEQLHKKYLDNLHWYKAKPPNNVNSDQNHNHLVANMDKYLVDTLNGFFVGIPPTIKVEDKATDQALQDWLIQADFTDELSELSKQASLYGRTYLLIYNDENTETKVTVVPPYSAFMIYDDTVAENPLAFVQYQQKQNSGDQEVINVYTSQTSATYISGKLINMRNHLFNNVPAVEFYDNTEKTGLTDGVHTLIEGLNNALSKKADDVDYFADAYMKIINAELDDDSIDNIRKKRLIVLNNTSGDQKDPDADFLNKPNADETQEHLIDRITNLIFQISMVANINDEIFGTATSGRSLEYKLLSMRNLTSNKERKFTKQLRKVFQIVSKTVDFGTSEQDISNDIQFQFVRNLPNNNADEANTAKTLD…	vOTU_51
568	4	k141_61303	A	k141_61303_2_2767	1	2	2767	2765	2.03172691089889	56.9090909090909	11	0.0007348017760936	1.65246254644056	2.3946296492859	0.0008660505060708	0.838449203457479	-0.432826147237691	Tail-related	Tape measure protein [PF20155.3]	REFSEQ tail length tape measure protein; Xu	1	1	1	528	1200	g86_viruses_sorted	3.9001794433825	1	2767	r	1	1	prodigal	v2.6.3	MSETYSVKAVLSAVDNGLISTIDKAISSLNGITKKSGVFGNTAGNSFRRASESASDFTSSVARLATAIGVTQAVTAGINAMKNSMGSAVSRMDTLNNASRVFKNMGFAAGDTSKMMDKLQDSIKGLPTPLDEAVKGVQMIASSTGDIGKSQEIWSALNDSILGFGGSTADVNNAVLQLSQAFSNGKIDGMTWISMMNSQMGPVLSAIAKQMGLTTGQLKDGLASGKISVQQFQDALIELDKNGGGGLASLHQIALTATGGISTSMQNAKTSVVRGLTEMLKGFDTFAQSVTGLSLSQIIAQIGTAVEGVLDKVAANIPKAAGYFKNLGLTANQSKGLITGFVTAAMGIGALVALAPVIGSVVTAFGGLFSIVGKVTNAFAGLVSFFVSPWGAAVLAIGL…	vOTU_51
569	5	k141_61303	g86	k141_61303_2764_3138	2	2764	3138	374	0.266981041143018	64	2	0.0007138530511845	0.108173261623315	0.422988055395215	0.0011309841053348	0.251066717518922	-0.621376723262569	Tail-related		REFSEQ tail assembly chaperone; Xu	1	1	1	529	1201	g86_viruses_sorted	0	2763	3138	r	0	1	prodigal	v2.6.3	MAYLGFQNIADIECMTLAEYYLRIEAYQLQQAQIQGQLALQAWFNQAVQATKGTGKKPKPKYKKFKDFYDIEQVNADIRATFEGGTTKKREQLNENELIARRYNEWQKMQAQKKQNKQKKGGKT	vOTU_51
570	6	k141_61303	g86	k141_61303_3609_4217	4	3609	4217	608	1.15307294335424	57.4285714285714	7	0.0018965015515694	0.704187633993014	1.51795435715935	0.0024966354558541	0.588184630863186	-0.62035183284138	Tail-related		sp|A9CRB8|TAIL_BPMR1 Putative tail protein; Xu	1	1	1	530	1203	g86_viruses_sorted	0.112483648387674	3608	4217	r	0	1	prodigal	v2.6.3	MAANEVLRFEGKSIVTFFRLLKNAAKEAATLLPGQTSAEFDPQRDSDSTVTKDGSFQTSSSLETDLEVDFINNTSAIADQFYDSVLNNEKMEIWLVNTARKNAAGQYFAWYMQGTVSEDDNSNDADDISERDVSFSITGIPQRGWLDLSQDQQEQIDYVFRGLKPVTTDSTGKETTGGAAWAATDAGVNVPNPTAQSNNTNK	vOTU_51
241	9	k141_62153	g86	k141_62153_13545_14264	17	13545	14264	719	15.3760022573423	97.7605633802817	71	0.0213852604413663	58.8719741331802	13.7950781810744	0.019186478694123	4.2396403341644	0.372891083125216	DNA replication and maintenance	Prokaryotic homologs of the JAB domain [PF14464.10]; NlpC/P60 family [PF00877.23]		1	1	1	575	1265	g86_viruses_sorted	0.158096726379327	13544	14264	r	0	1	prodigal	v2.6.3	MKKEILNHAKQCGEAECCGFVIDNKIYMPCNNISATPTKTFEISPDDWIKAEEKGEITAVVHSHPDGELILSEADQIYQQFTGLDWWLLCDNQIHKFRYIKPLLGREFQHGKIDCLTIVRDAYMLAGIELPDYERQDDWWHNGQNLYLDLLPQNGFEQVDTQELQEGDIIIICLGSSTPNHAAIYIGNQQILHHCPNRLSKRDMYGGFWMDYTHSIWRHKKWQKFGFMAILNNMAISSI	vOTU_52
250	7	k141_62153	g86	k141_62153_22855_23295	26	22855	23295	440	12.2449468972089	108.888888888889	45	0.0278294247663838	38.1032053899842	8.56374547591758	0.0194630578998127	2.73764991374492	1.34465747530722	Enzyme	Peptidase M15 [PF08291.15]; Bacterial protein of unknown function (DUF882) [PF05951.17]	REFSEQ endolysin; Xu	1	1	1	583	1274	g86_viruses_sorted	0.111762365046589	22854	23295	r	0	1	prodigal	v2.6.3	MQLTEYFTLEEFTRSTTGERAKINNSVPAQLMPNIKLTANKLECVRKVLGFPIIITSGYRCPALNTQVGGSPTSAHTKGLAVDFHCAYGTPRAICQRLIDAGVQFDKLIQEHNQWVHIGFSPSNNRQIVLTAVKQGGKTVYVNGLV	vOTU_52
251	8	k141_62153	g86	k141_62153_23295_23603	27	23295	23603	308	7.5493228247566	106.590909090909	22	0.0245107883920669	15.4723178757151	4.2017365552764	0.0136420018028454	1.44255709883905	2.32059186577383	Enzyme	LydA holin phage	holin superfamily III [PF16083.9]	1	1	1	584	1275	g86_viruses_sorted	0.106452806302901	23294	23603	r	0	1	prodigal	v2.6.3	MPIKDPDNVNWTVVVYLFIITSLGSLASYSYHVINGGKFRVGTLIGQICVSTFAGSLVVLAASYFNWDFELAGGIAGLAGWSGATLIKALEERLIKKAKGDN	vOTU_52
228	34	k141_62153	g86	k141_62153_2606_2893	3	2606	2893	287	7.79715688683611	48.7222222222222	18	0.0271677940307879	16.8017529641642	4.05591407274289	0.0141321047830763	1.28006486687363	2.92269783423605	Hypothetical			1	1	1	563	1251	g86_viruses_sorted	0.712027910564471	2605	2893	r	0	1	prodigal	v2.6.3	MKKIKKYFFILNTHLLKEEVLNEKDIDLLDLEISYREYNNERIEIKGQFYTSDGNIFEGFDMISNLEKILNETKNFIEKCYIKYNGIIKNYTILK	vOTU_52
230	36	k141_62153	g86	k141_62153_3342_3620	5	3342	3620	278	8.87133106593331	45.5263157894737	19	0.0319112628270982	21.3903795673433	4.34511571580232	0.0156299126467709	1.34776249526356	3.35831822449243	Hypothetical			1	1	1	564	1253	g86_viruses_sorted	0.418249441473986	3341	3620	r	0	1	prodigal	v2.6.3	MNNLLLKVNKAIEKISNSLNHGIKVIENQRDIILNYLNNVKSNILSNNYIELIDGAQISYFIIDSWNYKESLTSELLSIIQNYEKWVKKINN	vOTU_52
231	37	k141_62153	g86	k141_62153_3776_3898	6	3776	3898	122	4.51109320170281	45.6666666666667	9	0.0369761737844493	6.30237945474014	2.05821270748531	0.0168705959629943	0.72047365062037	3.40453879486838	Hypothetical			1	1	1	565	1254	g86_viruses_sorted	0.306529862067997	3775	3898	r	0	1	prodigal	v2.6.3	MQNYQVLFSDGQDWSPAQLILYYRDQGVIDSKIKIISWQN	vOTU_52
232	0	k141_62153	g86	k141_62153_4377_4568	7	4377	4568	191	6.72938757823691	61.5294117647059	17	0.0352323956975755	12.7211174286504	3.63257921692699	0.0190187393556387	1.19981432328867	2.58107300538105	Hypothetical			1	1	1	566	1255	g86_viruses_sorted	0.855292949019855	4376	4568	f	0	1	prodigal	v2.6.3	MIFCKKKVVYFNVDDAVAKVAYKVDHLDGIGSVRAIEVADLNGKTEIKKVNSIKVDINNEITN	vOTU_52
233	1	k141_62153	g86	k141_62153_4552_4767	8	4552	4767	215	3.43809814894995	50.8	10	0.0159911541811626	3.9274483105311	2.23253886452315	0.0103839016954565	0.780426385937045	1.54474439377048	Hypothetical			1	1	1	567	1256	g86_viruses_sorted	0.345422422492992	4551	4767	f	0	1	prodigal	v2.6.3	MKSLINWDRTIFDGEKRLLPSTKVLHTQIYLPELKESWIIVFKFNISPRDQRYRTIAEEVFFCQKKRRKKY	vOTU_52
235	3	k141_62153	g86	k141_62153_6782_6949	10	6782	6949	167	3.05373820545935	54.1	10	0.0182858575177207	3.20876144148269	2.1944685949198	0.0131405305085018	0.778054338397481	1.10438251949002	Hypothetical			1	1	1	569	1258	g86_viruses_sorted	0.275522783167008	6781	6949	f	0	1	prodigal	v2.6.3	MKSYTYGISVDKINSGPWAQTEFAYAEVYPNGFWLASYTSSIPGAVLVRWTVRGY	vOTU_52
244	1	k141_62153	g86	k141_62153_15517_16014	20	15517	16014	497	3.83786473051045	35.36	25	0.0077220618320129	4.82551229519712	6.07059864795674	0.0122144842011202	1.75252336494481	-1.27401092739018	Hypothetical			1	1	1	577	1268	g86_viruses_sorted	0.962590178744934	15516	16014	r	0	1	prodigal	v2.6.3	MKRILFCLLFFPVLVSANSNLTENDISAYLADICKSTPYYFTQQMNGLIIKDNSESTIGKISREDINKYKLIEKYKNLGDDAFKSYATIIDMTGEINIKNIHSETRIAGVCLVLVAQDDIMSVTADYVMAHSEGISKLPIAIMETLVNKNVNELETLLEKIKKFN	vOTU_52
245	2	k141_62153	g86	k141_62153_16973_17527	21	16973	17527	554	20.6701372689507	68.1	50	0.0373107170919688	104.933176447499	10.4398247919684	0.0188444490829755	3.14535878972662	3.25251049590799	Hypothetical			1	1	1	578	1269	g86_viruses_sorted	0.322118932891356	16972	17527	r	0	1	prodigal	v2.6.3	MKWFIISILVVGTLVSTFLIYVHESVSYDDVFLYDLKQRCSFATKERMVAPSSYKILELSLTSKKNWSQDRIDNYFSRNRIYSSLKEKYNDPKNFYNTTALVKFSSKNRMGVDLVGYSSCEYYIDNTREPRVDEIGEIDIDGHNYKKDSLDYIYAELTLNKHGIKYSLIDKIKTLMNIEFEYKR	vOTU_52
249	6	k141_62153	g86	k141_62153_22487_22855	25	22487	22855	368	10.0421231075089	130.973684210526	38	0.0272883780095349	26.1574989254745	6.98413989792297	0.0189786410269646	2.30827402527948	1.3247921070444	Hypothetical			1	1	1	582	1273	g86_viruses_sorted	0.112586385910061	22486	22855	r	0	1	prodigal	v2.6.3	MDKLKLLYKLSPIILLIIVIFSIYFAYQCFEDEQTAKQKMTELSSQMQQLQQTIERNNQIIAANEQSKRELENQSISRQEQINEQLKDNDCANQFVPMSISGSLYNRAKSLRESANSSKSAQ	vOTU_52
252	9	k141_62153	A	k141_62153_24787_24975	28	24787	24975	188	3.35548403478208	69.8	10	0.0178483193339472	3.72736712994302	2.08157341083465	0.0110721989938013	0.769138942543304	1.65628152923191	Hypothetical			1	1	1	585	1276	g86_viruses_sorted	1.09272579601475	24786	24975	f	0	1	prodigal	v2.6.3	MVLTRAEIQRKSDEKRGMKTKGFKLHVDDIVLIEDASSKLNISQSQLIIDAVKFYLENKIAS	vOTU_52
253	10	k141_62153	g86	k141_62153_25304_25912	29	25304	25912	608	5.78064952339519	93.6190476190476	21	0.0095076472424262	9.55716924471187	4.11407412334559	0.0067665692818184	1.39854200260168	1.19165201827997	Hypothetical			1	1	1	586	1277	g86_viruses_sorted	0.633588684299352	25303	25912	r	0	1	prodigal	v2.6.3	MTEYKYKENEKPKTADKSIAKVRFKADYDITDVCMRFGNWSRKNLYLKQNTLLYYHSQPKKLKEVCSDNDAMLINDALLAILSLNIPQSKDIYNTLILYYWGEKQEVTDYIAVDGCVKEELKRQAQGFHDLPNSKKIARGIREEKLYMVKPLSIVDIAKRFKTNWNAIDKLKKSGEDFLTGYFAAIKSSSGIELEMLKNKFL	vOTU_52
234	2	k141_62153	g86	k141_62153_5610_6491	9	5610	6491	881	7.97865351200219	47.4444444444444	27	0.0090563603995484	17.5489380152957	6.11317906300422	0.006938909265612	1.8378800796702	1.01501423821555	Integrase	Phage integrase family [PF00589.26]	sp|P22877|INTR_SACER Integrase; XhXr	1	1	1	568	1257	g86_viruses_sorted	0.121304805060486	5609	6491	f	0	1	prodigal	v2.6.3	MFFISKIFKSTSIKSRTVNQWLDEYVKILAERELKPKTREIKAYLIKVIRREIGNKFILDIIPPDIAKIIKIYIDQDKSPSAKSMYHLLKDIFREAYAQGWNDKNPTDPIKCPKVVVKRSRMTLTEFKKILNEAEKTGNEVMYKAMMLALVTGQRRSDIAVMKKSNIKRKHLLIDQYKTGTKIALPVKLECKKVKTSLRDIIDSSNNDYLISINNEPVKLDSITNQFSRLRDKVFKRNYWTGNPTTFHEIRSLSERLYREQKIDTMTLLGHKSQAMTDRYNDSRGREWRYLKV	vOTU_52
227	33	k141_62153	g86	k141_62153_2_700	1	2	700	698	46.6067191590479	777.608108108108	148	0.0667718039527906	499.529158750173	20.4645667475598	0.0293188635351859	7.11526528356275	3.67409384888011	Structural protein	Phage tail baseplate hub (GPD) [PF05954.15]		1	1	1	562	1249	g86_viruses_sorted	0.182580110182443	1	700	r	1	1	prodigal	v2.6.3	MDTKLTNLMELLDKGLNRGLKHSVVGGAGHNRYTLNIDGLSAEVSVLQVEGNEQLNQPWHYTITFTSSNKHLSVASFLNQNAHLTFNSASANNLGGIANKGLNALKSLTSLTSLSSINPLDALKLPESLKQPESLKQLDKFLPSNPLDSLNSLTQLNPLNLLNSLFSQGGSRTLYGVITQFSQLSVSKDEARYQVVLSSRLAKLALSHNCAIFQHQSVISVVEEVLRSHGYTG	vOTU_52
239	7	k141_62153	g86	k141_62153_9807_13052	15	9807	13052	3245	31.1833862091325	70.7446808510638	94	0.0096096721753875	233.110196235772	19.507939036919	0.0060116915368009	5.72191342444207	2.04047952252126	Structural protein	Putative phage tail protein [PF13550.10]; Fibronectin type III protein [PF12421.12]	sp|Q6QGE9|BPPB3_BPT5 Baseplate hub protein pb3; XhXs	1	1	1	573	1263	g86_viruses_sorted	0.076251558876777	9806	13052	r	0	1	prodigal	v2.6.3	MGKGKKKAKTPTEAQDNLKSNQQLSIIDLLCEGQIEGPVNGLQSVFLNDTPIQAPNGSYNFKGVEVEWTAGVQSQAPLESFLATENEVPVNLEVKASTPIVRTITDPNIDRVRVTVGVQSLSSTDKKGNINRTSVSMAIQIGTGHMWETVKTVDLIDKKTRSQYLTSVILDDLPPKPFNIRVVRRTQDSTSSLLANNTLWSSYTEIYDTKFSYPNTAVVGLKFDSSQFSGVPRRNYLIKGMIVKVPDNYDPETREYKGFWSGNFKLAWTNNPAWIFYDILTNTRYGMGNRISQFGVDKFALYTISQYCDQLVDDGFGGKEPRFTCNCYITEQRQAYEVIHDLCSIFRAMPIWDGTQYTAVMDRPSDPVAIYSNANVVDGQFNYTSAAQKSRHTAVHVRY…	vOTU_52
236	4	k141_62153	g86	k141_62153_6951_7229	11	6951	7229	278	0.126553672316384	60	1	0.0004552290371092	0.0472972789421111	0.214444844018803	0.0007713843310028	0.167087190199665	-0.526019807966077	Tail-related	Caudovirales tail fibre assembly protein	lambda gpK [PF02413.21]	1	1	1	570	1259	g86_viruses_sorted	0	6950	7229	f	0	1	prodigal	v2.6.3	MTITNQEYAEMAIKANQEGKELKYENGKLTLVIPEPMKFTDEQIIFQNQKIKESLLKEANSEIDILNDKIEFGDATDDDIAILKNGNYTELT	vOTU_52
237	5	k141_62153	g86	k141_62153_7279_7806	12	7279	7806	527	1.94457978014796	54.75	8	0.0036899047061631	1.54474503425874	1.75557487593584	0.0033312616241666	0.65246412403115	0.289678615652281	Tail-related	Caudovirales tail fibre assembly protein	lambda gpK [PF02413.21]	1	1	1	571	1260	g86_viruses_sorted	0.0877718995714831	7278	7806	r	0	1	prodigal	v2.6.3	MINYYFDNTNALKPYTHQLDANNDTLPPDNALRIAPEFKEGFHPCEKNGTWILVEDHRDKTVYNIETKESFKIDYLGQIKEGFTPLEPLQFSTWNGKKWVLDEDEQNAFKIKQNKMLKNSLLNEANENISILQDEIDFDMSENGDEDKLKAWKKYRVLLNRIDVSNIAVVFPEKP	vOTU_52
238	6	k141_62153	g86	k141_62153_8096_9745	14	8096	9745	1649	23.3418148232012	54.2	70	0.0141551333069746	133.826420646136	15.3612801644386	0.009315512531497	4.42026242646066	1.80544363406782	Tail-related	Prophage tail fibre N-terminal [PF08400.14]	REFSEQ tail fiber protein; Xu	1	1	1	572	1262	g86_viruses_sorted	0.225704610120351	8095	9745	r	0	1	prodigal	v2.6.3	MAKISGILTDGAGQIINDCTIELYAKKTTGKVLEQTQAFTVASDGKYSMNVLPCEYEVSLIINGFPKKRLGIINVYSDSVDGTLNDYFINPEDSDLTPEFLKQVFDARNEAIKSAIDSYTSAKKSADSANHANTSETNAKSSADAAKASADEATTRSQTASKSAITATDAASVATTSSDTAKIYADNANNSAKEANQSAINSANSAKSANTSEVYAKSSAVAAKESADNAKEWASTIDPQTIMRYCGDLDNIPPNHLGALAKGIYYQKHDAKALVELGYPIQEAGSLIILPTLTEGNQSCVQIYTLYKSGRQFIRNYRGSTEGGFWENWVEQITTNNISADIARALPATKSVVNGVPTYSVGDHVVFKDTIGEFRLMPFRANELPFGWYFRNGDNYPLS…	vOTU_52
240	8	k141_62153	g86	k141_62153_13045_13602	16	13045	13602	557	9.96836629705595	31.28	25	0.0178965283609622	27.1525619414959	6.25784243621339	0.0112349056305447	1.76802696551366	2.09868058192458	Tail-related	Bacteriophage lambda tail assembly protein I [PF06805.16]	sp|O64334|TIPI_BPN15 Tail tip assembly protein I; XhXs	1	1	1	574	1264	g86_viruses_sorted	0.155734840316763	13044	13602	r	0	1	prodigal	v2.6.3	MAKIRLYGDLKQYGDKFNMNVETAAEALNGLYCQIKGLKKQIMDGFFRVRINGVDMNEGNLQFGLHSRIPQNAVIHIVPKTEGAKGGAFSFIAGAVMFVVGAIFYWTPMGYPLMATGVGLMIGGVAMMLTKLPKTEKLGDGGTNKNTSFSNLDNTIAQGAPVPLCYGLTKIGSKVLSQGLETIDG	vOTU_52
242	10	k141_62153	g86	k141_62153_14329_15033	18	14329	15033	704	11.3454025211806	17.6896551724138	29	0.0161156285812224	36.5574410229785	8.57803156008125	0.01218470392057	2.10695859874449	1.31344344532842	Tail-related	Phage minor tail protein L [PF05100.16]	sp|O64332|TIPL_BPN15 Tail tip protein L; XhXpXrXs	1	1	1	576	1266	g86_viruses_sorted	0	14328	15033	r	0	1	prodigal	v2.6.3	MIPQKMLLDITKIAQDAIVDLYEVDLTKIVGNKTIFRFHNGLNELRRPITWQCNIYEPYPIKVEGFEKNGQGVSNRPTMSVSNAMGFINGLIADFDGLLGAIVTRHEVPVKYLDAVNFENGNQYADPFCEIISNYVIEQVKQQNSMVVTFELALPCESDGALIPARVIVANTCNWIYRSSECGYTGGAVADEFDKPTNDITKDKCSRCLTGCKLRHGQYGILPFGGFPTAAKLS	vOTU_52
246	3	k141_62153	g86	k141_62153_17586_20894	22	17586	20894	3308	56.0164457517662	77.2091503267974	153	0.0169336293082727	735.115552060688	31.1322777346462	0.0094112085050321	9.09772318024091	2.73520830697126	Tail-related		REFSEQ putative tape measure protein; Xu	1	1	1	579	1270	g86_viruses_sorted	0.2513208420238	17585	20894	r	0	1	prodigal	v2.6.3	MAIPRELVIRLSANSESYQREIKRATRLGNDYYKTMEKYSRRFDQHIANNKKSIQAINAHLSKLKISASEMTKTLGVDFSITGILKMADDYGQMANRVKMAIDSVGGSADDYQLVQDRLLAISNRNGKAISDSQKLYIATASSMSDLGYSTNETVDFIEAMSNSYKINATSAAEVSTSINAINESLLTGKVSSGDFKKILSSTSNVVTALSDSMGESEATIIQLGMSGEISMRQLSDAMIKAKDETGKMADAMGNTLQGGFNAISNDFGQLVGELNNSLGLTNNISKALKLLADNIGLVSVAGAAVVSAKFSNYLNGAYTSLKKVSAQIVNQINTTRNLALAQKHLAESELQRIAVEKQSIASTKQATIARLQRISGIRSSMHVRRAVLALEAQEIALT…	vOTU_52
247	4	k141_62153	g86	k141_62153_21189_21572	23	21189	21572	383	2.52115364352341	80.375	8	0.0065826465888339	2.31030653292794	1.61518947474846	0.0042172048949045	0.642828129109171	1.40934120295954	Tail-related	Phage tail assembly chaperone [PF06222.15]	REFSEQ tail protein; Xu	1	1	1	580	1271	g86_viruses_sorted	0.116731724294509	21188	21572	r	0	1	prodigal	v2.6.3	MNLKKIITAKNSGFRTKEFQVAEWNTTICVREPLHIDFYRYVKSIEKTSKDDTLTEQEKDLLNIKAETLLFAATVIDKNGNLIFNSNDSKEMEALVESYGPVHTRVLNKALELIELNNDPLKEAEKK	vOTU_52
248	5	k141_62153	g86	k141_62153_21593_22063	24	21593	22063	470	3.12406449433995	87.9285714285714	14	0.0066469457326381	3.28490406548926	2.77923045096074	0.0059132562786398	0.997055777439951	0.345852309551436	Tail-related	Lambda phage tail tube protein	TTP [PF16461.9]; Phage tail tube protein	1	1	1	581	1272	g86_viruses_sorted	0.0045924092774108	21592	22063	r	0	1	prodigal	v2.6.3	MTEVQKSQSEYTKTRDIGVFISKDPSTKFITDTTPKLSLECTVTDYSMTSPEGEEIDVSTLSSRTKETISGLPAEPTVSMNVNFVIANDGQKALRESYESGNNYAFKIQHEDGSSVDWIARVTNFEFKGEKNGILTGSFAFKVKGSFVFNEPTPAN	vOTU_52
618	6	k141_64688	g86	k141_64688_10437_11372	19	10437	11372	935	2.82372279453212	53.75	16	0.0030200243791787	2.8178514273787	3.52574813594324	0.0037708536213296	1.14923385100778	-0.610863786161106	Capsid/head-related	Phage Mu protein F like protein [PF04233.18]		1	1	1	263	635	g86_viruses_sorted	0.384141458697083	10436	11372	f	0	1	prodigal	v2.6.3	MNNQKYWQKREQKWIKSALYQDSQFETELTKYYQQALEEINSQIDSFYLKYANSQGISYSDAMKAVQSADIAKLSKEAKRIVRAKDFSDYANAQMKLYNATMAINRLEYLKSQIGFTLVKHGNKIEKSLRKHLTTAYQDEIKRQEGIFKDFNISQTQMQSDAESIVNASFHNATWSERLWSSMSGLQAQLGIDLTNIMTQGLDMRALEKHIKPLIKDDVKNTTYVAHRLAKTETARVQFQAQLDQLRRYDIKRVEWIAEPSACSICKAIEAKNKGLYPIDEVPEIPVHPNCRCTIAGDAQQEFEDYLNSHN	vOTU_54
619	7	k141_64688	g86	k141_64688_11432_12160	20	11432	12160	728	0.286382232612507	59	2	0.0003933821876545	0.11762244508699	0.430454242153128	0.0005912832996608	0.250867022279879	-0.57429632731833	Capsid/head-related	Domain of unknown function (DUF4355) [PF14265.10]	REFSEQ head scaffolding protein; Xu	1	1	1	264	636	g86_viruses_sorted	0	11431	12160	f	0	1	prodigal	v2.6.3	MKGALCMPNKSNLLDMNIQYFADPNNDPNQTGNNTDPKPKDPNTGNNNDDPKAKDPNQGGDDTDPKPNDPDDGNQSDTKYSADDVQKIVQEALAKAEEKRKADVEEAKRKAKMSAAQIKEYEAEKAKKQAEEATEKLKHYELRDSVRSQLTESGLTLTDSELELVVDKDEESTNAKVEIIKGLCQRITQQVKSELIKGPTPKVGGSKINNLTPEEFNKMSSQDRANLFKTNPEVFNKVVGGM	vOTU_54
615	3	k141_64688	g86	k141_64688_6851_7753	16	6851	7753	902	4.79553217231556	98.4761904761905	21	0.0053165545147622	6.84823476499756	4.07207777313906	0.0045144986398437	1.393405075405	0.51919891203656	DNA Packaging-related	Terminase small subunit [PF03592.20]; Putative ATPase subunit of terminase (gpP-like) [PF06056.16]; Phage terminase small subunit [PF10668.13]	sp|P68928|TERS_BPSF6 Terminase small subunit; Xr	1	1	1	260	632	g86_viruses_sorted	0.227570338160554	6850	7753	f	0	1	prodigal	v2.6.3	MNFEQKRESARKDYEAGMKYKDIAQKYDVSLNTVKSWRSRYKWQRAPTKKGVHPKPKKSANKSKKRVHPTIKKGAPKTETDAAIDELNNSDLRDKQKAFVLEYLRIYNATQAYINVYDSTYQTAKANGPKLLENARIQAQIKQIRAAKLRELSIEPFELITDIVKEAKADIGDYVEFGSWAEPLNERTKSRKKFKDKVGHELAADVVEKKPVLDADGNKVYTHHSYLYFKDQNKVDTSVIKKIKKGKDGAVIELQDKAKARDQLLEWLPKPEMGPKLGNDGFIDAINKSNEAWKEGDYEK	vOTU_54
616	4	k141_64688	g86	k141_64688_7719_9017	17	7719	9017	1298	5.28281557759319	70.5263157894737	19	0.0040699657762659	8.19559895769952	3.94309406065383	0.003037822851043	1.30822010271226	1.02407959804454	DNA Packaging-related	Terminase large subunit	T4likevirus-type	1	1	1	261	633	g86_viruses_sorted	0.0523207086396967	7718	9017	f	0	1	prodigal	v2.6.3	MKPGKKEIMRNRALFHFETFSRKQIMVLSWWLYDETKDKDALICDGSVRAGKTLVMSLSYILWIMYNFNNQQFGMAGKTIGSLRRNVVRPLKVMLVGRGYTVHDARSDNRLDISKDNVTNSVFLFGGKDEGSQDLVQGITLAGFFFDEVALMPESFVNQAVARCSVAKSKLWFNCNPAGPYHWFKQNWIDHLSDKNAIRIHFTMEDNLSLSEHIRNRYERMYSGVFYQRYILGLWVLSEGIIYDNFDKKTMVQSPPENAQFSKYYVSCDYGTLNPTVFLLWGFYDGTWYCLKEYYYSGRQTQKQRTDEQYANDLAKFLGDIKAKIIVDPSAASFITLLKSRGYDVIQADNNVLDGIRATQTAMNTGKIVFSPNCTNLFKELASYVWDEKAAEHGEDKPV…	vOTU_54
635	3	k141_64688	g86	k141_64688_28265_28885	40	28265	28885	620	0.66236262139599	116.666666666667	3	0.0010683268087032	0.323806922814784	0.563222757201095	0.0009084238019372	0.322192487297956	0.307703835760802	DNA Packaging-related	Helix-turn-helix domain [PF12844.11]		1	1	1	280	656	g86_viruses_sorted	0	28264	28885	r	0	1	prodigal	v2.6.3	MDIISKLDSPLSESALSRYLNGSRRLPYNIIGQIANALNVPPEKLIFKNSLPDAPKEKYTEINYFDIRDNTEFSYKKANIFDMNIGERLLIPNQTLGDYAGVKDICIFKMNASSLDHIMPNTVTVAVKQVKMEDLKDSDIVVFQNCHGLDIRLFFNDKKSKIISFVPRTTDKTKERFNYLYKDAWHFNIIGKVVLHTTQTKNPMDE	vOTU_54
632	0	k141_64688	g86	k141_64688_26563_27468	37	26563	27468	905	0.199376947040498	108	1	0.0002203060188292	0.0767022061151086	0.190305455020391	0.0002102822707407	0.168536907627211	0.0538249582707012	DNA replication and maintenance	AAA domain [PF13614.10]	sp|B8GW31|PARA_CAUVN Chromosome partitioning protein ParA; Xh	1	1	1	277	653	g86_viruses_sorted	0	26562	27468	f	0	1	prodigal	v2.6.3	MTNMKGGIGKTTDNDLLAIVGSQLFNKKILLVDYDQQRNTTSNITSTFQITNYNNSLAYAIENHNWLGSITKLSDNLDFIAGSFSSKGLVDWLNEQFPQGQKRDFAFQKTFEELKSVYDYVFIDCPPSADNLVQSFITTCDYIVQLQELKRFAMEGTRTFTDEVLLKLIEAYKETVHFQIIGILPVLFSSRMRTQNKNLNILKERYGESNVFSTIIKGSDRLEAYGEDGIRLKDYCDRRIWSIFADIFCELEERIEYYEATGDTEGFTYTPQFADSLKNRTLAKGKEIEINGIATTNEPIK	vOTU_54
609	20	k141_64688	A	k141_64688_2653_2982	8	2653	2982	329	2.4655817316647	125.578947368421	19	0.0074941693971571	2.2079110652286	3.51752574970067	0.0106915676282695	1.25770467320627	-0.836399864329238	Enzyme	Protein of unknwon function (DUF3310) [PF11753.12]	REFSEQ nucleotide kinase; Xu	1	1	1	254	624	g86_viruses_sorted	1.3486927407649	2652	2982	f	0	1	prodigal	v2.6.3	MARNDVEEFTLRPGYYQQNGQDLIEHLSDLFTPDMFVGFMTGNIFKYLTRWQQKNGVEDLQKARVYLNRLIEFETEDTSYSKEKNNADKEIKKVCSSNDHRNSRVKPGY	vOTU_54
631	19	k141_64688	g86	k141_64688_24247_25239	36	24247	25239	992	13.9154020758204	133.531914893617	47	0.0140276230603029	48.3958829381708	8.60207074186164	0.0086714422801024	2.79960067578153	1.89788900250052	Enzyme	Glycosyl hydrolases family 25 [PF01183.24]; Bacterial SH3 domain [PF08460.14]		1	1	1	276	652	g86_viruses_sorted	0.0531535980374852	24246	25239	f	0	1	prodigal	v2.6.3	MLAALLLFVPVFSNNANAARDQGPDWSKFQGPNGVKGYDSDKFVLCQLGGTYGGTFIDQWTYTSQLTAAQNMGLRAHTYIWYGVGGSSQLGQMALDYYLPKVQTPKGSIVALDYEDGASASVADNTDAILYGMRRIAAAGYTPMYYSYKPYTLNHVDYHRILNEFPNSLWMAAYPDYQVRNQPYYGVFPTMDGVAIYQFTSTYVAGGLDGNVDLLNITQNGYSKKPQLPNYQQSAAPPITNKWIDALGDTWHAEKGTYTVRDASYLRWGARTSSTALSLMTYGSQIKYDAYSIHGGYVWIRQPRANGTFAYIATGAAPYGWRTDYWGNFQ	vOTU_54
636	4	k141_64688	g86	k141_64688_29147_29317	41	29147	29317	170	5.80607741200217	91.3333333333333	15	0.0341533965411892	9.63801982529021	2.95126249531945	0.0173603676195262	1.05285146862583	2.71150774990968	Enzyme	Host cell surface-exposed lipoprotein [PF07553.15]		1	1	1	281	657	g86_viruses_sorted	0.0354522615902982	29146	29317	r	1	1	prodigal	v2.6.3	DHLNANWNENALKKAKSYQDDMAMSESAIRDQLTSSSGEKFTAEQADYAIQHLHDK	vOTU_54
606	17	k141_64688	g86	k141_64688_1_375	1	1	375	374	6.72874294120544	63.5882352941176	17	0.0179912912866456	12.705008420117	3.60750905211946	0.0096457461286616	1.1973063109051	2.60688001111971	Hypothetical			1	1	1	251	617	g86_viruses_sorted	0.134848509889537	0	375	f	1	1	prodigal	v2.6.3	ACCALQEVHSKPVSQLYEITDNTYRFAPLSAKTHKTPWEAGDLIQLQNTGVAVKVLGLKDFHYDFTDFVVHYALQIIQEYPPQVVRQILREHRHPYAQSTLYHKKALKNSEPKIISIKVTMKTP	vOTU_54
607	18	k141_64688	g86	k141_64688_541_1137	2	541	1137	596	1.29821122226175	69.8333333333333	6	0.0021782067487613	0.830949058547899	1.24894404650079	0.0020955437021825	0.52158165290944	0.0944572637594585	Hypothetical			1	1	1	252	618	g86_viruses_sorted	0.932202058280135	540	1137	f	0	1	prodigal	v2.6.3	MKGLYRMKKYLGFTFTDAKGISKTFKIGLPIIPWQAALVIKACRESYKDDYGVPEQDFERIFRLLVAYDANQNSDLKLYDDFMRQNSKLNDLEGSFLSGIDWLIQPRHVYKAFYAYQFTYGVQDNLYNIYFGDDKSLKSSFFLNLNLQGHFWNIKSSKTQTKMFQTEFTKEQIKETFPKIPSSMYQKVKIPDNAFDNR	vOTU_54
608	19	k141_64688	g86	k141_64688_1629_1796	5	1629	1796	167	0.117016317016317	66	1	0.0007006965090797	0.0433442088786278	0.210116013664014	0.001258179722539	0.167466319183475	-0.555930870766301	Hypothetical			1	1	1	253	621	g86_viruses_sorted	0	1628	1796	f	0	1	prodigal	v2.6.3	MTTYDEYEIERDLCDEDLPVLEEIGGSVDKFWKLYNQSKIKYDEKGISYLVNKEE	vOTU_54
610	21	k141_64688	g86	k141_64688_3636_3947	10	3636	3947	311	5.31824894339342	37.05	20	0.0171004789176637	8.51919716626367	4.79092499523223	0.015404903521647	1.42906318769205	0.368999742420644	Hypothetical			1	1	1	255	626	g86_viruses_sorted	0.198802845017654	3635	3947	f	0	1	prodigal	v2.6.3	MKYFRFQEPFYSLVAANSKEEAIKIYKEHDNYWCMDINPEDIIVDQEPYHHLSGDEKRLVSLHLLKNNPKVRKELLEQAASKEQILIDSFSYEEYVHPENYDY	vOTU_54
611	22	k141_64688	g86	k141_64688_4061_4333	11	4061	4333	272	0.237436564358706	88.5	2	0.0008729285454364	0.0937737974542151	0.396129034967715	0.0014563567462048	0.25131477893875	-0.631449018951989	Hypothetical			1	1	1	256	627	g86_viruses_sorted	0	4060	4333	f	0	1	prodigal	v2.6.3	MTVKYSNKIDKKDMMRHINFMENEFGSMVNVPEDHPELQLLRNQLDTRSDEELLPAVAKLRKQRKQISEIQAKLNLSWFRVATILTSYGI	vOTU_54
612	0	k141_64688	g86	k141_64688_4914_5372	13	4914	5372	458	0.240775890775891	71.5	2	0.0005257115519124	0.0957915057562099	0.413835620836788	0.0009035712245344	0.251185221547761	-0.688972579654696	Hypothetical		sp|O34055|ARPU_BPO12 Putative autolysin regulatory protein ArpU; Xu	1	1	1	257	629	g86_viruses_sorted	0	4913	5372	f	0	1	prodigal	v2.6.3	MGLFDEIDIKASRVAARNVLQRVIMLSRIADVKLETLKSPLISNMPKSASQTNSLESRIINQLGRSVEAQRELKQIIDAVYKLDIEERLIIYYSYFEANKKKDFEIAELIYHNLCSLRTMQNKRDKALLDFCEYYKHGELLVFRPKNHIVTG	vOTU_54
613	1	k141_64688	g86	k141_64688_6189_6350	14	6189	6350	161	0.308514851485148	101	1	0.0019162413135723	0.126475785852872	0.19277563597396	0.001197364198596	0.168467416451911	0.687012467744622	Hypothetical			1	1	1	258	630	g86_viruses_sorted	0	6188	6350	r	0	1	prodigal	v2.6.3	MNLRKYKPATKTIIVIIADINFEFFILILCSSLIFNIGDTIIDKRNKNILITV	vOTU_54
614	2	k141_64688	g86	k141_64688_6456_6722	15	6456	6722	266	1.00542645861667	59.6	5	0.003779798716604	0.57908084819154	1.07613560538282	0.0040456225766271	0.459135325417078	-0.154005023904259	Hypothetical			1	1	1	259	631	g86_viruses_sorted	0.301492694628421	6455	6722	f	0	1	prodigal	v2.6.3	MLKFPNVETLDRKLNKQILNQYRDRVCTTKDIKHTFKDIQAAKANNNSVWLDEYNYLLLTIKRLKQRGCNVQKLEHTFNKCETKLLKT	vOTU_54
620	8	k141_64688	g86	k141_64688_12163_12999	21	12163	12999	836	2.54479311129233	76.625	16	0.003044010898675	2.34860670173261	3.26440299501276	0.0039047882715463	1.12372410457451	-0.640379503110243	Hypothetical			1	1	1	265	637	g86_viruses_sorted	0.0732500793232862	12162	12999	f	0	1	prodigal	v2.6.3	MTDTTKSGDLFNPEVLAPIVSYEVKHALKFTPLADLDTTLVGAPGTTITMPAFTYLGDAQDVPEGTPIPLHKLGTTSKQVLIKKAGIGSQITDEAILSGYGDPVKESTRQIGLSIADKVDNDMLAAAQGGTQTVTMTPTVDGIQSGLDIFNDEDDSQVVLFVSPKTAALLRKDAATQKVGSDVGANQLITGTYANILGVQIVRSRKLKDTEALFIKQGALRLIMKRAVQLETQRDIINKLTIMTADEHYATYLYDDTKVIVGKVGATTTKAASAAKED	vOTU_54
621	9	k141_64688	g86	k141_64688_13374_13670	23	13374	13670	296	0.14006734006734	55	1	0.0004732004732004	0.0529439622694557	0.218558674035834	0.0007383738987697	0.166683090276088	-0.470901600387199	Hypothetical			1	1	1	266	639	g86_viruses_sorted	0	13373	13670	f	0	1	prodigal	v2.6.3	MRLTHFVKFYKENNSGYNPDTGQYDDSNQLIDVIPANVTDLGADREKELFGDLDTDLKVVRTFQPVNFNWSYCLISGKKYAQTKVLSHKSLIVGEKHE	vOTU_54
626	14	k141_64688	g86	k141_64688_19434_20225	30	19434	20225	791	4.8590631426441	110	26	0.0061429369692087	6.99376725610064	4.93064508245477	0.0062334324683372	1.66490265963278	-0.0429946696261875	Hypothetical		sp|O31977|YOMH_BACSU SPbeta prophage-derived uncharacterized protein YomH; Xu	1	1	1	271	646	g86_viruses_sorted	0.303293390330839	19433	20225	f	0	1	prodigal	v2.6.3	MYDFKDLSPNNEYKLDIPSEAMSFKNEAGFFVYLEELISGYRTLQVTGRELLGYSVKEETPPGMDGALLESFNLPTRDISIKYSLKASDPKDFRKKFNKLMFYLSNQDLIFNFKDEPDYFFKGILSDADTPDGGQLEVASSFTIHCSSPWKFSKLQRKEVANGGIIKDDDLIYPVVPETISFASTAANFKFTNQTQNQTFSLGTAHSNVVLKPNTGEVTADNKPILNDIGMFSELENLSIKNGDLIQITNGSTAVIQYRRWLL	vOTU_54
629	17	k141_64688	g86	k141_64688_23687_23992	34	23687	23992	305	3.66134171559073	115.7	10	0.0120043990675106	4.27332818136383	1.88047912875657	0.0061655053401854	0.750366221590698	2.37332456551538	Hypothetical		REFSEQ hypothetical protein; Xu	1	1	1	274	650	g86_viruses_sorted	0.0321098488419582	23686	23992	f	0	1	prodigal	v2.6.3	MHSIFGLSWDEWAAIAAFITSLSIFGGWIFRKVSGNVLRPVFEQLKDLTDNIRNLNNTLTEQKRNLEEIDRRLDEHDITLTSHNDRLNFLEKKEQKNNEQN	vOTU_54
630	18	k141_64688	g86	k141_64688_23979_24200	35	23979	24200	221	0.670368891825585	135.5	2	0.0030333434019257	0.328145927918764	0.365044628344229	0.0016517856486164	0.250715111812764	1.21781356246836	Hypothetical			1	1	1	275	651	g86_viruses_sorted	0	23978	24200	f	0	1	prodigal	v2.6.3	MNKIKFNFNYKSKAAWATLTTAVVTGVLGVLTALGVTVPADLGSQITGAVTAILGVLGAFGILTTNTDDPNQK	vOTU_54
633	1	k141_64688	g86	k141_64688_27434_27724	38	27434	27724	290	0.32840793857743	118	2	0.0011324411675083	0.135722545395421	0.374275518406263	0.0012906052358836	0.251028508852652	-0.182718608489829	Hypothetical			1	1	1	278	654	g86_viruses_sorted	0	27433	27724	f	0	1	prodigal	v2.6.3	MALLPQMNQLSNRKQLTAQNIKIKNDIKPNIGSKKYLAKERKPVQVDPPTLEMIRNIAYAKDMTMYEVVQTAIEAYLNTLSDDEKRLYNRRPNKYI	vOTU_54
634	2	k141_64688	g86	k141_64688_27838_28272	39	27838	28272	434	1.37154094934722	86.3333333333333	12	0.0031602326021825	0.8958909146928	2.38770915230532	0.0055016339914869	0.879975793657482	-1.15476835872333	Hypothetical	Domain of unknown function DUF1828 [PF08861.14]	REFSEQ DUF1828 domain-containing protein; Xu	1	1	1	279	655	g86_viruses_sorted	0.614394588152214	27837	28272	r	0	1	prodigal	v2.6.3	MNKAPLLGKRGITLETKKWIDDYLNWLKKGYSVQILEDIDQIVTPFENTIGDNIVLYVAELKSGHVELTDDGETINNLELFDFEFTPIRTHTVQSIADSLNVEVTEGKELRVIGPKKRFPEMKQNLIQAILRVDDMLMLQSKNI	vOTU_54
617	5	k141_64688	g86	k141_64688_9031_10437	18	9031	10437	1406	0.647340345658711	61.8	5	0.0004604127636263	0.319137839264226	1.06840565203735	0.0007598902219326	0.45879982279404	-0.917753855732544	Structural protein	Phage portal protein	SPP1 Gp6-like [PF05133.18]	1	1	1	262	634	g86_viruses_sorted	0.15139543774691	9030	10437	f	0	1	prodigal	v2.6.3	MVLLKGNVDENGNYLFPPEQELSFQDIQDFVDNHKEQLHKKYLDNLHWYKAKPPNNVNSDQNHNHLVANMDKYLVDTLNGFFVGIPPTIKVEDKATDQALQDWLIQADFTDELSELSKQASLYGRTYLLIYNDENTETKVTVVPPYSAFMIYDDTVAENPLAFVQYQQKQNSGDQEVINVYTSQTSATYISGKLINMRNHLFNNVPAVEFYDNTEKTGLTDGVHTLIEGLNNALSKKADDVDYFADAYMKIINAELDDDSIDNIRKKRLIVLNNTSGDQKDPDADFLNKPNADETQEHLIDRITNLIFQISMVANINDEIFGTATSGRSLEYKLLSMRNLTSNKERKFTKQLRKVFQIVSKTVDFGTSEQDISNDIQFQFVRNLPNNNADEANTAKTLD…	vOTU_54
628	16	k141_64688	g86	k141_64688_22546_23637	33	22546	23637	1091	0.242774419197183	93.5	2	0.0002225246738745	0.096059916119648	0.39181658317577	0.000359135273305	0.251296653992075	-0.593092512816692	Structural protein	BppU N-terminal domain [PF10651.13]		1	1	1	273	649	g86_viruses_sorted	0	22545	23637	f	0	1	prodigal	v2.6.3	MTLMPKKFTIKQRLDRKYNGENKPIIIRQGDMGTLIECQIFSEDNNPYDLTNCTVTFTLQGASGLPVLDEPCSIIDTINGFVRHAITQKDSRYAGKVKHAFFRISKANEGLIESTGDIDIIILEMPTITPDDYHKIISNFKGKTKGDLTNPNMIGLTFESENQRDKIFTVKQTEVRQEVYDAFNDPKLTEMYMDSMDLCSGIIYNFKIDSRATKVQINNISYKSTDFKKYLFGQTGLDNIKRPFDSILDCQRQCAESDAEQKFYNQPLLTPKFKLGLYNQSNIKGVTGLKFDSYGYMTSFELDLTTTNYLTSDNYLLIHVKSSESTESKTIQPTFPFILSGTSIKRALLFCTQIECIQYYLPE	vOTU_54
622	10	k141_64688	g86	k141_64688_14025_14432	25	14025	14432	407	0.129211403184006	74	1	0.0003174727350958	0.0480643187511997	0.205148876404255	0.0005040512933765	0.167840409413457	-0.452438560449323	Tail-related		sp|O48448|COMPL_BPSPP Tail completion protein gp17; Xs	1	1	1	267	641	g86_viruses_sorted	0	14024	14432	f	0	1	prodigal	v2.6.3	MITLRKSPEQDVFDWFFKWSVNNGYDTYDYLPPESEHVAYPFVYVGNVQGVPDATKTELTGSVYLNIDIWGTRKQRLTVNQIVERFFHAAIGYIRTPNYFYYGQPNQQSKRLQLDTSVPNTILMRGLLELKLDIL	vOTU_54
623	11	k141_64688	g86	k141_64688_14442_15050	26	14442	15050	608	1.82870866554077	59.3636363636364	11	0.003007744515692	1.3997179988717	2.3674983318422	0.0038939117300036	0.836498123398683	-0.644101464462749	Tail-related		sp|A9CRB8|TAIL_BPMR1 Putative tail protein; Xu	1	1	1	268	642	g86_viruses_sorted	0.07359998041353	14441	15050	f	0	1	prodigal	v2.6.3	MAANEVLRFEGKSIVTFFRLLKNAAKEAATLLPGQTSAEFDPQRDSDSTVTKDGSFQTSSSLETDLEVDFINNTSAIADQFYDSVLNNEKMEIWLVNTARKNAAGQYFAWYMQGTVSEDDNSNDADDISERDVSFSITGIPQRGWLDLSQDQQEQIDYVFRGLKPVTTDSTGKETTGGAAWAATDAGVNVPNPTAQSNNTNK	vOTU_54
624	12	k141_64688	g86	k141_64688_15521_15895	28	15521	15895	374	0.520667718592454	49.3333333333333	3	0.0013921596753808	0.243549456872262	0.672827195813602	0.0017990031973625	0.324015942319729	-0.469604909350423	Tail-related		REFSEQ tail assembly chaperone; Xu	1	1	1	269	644	g86_viruses_sorted	0	15520	15895	f	0	1	prodigal	v2.6.3	MAYLGFQNIADIECMTLAEYYLRIEAYQLQQAQIQGQLALQAWFNQAVQATKGTGKKPKPKYKKFKDFYDIEQVNADIRATFEGGTTKKREQLNENELIARRYNEWQKMQAQKKQNKQKKGGKT	vOTU_54
625	13	k141_64688	g86	k141_64688_15892_19431	29	15892	19431	3539	6.14005801075997	81.1290322580645	31	0.0017349697685108	10.6885930892057	6.24310328540597	0.0017640868283147	1.99479226437268	-0.0516571457020345	Tail-related	Tape measure protein [PF20155.3]	REFSEQ tail length tape measure protein; Xu	1	1	1	270	645	g86_viruses_sorted	0.444661259607739	15891	19431	f	0	1	prodigal	v2.6.3	MSETYSVKAVLSAVDNGLISTIDKAISSLNGITKKSGVFGNTAGNSFRRASESASDFTSSVARLATAIGVTQAVTAGINAMKNSMGSAVSRMDTLNNASRVFKNMGFAAGDTSKMMDKLQDSIKGLPTPLDEAVKGVQMIASSTGDIGKSQEIWSALNDSILGFGGSTADVNNAVLQLSQAFSNGKIDGMTWISMMNSQMGPVLSAIAKQMGLTTGQLKDGLASGKISVQQFQDALIELDKNGGGGLASLHQIALTATGGISTSMQNAKTSVVRGLTEMLKGFDTFAQSVTGLSLSQIIAQIGTAVEGVLDKVAANIPKAAGYFKNLGLTANQSKGLITGFVTAAMGIGALVALAPVIGSVVTAFGGLFSIVGKVTNAFAGLVSFFVSPWGAAVLAIGL…	vOTU_54
627	15	k141_64688	g86	k141_64688_20237_22363	31	20237	22363	2126	20.6987347378245	120.451219512195	82	0.0097359994063144	103.837407087327	15.2969807497487	0.0071951932030803	4.76797800380118	1.13292342870906	Tail-related	Prophage endopeptidase tail [PF06605.15]	sp|Q0PDK6|FIBER_BPSPP Tail spike protein; XpXrXs	1	1	1	272	647	g86_viruses_sorted	0.126104061214255	20236	22363	f	0	1	prodigal	v2.6.3	MLLINHDEQVIKRIPASKMTELIETQELNAADQLTGTIISSDYLEDFKNAEYVAITDNVKNEYHVFAISNYKFTDTNQINFSGISQAQFELDADGFIQDRRFRMADFAKVVEPIFTGSRWTLRKIPADIPVGTINFYFTSRLEALKKVIEFYDVDVQFSYEIKNNQITNRYVDIYGQLGTDTGKRFAYGSNLLSIVKETSTTDLYTAIVPRGDGIAKQDENGQDTGGYSRKIDIKDIEWKKADGHPVDKPKGQYYLEAPDRTAIFGLPNGKPKVLIKDFDGVKDPNDLIRIAYLDLLNISRPKIQFSTSITKIGDVQLGDAVTIVLPKFKIEYKTRIFKLTLDLLTGTRSVAQFGDYLVKTAYEREYDMWLKQKQNQETQDDINDQLHETIVDNKNEQD…	vOTU_54
362	5	k141_65583	g86	k141_65583_5907_6713	10	5907	6713	806	29.39982629099	33.6111111111111	72	0.0364762112791439	214.784300085793	17.7405655379262	0.0220106272182707	4.75937784680907	2.44974472049551	Anti-restriction modification/Host-persistence	BRO family	N-terminal domain [PF02498.21]; Phage antirepressor protein KilAC domain [PF03374.18]	1	0	1	306	758	g86_viruses_sorted	0.170116775168966	5906	6713	f	0	1	prodigal	v2.6.3	MSTDIIQLFDFKGHQVRTLTFETGQTWWVLKDVCDVLGIKNATDVAKRLDQDEVTRFNLGGLSGESNIVNEAGLYKIVLRSDKPEAHEFQRWVTHDVLPSIRRHGAYMSEDVVERTLSDPDYLIRLATTLKEERAARTVAEKQVGELQPKAKALDLLADASGSYSVAEAVKMLSGAGCAMRVRDLADWLSSHGWVYRRDGHWVASQMQVNAGRLMMRAYQSTGRLKDGSSFAFAPQVRLTAKGLSLIARHVSQDRLDAIQSKDLRRAA	vOTU_55
371	14	k141_65583	g86	k141_65583_10343_11326	21	10343	11326	983	18.9137681914986	28.9591836734694	49	0.0192408628601207	92.2323695508838	12.5916856095216	0.0128094461948338	3.33948214891473	1.89313261759209	Anti-restriction modification/Host-persistence	DNA methylase [PF01555.22]	sp|P14243|MTC9_CITFR Type II methyltransferase M.Cfr9I; XhXp	1	0	1	314	769	g86_viruses_sorted	0.17437069684238	10342	11326	f	0	1	prodigal	v2.6.3	MSEPYYQDPSVCLWLGGALPVLEGMPESSVDCVVTSPPYYGLRDYGVGGQIGLEDTPDRYVDRLAAVFHAVARVLRPDGTLWLNLADSYAGSGKGRKADGTRGTATGKQASDRGACAGRLNRPCRTVRRKSLLGIPWRVVFALMEDGWILRNDIVWHKRNAMPSSASDRLTSKHEDVFLLTRSEHYWFDLDAIKVPATVQSEAALSWDRDSDEPRRPGQAYSQHRHGRKEQHGPALSTANPGDVWDIPNQPFAGAHFAVYPERLPATCIKAGCRPGGVVMDPFSGSGTTGLAALKAGCRYVGIDISRDYLDLSLHTQLAQGTLEAAS	vOTU_55
360	3	k141_65583	g86	k141_65583_4372_4758	7	4372	4758	386	26.6428448567106	64.015625	64	0.069022914136556	172.02906457776	13.5356177726469	0.0350663672866499	3.99354544953301	3.28210289571049	DNA Packaging-related	Cro/C1-type HTH DNA-binding domain [PF13443.10]; BetR domain [PF08667.14]		1	0	1	304	755	g86_viruses_sorted	0.085567222649168	4371	4758	r	0	1	prodigal	v2.6.3	MKQIDTFTDQAIKTIESTRQEVGMTTQELIRRSGIRRSTFFRKMRGDTSFTTEDIDALAKAMGVDPFLILSNAAERADTLKKTHLDLSQLPEDEKVAYVLDKVKAGDQTLAAMHDPNKEKEAEGGDGR	vOTU_55
369	12	k141_65583	g86	k141_65583_9000_9488	18	9000	9488	488	13.7380419699568	31.8	35	0.0281517253482721	49.6694465169298	8.76097941069875	0.0179528266612679	2.4108978612719	2.06440207990906	DNA Packaging-related	Single-strand binding protein family [PF00436.29]	sp|P9WGD5|SSB_MYCTU Single-stranded DNA-binding protein; Xu	1	0	1	312	766	g86_viruses_sorted	0.257087017755684	8999	9488	f	0	1	prodigal	v2.6.3	MAGDTYLTVVGNLTADPVLRTTSNGGTVVNLTIASTPRQYDRNTSQWVDGEALFMRCSAWDSTYSPMASNIQASLAKGMRVIARGRLVQRSYQDREGNNRTTLELHLDEIGPALTRNTTQVTKHPNASNNSNSNGNSGRQAQAPSLPPQDPWGGAGNDEPEF	vOTU_55
359	2	k141_65583	g86	k141_65583_3906_4382	6	3906	4382	476	24.5590815588575	105.6	70	0.0515947091572637	144.975060032332	13.3935236967108	0.0281376548250227	4.15245727225178	2.68890373340119	Enzyme	Putative metallopeptidase family (DUF6782) [PF20573.2]	sp|P10426|YIM2_BPPH1 Uncharacterized immunity region protein 2; Xu	1	0	1	303	754	g86_viruses_sorted	0.198677899268204	3905	4382	r	0	1	prodigal	v2.6.3	MADKGPRLLDGLTSTMTYGQMRRYADTLNVTIGSALLPEGMTGFYDEATRTILIDRQLIYCQKRCTLVHELIHWQHADGTRDGVYGPRLERRTRRETALKLINPLEYQTAEAMYEGDPYQIACELDVTLQIIQDYRILLDEQLTHAPRRPIGRQRWKR	vOTU_55
354	38	k141_65583	A	k141_65583_2_109	1	2	109	107	4.4047296701898	45.9333333333333	15	0.0411656978522411	6.04324396584044	3.43035451247551	0.0320593879670609	1.09818792303577	0.887257214612942	Hypothetical			1	0	1	298	749	g86_viruses_sorted	1.15211110932716	1	109	r	1	1	prodigal	v2.6.3	MHITLRHKSARDRSTTMVGVLLAIILPASLITGSLA	vOTU_55
356	40	k141_65583	g86	k141_65583_2202_2402	3	2202	2402	200	11.0530559372908	71.25	32	0.055265279686454	31.7273380160298	6.62136993338861	0.033106849666943	2.0749108462869	2.13584405895453	Hypothetical		REFSEQ hypothetical protein; Xu	1	0	1	300	751	g86_viruses_sorted	0.0554239769547138	2201	2402	r	0	1	prodigal	v2.6.3	MKFGMRKPSPKRSFKARTTGKWKRQAKKALIPGYGKKGMGWIRNPRKAAYNKIYRKTTFSLWDLFK	vOTU_55
357	0	k141_65583	g86	k141_65583_2399_2983	4	2399	2983	584	28.1230576294622	42.7260273972603	73	0.0481559205983941	194.300741835702	16.9651712451928	0.0290499507623164	4.7133282489827	2.3673051811483	Hypothetical			1	0	1	301	752	g86_viruses_sorted	0.24551364767273	2398	2983	r	0	1	prodigal	v2.6.3	MKRPVAAIAAALALVLGLSGCGAANSTQTQPADKTATASQTPKKNSRGNIIKHIGDEAGITGEDGKDVADWTVTNIIPDPTCSNPEHQQPEHGHFVEFDINAKTTENYDPDQYGSLDVGTAYRWQLIQKDGTQWNGMPGSSAAESCMVQTEKLPGSLNQNAKARGKVIFDVPSLDGTLYYPQMGEGHGWEYPLQ	vOTU_55
358	1	k141_65583	g86	k141_65583_3050_3955	5	3050	3955	905	25.4476427827397	41.9032258064516	62	0.0281189423013698	160.092893017469	14.4909141817147	0.0160120598692981	4.03911270262668	2.71265731057707	Hypothetical			1	0	1	302	753	g86_viruses_sorted	0.312416688975345	3049	3955	f	0	1	prodigal	v2.6.3	MLYTYVYVVCPLKCSLLVAMLLYMKRVLRIFAGVVVGGVVLFFLAAAFAGSPVIGVVLTLLLVWILVWRHRRAHGARRPDGQPSHRGATPWHARKTQGEGSSDGSARVDEEKHAGLGFHVQPRPDDHEETPQEREARFRRSYLADMDCTPCNEKPDGMVVAEVEDCRGVDVGRRQDHQDLFARYGKGTWMWVWVTRSHVQSDPHRKWPTIEVWLDGESAGCLTPLQTSRHYLQVPEDGCVTQAHICQDPHTGRYHMRVELPPKHEEIDLSPYIIRDQAVAASDRQIIASIADGRSDAVAHG	vOTU_55
361	4	k141_65583	g86	k141_65583_4855_5127	8	4855	5127	272	13.1808323646439	77.0625	32	0.0484589425170733	44.1516838246416	6.51132606214822	0.0239386987578979	2.06134569969332	3.23551081387656	Hypothetical	BetR domain [PF08667.14]		1	0	1	305	756	g86_viruses_sorted	0.0405841122320528	4854	5127	f	0	1	prodigal	v2.6.3	MRLKQSSTRVIRAVRAEAARCGYSGKDVAKALGRDPKYVYERFRFQRPFSTEDLNQVAEWLGITFDDLIKSAEFDASMHRQDLSDSRLAA	vOTU_55
363	6	k141_65583	g86	k141_65583_6710_6898	11	6710	6898	188	10.7124032997632	44.1379310344828	29	0.0569808686157616	30.460086677024	6.66666878068753	0.0354610041525932	1.9715409405443	2.05206721091915	Hypothetical			1	0	1	307	759	g86_viruses_sorted	0.15509310888719	6709	6898	f	0	1	prodigal	v2.6.3	MTKALLREDEAKEYVGGLPERTFDKYFGDHVIRLGKRNYYRPKDLDDVVASLAYGSQPEMGK	vOTU_55
364	7	k141_65583	g86	k141_65583_6895_7002	12	6895	7002	107	7.07669291121725	38.7826086956522	23	0.066137316927264	14.2244413888248	5.47412305133649	0.0511600285171634	1.61538045530227	0.992069610982688	Hypothetical			1	0	1	308	760	g86_viruses_sorted	0.128722564634616	6894	7002	f	0	1	prodigal	v2.6.3	MSREELAQLELERLDPATRALYGLGGGSDGSDHTP	vOTU_55
365	8	k141_65583	g86	k141_65583_6980_7249	13	6980	7249	269	14.2684374971739	29.9375	32	0.0530425185768545	53.6102466725261	8.14835913243606	0.0302912978900969	2.22914408134835	2.74548353152476	Hypothetical			1	0	1	309	761	g86_viruses_sorted	0.187560482455382	6979	7249	f	0	1	prodigal	v2.6.3	MALITPHEIRSRRITTRGWLHQSYDADEVDDLLDDAADSLEQVSLWALITHSRMHALQAGHRRHRRSLKRRRKTIKHIKRKRKSNEQVV	vOTU_55
366	9	k141_65583	g86	k141_65583_7736_8374	15	7736	8374	638	6.41677412463352	23.75	16	0.0100576396937829	12.3321591930549	4.33508793734229	0.0067948086792198	1.20395163373458	1.72904469661623	Hypothetical			1	0	1	310	763	g86_viruses_sorted	0	7735	8374	f	0	1	prodigal	v2.6.3	MMQGQEKKSWYTDLKPDEIAGKHVRAVFGDDIVVESCLVYGKEDESVRLGSNRPGQEYLGPVVLVYGDDGHLHQLSDWTSLDLVWDERDWKQIEDHPLRHGDAVVANGRLYKVSAIMPGKYYSQILTDTPLGQCIPMYLVSCALRRKGAIPSVSGYYEDKGGLHWVRAAGDKEDKPWRMVEPYAVMIPPMSCDEMLDRVPLTPVHFESGKAE	vOTU_55
368	11	k141_65583	g86	k141_65583_8517_8792	17	8517	8792	275	11.1859449869715	34.36	25	0.0406761635889872	33.4976034936411	6.11426600672578	0.0222336945699119	1.7562183695618	2.88784075383016	Hypothetical			1	0	1	311	765	g86_viruses_sorted	0.264221877323812	8516	8792	f	0	1	prodigal	v2.6.3	MSMSHVHGYTTHVPEEGWRFDCDHTGCDRHITIHAYGYVFDSATGGEDHLVCGVNDAVSAFVLGATHYGWTRSTQLSLRCYCPEHSKEARS	vOTU_55
370	13	k141_65583	g86	k141_65583_9516_9938	19	9516	9938	422	13.0652387242918	29.3939393939394	33	0.0309602813371844	45.4035674541723	8.40299535532468	0.0199123112685419	2.29485004516416	2.03161133721642	Hypothetical			1	0	1	313	767	g86_viruses_sorted	0.0732554694132888	9515	9938	f	0	1	prodigal	v2.6.3	MSRLGMELFRVVIDVPKGLLLKSNGSQGVVHANAARARDLRRLGYIKGRSLRMPNTVSEPIDMLTVIRYPRRTAKADAPNLYPTVKHLEDGLVQAGVLADDSYQYVKQHIFMVGEPTGRPRTWQVVITGHRIEQEDSHDR	vOTU_55
373	16	k141_65583	g86	k141_65583_11781_12674	24	11781	12674	893	14.5489670833249	27.2647058823529	34	0.0162922363755038	56.0361930579908	8.82104246638382	0.0098779870844163	2.37304770541344	2.41374187458366	Hypothetical			1	0	1	315	772	g86_viruses_sorted	0.702158715297931	11780	12674	f	0	1	prodigal	v2.6.3	MAGRRGYAKLKNDFYLNGKIRELRACCPSAVGAFVFAIAYCSDNLTDGRIPGRDLRYVLGVTDEEIDAMCAVDLLEPDGDSGYVIHDYTEHNCRRDQVEKKREKNAEDYRKRRHGHYSDSKSEDSDDFQTDESDLSRTKHKNTRTQEDLSNDKSPYSPPPGGEGDDEPEYRQPSSQPTREYEQIMSIYPNHDNPDDGLRELKRVLHRKSPHISFAALLNGAQILADENRDPQYVPTLGNWLRNGGWKNKPKPRARHPDRTASRSQQNLDHNRQVVARALALDQEQERQQQAGKEPTA	vOTU_55
376	19	k141_65583	g86	k141_65583_13458_13808	27	13458	13808	350	19.690665621951	41.8723404255319	47	0.0562590446341457	97.412355186238	10.9850478474289	0.031385850992654	3.10475769973965	2.80396044279142	Hypothetical			1	0	1	316	775	g86_viruses_sorted	0.376849184483644	13457	13808	f	0	1	prodigal	v2.6.3	MSRHALPVKWDGWPIVWDHWEPMDGLLICGKGLGGPYRCPWCGTRAMPRSITGQAIRILPNGMPSLISLVLYRCMTCGYATVSSLDAHTPARWQDWVLDEDDYSDAGSYNKKESKR	vOTU_55
377	20	k141_65583	g86	k141_65583_13805_14068	28	13805	14068	263	7.68657060432068	38.0526315789474	19	0.0292265041989379	16.5667658947772	4.52210165110405	0.017194302855909	1.36323571390244	2.32129258421342	Hypothetical			1	0	1	317	776	g86_viruses_sorted	0.177924438552692	13804	14068	f	0	1	prodigal	v2.6.3	MSDMTIPAHTLACDWPRCDQTAHDGEYSAWESYDSAVMMFADPDNDGEWLHKDGRDYCPKHWHIDDDLDERVPGLDPEDSKNLEEHA	vOTU_55
378	21	k141_65583	g86	k141_65583_14065_14250	29	14065	14250	185	7.67725339232098	43.4166666666667	24	0.0414986669855188	16.4164911143375	5.54689776409227	0.0299832311572555	1.66378077988548	1.28043048338095	Hypothetical			1	0	1	318	777	g86_viruses_sorted	0.241427543610762	14064	14250	f	0	1	prodigal	v2.6.3	MSRVDQERKAMDDLRNKVPVEEIQRKYKYSLPVIQAMQDMISRESKNQSDTLDLEMEGPEF	vOTU_55
379	22	k141_65583	g86	k141_65583_14247_15017	30	14247	15017	770	36.7499348149258	48.3030303030303	99	0.0477271880713322	325.975323298225	22.3075274000859	0.0289708148053064	6.2444973616277	2.31282144557993	Hypothetical		REFSEQ hypothetical protein; Xu	1	0	1	319	778	g86_viruses_sorted	0.201432816076186	14246	15017	f	0	1	prodigal	v2.6.3	MTTPRCPICEDLPRGPLCKTHRQELAKTIHGLRLGMHELKQVERREIRYNAHGGGSAHPAFAPTPIDISAADLYDQAEDTIQDVAGDIGLWGGKAPQLLTKLAARMGRLADAPNSGRDYKQLTNALHRVKMRTMPSQDRIIHGHCLNPECRAQLVGLPDDTMVTCQECGSTWAVAEVRRSRREKLAGRTITGTPTQIARWVKQTTGAPAKAQNVKDWLRRGQVLAVSKPKKGVYECDMGSMLAAVEDVHPGVKLTA	vOTU_55
381	24	k141_65583	g86	k141_65583_16962_17231	33	16962	17231	269	3.50272443741004	33	13	0.0130212804364685	4.14515962187379	3.20315766657	0.0119076493181041	0.98915199053385	0.302852113433405	Hypothetical			1	0	1	320	781	g86_viruses_sorted	0.287410922334687	16961	17231	f	0	1	prodigal	v2.6.3	MAGFDQALNYLKDHRDEPVSVRLPRWTQDVDIRLHTAQDNRETRAAGHPTHDYLTAASRYGFIHWIPTQIELLSDNRQLCDATGKVIAE	vOTU_55
382	25	k141_65583	g86	k141_65583_17337_17537	34	17337	17537	200	8.4201735905866	57.9	20	0.042100867952933	19.2289241121148	4.3370124490267	0.0216850622451335	1.38708051019166	2.94370882696327	Hypothetical			1	0	1	321	782	g86_viruses_sorted	0.173539167273725	17336	17537	r	0	1	prodigal	v2.6.3	MTRRYLSMTQVAERLGVTLGALSHYRLPAPDVYVGRARGWSEKTIDEWNAARPGRGVGGGRPRKKK	vOTU_55
383	26	k141_65583	g86	k141_65583_17752_17844	35	17752	17844	92	2.83628817784955	59.625	8	0.0308292193244517	2.82787730582185	1.72181696861251	0.0187154018327447	0.650412346794194	1.71348409163839	Hypothetical			1	0	1	322	783	g86_viruses_sorted	0.685990793509232	17751	17844	r	0	1	prodigal	v2.6.3	MDTIWTAISSIASAVSAIAAVIAIIQNRKR	vOTU_55
384	27	k141_65583	A	k141_65583_17914_18501	36	17914	18501	587	4.83355009181098	47.4210526315789	19	0.0082343272432895	7.10318256988708	4.30186674804	0.0073285634549233	1.3439337455974	0.395617228537284	Hypothetical			1	0	1	323	784	g86_viruses_sorted	1.08904046329744	17913	18501	f	0	1	prodigal	v2.6.3	MQFRPEKHRPMPLLQGLPSGTQAGLLIYGIHQPRRSSAASVSCTPDPAELASDSCASPQGSQPNETLARRHFPSFPPAGIILAWPRHKPTLDASQAPHPCPSRSGHAKQAQQMADITQARPAAPRLAADQSRSQSQSERQMPSQTACERMQRHRNRLRPHHSRRRQQPRQPAMAFRRLPQSQDRKGNRSTQCIVS	vOTU_55
385	28	k141_65583	g86	k141_65583_18957_19454	37	18957	19454	497	30.2543324918955	91.1666666666667	96	0.0608739084343974	218.299944107013	18.8880799700445	0.0380041850503913	5.69287176002336	1.99657624499245	Hypothetical			1	0	1	324	785	g86_viruses_sorted	0.266392598610487	18956	19454	f	0	1	prodigal	v2.6.3	MPPDMAMADRWLRWQLVHRGEGTSKRPLRFDGAPASNTDPATWTSLPTAEQSKAGDGLGFALGGGFACIDLDHCYDSRGHLADWAKMLLAPVAGRTWVEISPSGRGLHIWGRCAERRGVKIRGLMDAEAYSQGRYMTYTGHAWRDSPAKLADLTYLFDIIEKLAI	vOTU_55
386	29	k141_65583	g86	k141_65583_19475_19855	38	19475	19855	380	14.4204268441202	75.8461538461538	39	0.037948491695053	52.4053210588004	7.97868700848256	0.0209965447591646	2.47502208462399	2.60269994181334	Hypothetical			1	0	1	325	786	g86_viruses_sorted	0.118701806428195	19474	19855	f	0	1	prodigal	v2.6.3	MARKIQRMPQGLVKGGKGQRLWKDLTSYIEFTDVELRILENACYTEDRIAKERRAIGDHLTVKGSQGQIVAHPLLVNLRQDEAHFAALMKQIDIPDEQEGMDSGESRSSMMRSVAQSRWGKAYGAD	vOTU_55
387	0	k141_65583	g86	k141_65583_19855_20514	39	19855	20514	659	19.0240650504287	64.9649122807018	57	0.0288680805014093	89.5379379549043	12.0551595787636	0.0182931101346944	3.57764929697425	1.94790067253348	Hypothetical			1	0	1	326	787	g86_viruses_sorted	0.106978721981103	19854	20514	f	1	1	prodigal	v2.6.3	MARLLKRVSVVPDRSGELEEIKSWYREALASEPAPQWHTAPVCIGPTWKRDKDGWLLPKITLGWDFLAWSGYWLRDSKAGAPWKWTLEQARFWLWYYALDEIGHPLHDNAVLQRLKGWGKDPMAAGGAVTSCFAPLTFDHWDRTSGDPVGRDEPNAWVQVCAVSQEQTKNTMKLLPGLIPAETRRYYGIQLGKLNMYAMGDSRQIEAVTSSPLALEGGRP	vOTU_55
355	39	k141_65583	g86	k141_65583_743_2059	2	743	2059	1316	28.728609660886	31.830985915493	71	0.021830250502193	206.06300488708	17.772272518846	0.0135047663517067	4.72285441568167	2.3198549389244	Integrase	Phage integrase family [PF00589.26]	sp|P22877|INTR_SACER Integrase; XhXr	1	0	1	299	750	g86_viruses_sorted	0.0628740633664352	742	2059	f	0	1	prodigal	v2.6.3	MPKQRATGAAKPYTYWHTYKAKGKDGRMVTKRTQRWMVRVDIGYDGSGRRIRKTLTGKTSDAVKDKLKEARKKLAENGYLDGDDIKLGDYARQWLEHKTHEADPKTIEMYRTIVDRHLERYSGTKLTTIVPSTVRTILEDAQAYDQKGKPKGPAGISLKRQIRTCLNQIMQAAWADRLIPSNPVLAVKTPSRKDQGEGRSAFSVPELRAMLEVASQKPVDEGAIWWWRMLTGMRQGEILGATWDSLNLRRGIYTVDWKLQTVTKVHGCGDPKNGVYPCRKKKPSLCPDAQWLTPDGYDMKPLCGPYALTRPKSRTGRIVPIVPPLAEVMRRYRKDVKGRPDPYGLIFAREDGTPISKKQDMAAFRKLMKEAHIDPQGHTGHETRYSAVTLLASQGVDLQ…	vOTU_55
155	11	k141_66616	g86	k141_66616_11850_13403	17	11850	13403	1553	14.2755239196038	304.095890410959	73	0.0091922240306527	50.3770057854805	11.6009322633339	0.0074700143356947	3.93142822807131	0.680310437100874	Anti-restriction modification/Host-persistence	Anti-CBASS protein Acb1-like [PF06381.15]	sp|P44225|VG29_HAEIN Mu-like prophage FluMu protein gp29; Xu	1	1	1	611	1470	g86_viruses_sorted	0.0504185459624896	11849	13403	r	0	1	prodigal	v2.6.3	MMKFLKRNKLRERELAAQEEANRLKKLELEAKHKQSMANERAIAFMQEMQSADTPPQGYQMPDIPAGVVPKGRKPAIAQDSLTSSYAFDINVPHFYPCFIGYQALASMSQSTDYRCVYEATAQEMTRTWGEVKVANDSNDKDYRDKIKSIEARMDALNIRELMRHHIENEMIFGRSQIFINIKGHENQKDIPLLIDKAVLGKGCLKGLKLIEPIWTTPSFYNASDATAADFFKPSKWFVMGEEVHADRLLTLVMRPVTDMLKPAYNFSGISMLQLMQPYVERWQRTVDSVSELIHSFSLTGIKTDMSNILAGGDDGVTQLLLRSKLFSQLRGNQNLMLLDNDNEEFFQFNTPLSTLDNLLQKSQEQMAAPSRTPLVKLLGITPSGLNASSDGEIQVYHE…	vOTU_56
159	15	k141_66616	g86	k141_66616_17649_18086	21	17649	18086	437	1.17283913301645	300	6	0.0026838424096486	0.701294437224541	0.955515871496663	0.0021865351750495	0.495164814853311	0.438890759199381	Anti-restriction modification/Host-persistence	HicB_like antitoxin of bacterial toxin-antitoxin system [PF15919.9]	sp|P51716|YO14_BPHC1 Uncharacterized 14.9 kDa protein in rep-hol intergenic region; Xu	1	1	1	615	1474	g86_viruses_sorted	0.11025308220171	17648	18086	f	0	1	prodigal	v2.6.3	MFLYIAIHKDENTGYGVTVPSLPGCFSYGDTLEKAIEESKQAILFHIEGLLEDGIEPETNQPDLATLIDTPEYAGAQWFGIEVNIDHLTLKPERFNVSWPKYLLNKVDTYVSLTHDTRSNFLAKAALERINSANQNTGIAKCYPA	vOTU_56
160	16	k141_66616	g86	k141_66616_18624_18797	22	18624	18797	173	4.29776440594039	75.1428571428571	14	0.0248425688204647	5.68878174956305	2.86414405432707	0.0165557459787692	1.00596907686835	1.42511373816408	Anti-restriction modification/Host-persistence	HicA toxin of bacterial toxin-antitoxin	[PF07927.16]	1	1	1	616	1475	g86_viruses_sorted	0.210780901884694	18623	18797	f	0	1	prodigal	v2.6.3	MKVKQFLTSLISQGVKAKDGTKHIKLYYNGKQSTLPRHPSKEIPKWLVEKIKKQLGL	vOTU_56
161	17	k141_66616	g86	k141_66616_18908_19390	23	18908	19390	482	0.9485271570891	232	6	0.0019678986661599	0.520589565546382	0.996380429566618	0.0020671793144535	0.500199534711952	-0.095668366635077	Anti-restriction modification/Host-persistence	HicB_like antitoxin of bacterial toxin-antitoxin system [PF15970.9]; HicB_like antitoxin of bacterial toxin-antitoxin system [PF15919.9]	sp|P51716|YO14_BPHC1 Uncharacterized 14.9 kDa protein in rep-hol intergenic region; Xu	1	1	1	617	1476	g86_viruses_sorted	0.301028583789796	18907	19390	f	0	1	prodigal	v2.6.3	MVQISEMYSQNTNCKTDMSYSALIQKEANSYVVTFRDLPEALTCGDTLEEARIMAADALLTALEFYFEDRRPVPMPSKMQKGEELISLPPSVTAKVLLLNEMIKQNVSNAELARRLLTRPQDVQRLTNLRHATKIDAINAALNQLGKQLHISLIPIHHSA	vOTU_56
147	3	k141_66616	g86	k141_66616_6749_7129	9	6749	7129	380	5.15242609968196	356.48275862069	29	0.0135590160517946	7.65991223836964	4.49560738895013	0.0118305457603951	1.6791874983295	0.39115269223077	Capsid/head-related		REFSEQ head protein; Xu	1	1	1	603	1462	g86_viruses_sorted	0.054580083313924	6748	7129	r	0	1	prodigal	v2.6.3	MMNLRGMANSIIAGVNPNQEAVLKINSGSAVDESGTVAPCFEEKPITIQLQSISSADLEHLNLINQQGQFIYAYLTGQIAAIRRSQGKGAERVIFTAYGENETSEWMVKQVLESFPAWCKVLLWRQ	vOTU_56
151	7	k141_66616	g86	k141_66616_8481_9482	13	8481	9482	1001	34.3943227779688	54.8144329896907	97	0.0343599628151537	284.810260224384	21.2863453707221	0.0212650802904316	6.05058370664322	2.16639882080384	Capsid/head-related	Uncharacterized protein conserved in bacteria (DUF2184) [PF09950.13]	sp|A0A0U5AF03|CAPSD_BPK22 Major capsid protein; Xs	1	1	1	607	1466	g86_viruses_sorted	0.0967952659179912	8480	9482	r	0	1	prodigal	v2.6.3	MELNFNTLNQRAGIVFATGKAPVELTDKSRMALAMDSASNLQTSPNAGIPALFTTYVDPKVIEVLVTPMKTAKAFAECKKGDFTSTIVTFQVLESTGETSSYGDFNNNGLSDANVNYPSRQPYHYQTFIRIGERELAIAGAAGLDWASRKQIAAALTLNKFQNKSYLRGIEGLQNYGLINDPRLLPSIVDSSWESMDGQEVYDSIQRLFAQLIKQTDGLVDLETPMTMLLSPNASVQLTKTNTYNVNVTDQVNKNFPNLKIVTIPEYKTEAGELVQLIVDEYEGQPTVELGFTEKMRVHPLIQMSSGYEQKRSQGTLGAIIYRPLFIASMLAS	vOTU_56
154	10	k141_66616	g86	k141_66616_11096_11899	16	11096	11899	803	6.16409273270331	304.6875	32	0.0076763296795807	10.5676741891645	5.08534017022855	0.0063329267375199	1.85163273450031	0.582595318377692	Capsid/head-related	Phage Mu protein F like protein [PF04233.18]	REFSEQ head morphogenesis protein; Xu	1	1	1	610	1469	g86_viruses_sorted	0.0684485853618527	11095	11899	r	0	1	prodigal	v2.6.3	MAIIRKKPTTLPALWPNAGIENSYRKALIKLLNQISDEVNQVLVTEFRKRAAQEKARMAMDGIVDWVAHIVDYLASKWSDRLDRLAPEIAEAFVSKTVTNYESLLKTHMRKAGFTVRFQITPYQREALQATIETNVGEIKSIASQYLERVQKQVWQCVTSGYDLSGLATELEKNYDISKRRAELIARDQGAKAHAVIECAKRQELGITKAIWLHSHRSKKPRQSHLQANGKVFEVSKGMYLDGEWVQPGMLINCRCGSKSIIDGIGQ	vOTU_56
156	12	k141_66616	g86	k141_66616_13400_14743	18	13400	14743	1343	27.2615965623991	314.438461538462	130	0.0202990294582272	175.358399223634	20.5533094819776	0.0153040279091419	6.79391245205212	0.987396750806701	DNA Packaging-related	Phage terminase large subunit [PF04466.17]; Terminase RNaseH-like domain [PF17289.6]	REFSEQ terminase large subunit; Xu	1	1	1	612	1471	g86_viruses_sorted	0.0488086332065705	13399	14743	r	0	1	prodigal	v2.6.3	MISKHFARFARPARYKVAYGGRGSGKSWMFAELAIEIARRTKTTIPCVRELQLSIADSVHKLLSNTISRLGYDDEFEVQKSTIIHRGTGTNFIFFGIKNDPGKIKSLEGAGVCWIEEAESITQEMWDTLIPTIRTPGSEIWVSYNPKNMLDDTHQRFVIRPPDNAIVIKANYYDNPNFPEVLRIEMEACKERDYELYRHIWLGEPVADSELAIIKPAWIEAATNAHTRLDLTAAGKRILGFDVADEGEDANATVGRHGSIVFCMDEWRGQDVIYSADKVYQDALEANIDKVIYDSIGVGAGVKAQFARKKGRIQTVGFNAGGKVYKPESPYMPAKKNKDMFANIKAQAWWHVRDRFYKTWRAVEKGDNYPADELISLDGSIRDIEYLKAELSRPQVAYD…	vOTU_56
157	13	k141_66616	g86	k141_66616_14736_15284	19	14736	15284	548	4.79763118348807	319.08	25	0.0087548014297227	6.75652614669816	3.94269619077661	0.0071947010780595	1.48899395794997	0.574169551291208	DNA Packaging-related	Terminase small subunit [PF03592.20]	sp|P68928|TERS_BPSF6 Terminase small subunit; Xr	1	1	1	613	1472	g86_viruses_sorted	0.0249977879079741	14735	15284	r	0	1	prodigal	v2.6.3	MVDTNNSAMSGLTEKQQRFVEEYLIDFNATQAAIRAGYSARTASAVGHENLRKPDIVKALNEAKQKRCMRTQINADYVLQRLVEIDQMDVADILNADGSVLPVKEWPEVWRKTLSGFDVLTMMDKEDGQSILKKIKWPDKVKNLELLGKHVTVQAFNEKTSVSGELKIETRPISTIFEQADD	vOTU_56
158	14	k141_66616	g86	k141_66616_15530_17419	20	15530	17419	1889	12.4567980467566	26.3055555555556	36	0.0065943875313693	41.8437658955259	9.43406565875771	0.0049942115716028	2.51087378728736	1.20385676225667	DNA Packaging-related	Histidine kinase-	DNA gyrase B-	1	1	1	614	1473	g86_viruses_sorted	0.364871561293187	15529	17419	r	0	1	prodigal	v2.6.3	MTILSTKKNIDLMKTNVKRMLSHFYKNVTVNDVLKEAVMNSIQANATDIRINLEYEYNQSIDNESSNLGNLYKIIVSDNGEGLNSKNLNAFFEVGTENKINLGGKGLGRFSFLKIARSVNIESVSDAGKYIKFEFSYDSNLESVSTQEAIEPDPYTTITFCELNLKHPKTQAQACLTFLKKTFNLVLFLKQKETSKPINIRLLVNGELLGKINSSDIHCIQQSELESNNCKFNIYTFLEDKKSELDILYCANNLAVKTMTYPSNLDKKYLFAVTSDYFDRKANPERTKFDFDSNEELAQQDILNSTPDKNFDDLIKRASFNIVRANEPELVQKNIAQLEKLKEQFGYINFDKVDINDVSFNETEIIKSYRERRDREEDNLIRLLNNDTASLDEIAEKVS…	vOTU_56
165	21	k141_66616	g86	k141_66616_20709_21308	27	20709	21308	599	20.5287712656417	694.936507936508	63	0.0342717383399694	100.784352349117	8.84959855510826	0.0147739541821507	3.20262505314699	3.64674993691726	DNA Packaging-related	Protein of unknown function (DUF1367) [PF07105.15]	REFSEQ NinB/ Orf homologous recombination mediator; Xu	1	1	1	621	1480	g86_viruses_sorted	0.179076423990061	20708	21308	r	0	1	prodigal	v2.6.3	MELVAVKAIDNSLRPVTAIDADSLKQVKIGQPVKIQVTRQKDRSLPHHRLFFGGLLPLAFDYWQPAGGVISPKERDVVLWVAKRLDKFAGNKGIIVKAAEEALNLLAKKRAEKLPVIDKDIDSFRRWLTIEAGYFNICVTPAGVVKEPKSISFASMDQDEFNAFYKACFNVCWNMILCNRFSSEDEAQQAIDQLLSLGN	vOTU_56
144	0	k141_66616	g86	k141_66616_4190_4708	6	4190	4708	518	17.4861339203235	40.5918367346939	49	0.0337570152901997	77.6301532818029	11.5198082049389	0.0222390119786465	3.23683869461099	1.84325704129708	DNA replication and maintenance	P22_AR N-terminal domain [PF10547.13]		1	1	1	600	1459	g86_viruses_sorted	0.239260183029604	4189	4708	r	0	1	prodigal	v2.6.3	MEYLNVNFLGSEIMIIDRDGEPYVAMRTVVEGMGLGWGGQFIKIKQKFKSTVMEIETVANDERNRSMLCLPLRKLFGWLMTINPNKVASHKRQTIIRYQNECDDALWQYWTTGIANREKILQEMELLKKQQAESAARGSAAGKALNQRKLEKRQLEMQLAAINQLDLFKQMD	vOTU_56
164	20	k141_66616	g86	k141_66616_20413_20706	26	20413	20706	293	10.2555864257972	642.888888888889	36	0.0350020014532328	26.8748533069537	5.11289198015698	0.0174501432769863	1.94370058025404	2.64582647033427	Enzyme	Putative nuclease YbcO [PF07102.16]	sp|P68661|YBCO_ECOLI Putative nuclease YbcO; Xu	1	1	1	620	1479	g86_viruses_sorted	0.102938639988103	20412	20706	r	0	1	prodigal	v2.6.3	MSKITRSARGQQCQVRMPGICNGNPETVVFAHYRLAGSCGIGIKPSDLLGAYACSACHDEADRRTTILDAETANLYHAEGVLRMQLLLNANNLIQIN	vOTU_56
139	9	k141_66616	g86	k141_66616_9_536	1	9	536	527	25.1529976356438	28.7272727272727	55	0.0477286482649787	160.253905006033	14.1335246637488	0.0268188323790299	3.72944927486689	2.95471855486982	Hypothetical			1	1	1	595	1454	g86_viruses_sorted	0.181842328833843	8	536	r	0	1	prodigal	v2.6.3	MKKILFVLLGLFIGACANAESPQVQYIKGMYDLNASLLKGGITKDSALNIYQDVDESFFLEYLDENIKKLYARNNEYQEISGDIACLDHNVLWQGQDMNPFAKLTFSEPSEGRVKVTIGATRGMEQRSVTYQVKCKKDGDCKITEIFEYGKPFTKVTSKCLDDFYRTEIKKHRNK	vOTU_56
141	11	k141_66616	g86	k141_66616_3108_3308	3	3108	3308	200	1.2305788912369	305.333333333333	6	0.0061528944561845	0.751627544922847	0.953003096789311	0.0047650154839465	0.494836105831948	0.560944909185468	Hypothetical			1	1	1	597	1456	g86_viruses_sorted	0.0008699689757149	3107	3308	r	0	1	prodigal	v2.6.3	MPFREGVLAQTVNVSSLASQVITAGLASYVELDSVLGLEDVLNILEVYQVSEHNKMLVNKYDNEYS	vOTU_56
146	2	k141_66616	g86	k141_66616_6273_6779	8	6273	6779	506	5.7666379498103	313.575757575758	33	0.0113965176873721	9.37182422976926	5.22001529194256	0.0103162357548272	1.89842587999283	0.287934685061184	Hypothetical		REFSEQ hypothetical protein; Xu	1	1	1	602	1461	g86_viruses_sorted	0.0952293678477916	6272	6779	r	0	1	prodigal	v2.6.3	MVQGTAMATVTHKQIYTEVRAYLLGLFLCPPESVIQGYQNDAPLPDQAIVMSILFEQALDVSAHYYEPADNQTFVQQSVEITMQIDFYGADSGDKARKLCNLWKSHYSTARLISCQPLYCKDPVQMTFINEQSRYEQRWMVELLLQYNPEFSHEQTYLDMPVITLKNL	vOTU_56
150	6	k141_66616	g86	k141_66616_8116_8427	12	8116	8427	311	13.0055208729674	45.3	30	0.0418183950899273	43.8714944763936	6.86070902495103	0.0220601576364985	2.02978337661524	3.02732395920155	Hypothetical		REFSEQ hypothetical protein; Xu	1	1	1	606	1465	g86_viruses_sorted	0.207617599848716	8115	8427	r	0	1	prodigal	v2.6.3	MSNDTVIIGCKIANGLLLQVDDKTVKINGFNTSNVIGGHGITENVPADFWQAWLAKNKDRDITKNGLIFAHSNTKDTTAEAKEKRKTKSSTEPISPPKDNELE	vOTU_56
153	9	k141_66616	g86	k141_66616_9981_11099	15	9981	11099	1118	16.7757821379159	214.885245901639	61	0.015005171858601	68.7723952424065	10.2678850618032	0.0091841547958884	3.42413071329266	1.9005983185305	Hypothetical	Uncharacterized protein conserved in bacteria (DUF2213) [PF09979.13]	sp|P44180|Y1405_HAEIN Uncharacterized protein HI_1405; Xu	1	1	1	609	1468	g86_viruses_sorted	0.199833851717972	9980	11099	r	0	1	prodigal	v2.6.3	MTEKTLAMDKSMRSYDGNGHLLVERTIISKAAVNPYFGREIPDYERLQLQPDKIYYLLRDKGELEKALLSFNGVQLLLRHTPVSAEEPHNDITVGTVINPQLEGNDVYASLRIFDKEAIALIENEKLNELSAGYAYTADMTSGEFEGQEYDGIMRNIHGNHVAMVERGRIGRDAVIADSLPIGLMENSMKLKQGAIEAVAEVLKPLMGMDGDITPDVVEGVIKTVADNMLVPAASDTEEPAKEAEDEDETEKTAEDEESDNKEEKAEDEEPDDTEKSKPAMDADSIRAAAVKDVTALFEAREQVKPLVGVVAMDSAEAVYKYALQQKGININGVHPSAYKAMVGMLNTTAPKPTVAMDSMLAPADKLTERFK	vOTU_56
162	18	k141_66616	g86	k141_66616_19591_20106	24	19591	20106	515	10.6954936794178	192.290322580645	31	0.0207679488920733	29.2910917940385	5.3154053424215	0.0103211754221777	1.86412333577648	2.88612251868798	Hypothetical			1	1	1	618	1477	g86_viruses_sorted	0.215545531180787	19590	20106	r	0	1	prodigal	v2.6.3	MYTSIDHMLCEVFFIKNTLIMGKSNSARIEEWIKTRGVVDRCESGLSQHDYHADSVIILSRAKLILNDVEWSLLNAHYGNDLSGIVDLTNFITSNTSGLTMLECDALLEHLFLPKDLHKQRKMRQIDIQDRFNWSKGQLFRKMAKVRKQVNRLYNDCITKLEIDMEELLSK	vOTU_56
163	19	k141_66616	g86	k141_66616_20125_20403	25	20125	20403	278	2.20573812613334	407.428571428572	7	0.007934309806235	1.82537755838334	1.06305433174332	0.0038239364451198	0.544059067213885	2.10029363216329	Hypothetical			1	1	1	619	1478	g86_viruses_sorted	0.253076903942121	20124	20403	r	0	1	prodigal	v2.6.3	MEFERVDFTHTGWFLFCPIYINPNFENPEIHHRYHLSWLLDIAIVILNNLIVPLYALKAQHSKQPVWVNPICGVKELKKPVTFFVEKDADAS	vOTU_56
167	23	k141_66616	g86	k141_66616_21588_21938	29	21588	21938	350	8.11817773804166	586.571428571429	28	0.0231947935372619	17.4109641745743	4.02896134282824	0.0115113181223664	1.57248589367065	2.60047890519894	Hypothetical			1	1	1	623	1482	g86_viruses_sorted	0.355119729275718	21587	21938	r	0	1	prodigal	v2.6.3	MDKQPDDYVESPYEQYHACRALWGMVIIQALQDATEAIGDSRDLDKAVEQEMGYFRSRGFQEVCALAEIDISPDDIEAKLRGLRNWKNKYWRKDVKKFLRTGKIKNRTKKQNRAGI	vOTU_56
168	24	k141_66616	g86	k141_66616_21940_22224	30	21940	22224	284	11.6067051947726	501.3	40	0.0408686802632836	33.9412027709157	5.88856760554069	0.020734392977256	2.17366721319694	2.63064076898039	Hypothetical			1	1	1	624	1483	g86_viruses_sorted	0.331817814316813	21939	22224	r	0	1	prodigal	v2.6.3	MRAELTGDHIVSENTCIACRFWTLREKNNKGEYIPHEMAALGYGYCAHDEKWHYFPGHRECANNKFEPITEDLRIKREEWWEARNNKRSKYVRR	vOTU_56
169	25	k141_66616	g86	k141_66616_22209_22799	31	22209	22799	590	19.9814966666237	501.379310344828	58	0.033866943502752	95.7673014807409	8.53842302803401	0.0144719034373458	3.0453713378592	3.75752982775289	Hypothetical		REFSEQ hypothetical protein; Xu	1	1	1	625	1484	g86_viruses_sorted	0.200879525436606	22208	22799	r	1	1	prodigal	v2.6.3	GTQLSDNAMLVMAEDLLAYPLDKVLIALERCRRELKGRLTLAAILDRIDDGWQSAEEAFNTLVAGWENEHLSILTTHTAMQAAESASALFNAGDKYRAGLAFKTAYERIVSEKKAKGIQPDWYVSAGLDKEQLAQLITEAAATGKITNDYALALLPAGEERMNIEAGNLLTDKQKEEGKAQLGKLLNLITQKCALN	vOTU_56
149	5	k141_66616	g86	k141_66616_7699_8106	11	7699	8106	407	9.71600791929267	157.176470588235	34	0.0238722553299574	24.5293096072282	6.03878315116978	0.0148373050397292	2.05614524600162	1.78840710561359	Structural protein	Protein of unknown function (DUF4054) [PF13262.10]	REFSEQ virion structural protein; Xu	1	1	1	605	1464	g86_viruses_sorted	0.135277508345935	7698	8106	r	0	1	prodigal	v2.6.3	MSGIVQFNLLKFRELYPKIIATDDQLSMFFVEACMHCNNTDKSIIKNLDERELMLFLLVAHIATLQQRTDSGNEAVGRIASASEGSVSVSLDNGQTTQSEKWYQQTPYGARYWALIKQYRSFFYVLGKFPMPVRR	vOTU_56
152	8	k141_66616	g86	k141_66616_9494_9970	14	9494	9970	476	8.76382325864188	45.5652173913044	23	0.0184113934005082	20.9112439759471	5.25987691912912	0.0110501615948091	1.59612553654202	2.19528242565682	Structural protein		REFSEQ virion structural protein; Xu	1	1	1	608	1467	g86_viruses_sorted	0.13126419365635	9493	9970	r	0	1	prodigal	v2.6.3	MGFQTYLNNDLPVGVEGDFASTNPYYSVLAGEGQIKAGDKGVIVGSFAWFDPETGLATNTKVANGLIGFVRRDNTALLNEYLAESSLTIPKGFIVTLYDGGDFWARFAGGANIGQKVFANTANGSVVAADTAPAGYEETGFIVASKAEAGALAKISKH	vOTU_56
140	10	k141_66616	g86	k141_66616_770_3127	2	770	3127	2357	52.2276684627077	112.796296296296	162	0.0221585356227016	634.870999975249	30.616620973175	0.0129896567556958	9.26697701436684	2.33204932482604	Tail-related	Phage tail lysozyme [PF18013.5]	sp|P03706|ENLYS_LAMBD Endolysin; XhXp	1	1	1	596	1455	g86_viruses_sorted	0.114982855037994	769	3127	r	0	1	prodigal	v2.6.3	MTTNIVEQMLVELMLDTSKFAAQADKAEKKNQALEKSLDKTEKASKQAGKANEELAKKYHSSIEQIAKMGQELAKVTKELTKFFGAIIGSTGLFKLANDAAHANMEVSKLSGQLGMATASITDWQNAAGAFGGSAQGMTASLTGIKQAMNGLVMFGDASMLPYFNALGVSVVDNAGKVRKLDDVMLDLADSFQKMPKEQAYTIGKKMGFDDGTINALISGRKELQEILDIQKRMYHSDGEAIVRSRELTKQQAILSAHWQSMKQLVGDALTPILLTLIKVVNSFFEFLQRHEKVVKAVFQTAAIVIGMLLIPTLLSAGRALLAFIAPFTPLIKVFGLLGAAISPVTIAITALGAAFLLLLDDYDTWAKGGKSLFDWTAFANGIKNSKIMIDALGESFKK…	vOTU_56
142	12	k141_66616	g86	k141_66616_3317_3724	4	3317	3724	407	14.1286179933832	156.552631578947	38	0.0347140491237917	49.7054252879232	6.75692121080242	0.0166017720167136	2.2742446251196	3.24138252374374	Tail-related		REFSEQ tail assembly chaperone; Xu	1	1	1	598	1457	g86_viruses_sorted	0.207743748826391	3316	3724	r	0	1	prodigal	v2.6.3	MARKKRTINIDTGRDKGKTFLITEMPIIQADKWAQRALFALAGSGIDTVGINPNGGMLEMAKLAISVIGKIDPQIGGELLDELLTCVKIVPSGGLARSLDIESDIEDLKTLFELRKEALLVHIDFLTDGNSPDMS	vOTU_56
143	0	k141_66616	g86	k141_66616_3724_4173	5	3724	4173	449	11.1507583127967	247	45	0.0248346510307276	31.6041248449281	7.39574666558831	0.0164715961371677	2.55504725148505	1.4696446983616	Tail-related		REFSEQ tail fiber protein; Xu	1	1	1	599	1458	g86_viruses_sorted	0.206305758961833	3723	4173	r	0	1	prodigal	v2.6.3	MPMGHNPLTITSANSVLMVRCAGVYDNYITMQGFQADNAWGFGDANIAETRMGVDGKQSMGYTPHEVEWILHLEANSPSIEHMENIRKDFNANMETRPIDIVVEIPSVKKRYSATGALVKLTGGASGQKLLAGSQYTFRLVLNGAEEIN	vOTU_56
145	1	k141_66616	g86	k141_66616_4798_6264	7	4798	6264	1466	18.7132372964328	251.714285714286	84	0.0127648276237604	84.7309272356186	13.7689676249875	0.0093922016541524	4.5636737837274	1.08339682145445	Tail-related	Protein of unknown function (DUF3383) [PF11863.12]	REFSEQ tail sheath; Xu	1	1	1	601	1460	g86_viruses_sorted	0.116557600084035	4797	6264	r	0	1	prodigal	v2.6.3	MLPSIPASNIVTVNPAVIGTGGDALDLNTVVLSDSSVYPINQYASAADVGAVYGYNSKEYQFAQCYFDGYVGSTIKPATLFIARYNQTDISARLIGASVKSLQLNELQAIKGDLTLTIDGTVTTATIDLSKVKSFSDAAIKIKEALTNDVVFDTQLQAFIISSPSAGASSAISFASGTAAEALCLTENTGAIADNATKADSPDSVMERVSGYTLNYAVITTIGDAFTQDVLKALAKWNSKQNSRYWFVYYAQEPTALIANNTNCFASWLKENAISGTTAIYGTLEQAGLACGYAASINFRELNGRSTMEFKRQSGIAASVTALKDATALESNGYAYYGAWATANERFIFFRNTRVSGDFSWVDTYLNQVYFNAQLQLAFMNMLISYKAIPYNAEGIAIH…	vOTU_56
148	4	k141_66616	g86	k141_66616_7116_7697	10	7116	7697	581	17.7163150006067	256.151515151515	66	0.0304927969029375	76.2500548213731	10.783540706287	0.0185603110263115	3.62969239573326	1.91001703132453	Tail-related		REFSEQ tail completion or Neck1 protein; Xu	1	1	1	604	1463	g86_viruses_sorted	0.198026173654457	7115	7697	r	0	1	prodigal	v2.6.3	MKKIGDLSDALKKYAAGKNKKVRAGIFESATYAQADKEPLHVAQVAYWNEYGAQIQVPEHQVTVYRLVSEKTGDFRLNGRFVKQSKANFATTHTVPAHTINIPARSFFRKTVRTHKGEWIKALPGLVSQHGAAKGLELVGEAMKGNLVESIMTWTDPPNSKATIARKGRDAPLRDTMQMSRSIGVELSDNDES	vOTU_56
166	22	k141_66616	g86	k141_66616_21311_21565	28	21311	21565	254	5.19124007186447	662.588235294118	17	0.0204379530388365	7.7424500959713	2.40393938003051	0.0094643282678366	1.03136277635443	2.70254148757071	Tail-related	Protein of unknown function (DUF1064) [PF06356.15]		1	1	1	622	1481	g86_viruses_sorted	0.174389270592127	21310	21565	r	0	1	prodigal	v2.6.3	MQDGSVSWYRFEGVKLRLADNTFYTPDYCVMRSDGTMEMHEVKGFWQDDARVKIKVAADMYPLKFIAVKRRAKKNGGGWSIEEF	vOTU_56
65	11	k141_79024	g86	k141_79024_14871_15683	19	14871	15683	812	15.1732513184485	53.1111111111111	36	0.0186862700966115	58.4325610141151	7.93293330587228	0.0097696222978722	2.36792404531464	3.05766480428395	Anti-restriction modification/Host-persistence	D12 class N6 adenine-specific DNA methyltransferase [PF02086.19]	sp|P12427|DMA_BPT2 DNA adenine methylase; XhXpXr	1	1	0	483	1120	g86_viruses_sorted	0.188870118275908	14870	15683	f	0	1	prodigal	v2.6.3	MEKSFLKWVGSKNRLLPQLLPHLPDGKRFIEPFVGAGNVFINTNYDSYVLCDKNNDLINVYKWLRDDLANLLNETKSLFDSRPDFCDVRERFNNFTPILSLQRAAEFIYLNRSCFNGLCRYNSSGKFNVPSGKYKSIHFPKSELIAFSNKLISVPVELVRADFSAVIENAGFGDVIYCDPPYVSDDKNDIFTGYTPSKFDAATTKQLHDMLVLAVMRGATAIISNSNNSSIKEIFNDFDIYEIDARRSVAANGNRQPAREIIGVLTPEMV	vOTU_58
71	17	k141_79024	g86	k141_79024_23676_24512	29	23676	24512	836	14.362790248543	64.2045454545455	44	0.0171803711106973	52.2657445112663	9.30573721869472	0.0111312646156635	2.80613911649058	1.80213910284416	Capsid/head-related	Phage capsid scaffolding protein (GPO) serine peptidase [PF05929.15]	sp|P25478|SCAF_BPP2 Capsid assembly scaffolding protein; XhXs	1	1	0	489	1130	g86_viruses_sorted	0.140742380793867	23675	24512	f	0	1	prodigal	v2.6.3	MTLEVNKSKKYKSKWFRIAVEGATTDGRKIPREWISQMAQNYNRDVYGARVNLEHIKGYSPDSQFKRYGDVLALKAEEIKTGPLAGKLALFAQIEPTDELIQLNKTRQKVYSSIEVNPKFADTDAAYLVGLAVTDDPASLGTEFLEFSATANINPLASRKLSPNNLFTAAEETLIEFEDDIIADKSFSSILERITNLFKNKSAIDSTKFNQLAEIIEQFAASTVGRVTQLENQVNSLKTEFTSVKKQNDELIELLSEIPDSPHRPVSSGGPTSIETDC	vOTU_58
72	18	k141_79024	g86	k141_79024_24566_25576	30	24566	25576	1010	31.077837066416	53.6388888888889	72	0.0307701357093227	233.765029085778	15.8658666117446	0.0157087788235095	4.54887053074244	3.34412033753543	Capsid/head-related	Phage major capsid protein	P2 family [PF05125.16]	1	1	0	490	1131	g86_viruses_sorted	0.215431442715792	24565	25576	f	0	1	prodigal	v2.6.3	MRNETRKLFNGFKRRVALLNGIDDSSESFAVNPEVTQTLEKRTQQSSEFLSKINFEFVDAQEGEKVGVGVTGATASTTDTTAQDREAVDISDLNQFRYRCEQTNYDTSIRYSKLDAWRHKKNFQTLLRDALIKQKALARIMVGFNGTHRSPTSNKTTYPLLQDVNKGWLQHYREDAPERVMNEGAVTPGKIIIASNGGDYKNLDALVYDAVENLIDPVYSESTELVVICGRGLLHDKYFPIANEADKNTEKVAGQILLAKKSIGELPAYRVPYFPKGSMLITSFSNLAIYIQNETARRQIIDNPKRDRIEDYQSANEAFVVELYDAGCLIENIEVR	vOTU_58
74	20	k141_79024	g86	k141_79024_26323_26793	32	26323	26793	470	5.85447958474274	17.6153846153846	13	0.0124563395420058	10.7979354334366	3.84532449245021	0.0081815414732983	1.01182130098514	1.98568175065731	Capsid/head-related	Phage head completion protein (GPL) [PF05926.15]	sp|P25475|VPL_BPP2 Head completion/stabilization protein; Xu	1	1	0	492	1133	g86_viruses_sorted	0	26322	26793	f	0	1	prodigal	v2.6.3	MNDFIAISTANDADESKISNISFFPAIDINDVRKTQRLDGTITNERLKRAITSAVISVNDDLYSWRVSHQSSGVTSINDLDAEKINGESRYLTLYKIAIYNLANALLNEQYINFDATGKSKTDIDTNIESAGNLYRNARYAIRDILGKSRSTMDLI	vOTU_58
58	4	k141_79024	g86	k141_79024_12576_12941	12	12576	12941	365	1.81440551240446	38.25	8	0.0049709740065875	1.40966425008093	1.90404280046486	0.0052165556177119	0.660277142251955	-0.135757066729117	DNA Packaging-related	Bacteriophage CI repressor helix-turn-helix domain [PF07022.17]		1	1	0	477	1113	g86_viruses_sorted	0.194079815772319	12575	12941	r	0	1	prodigal	v2.6.3	MRFDKNTQNVIKRIVMAYNAKTIKETADLMNVTASVIGNRIHRNSFPHDLVLTCIIDTGVNPQWLCTGEGEPNIDSIKTEKKSIELSSEALEKLERIAALKKDNLITESEYQLLKGSIFKN	vOTU_58
59	5	k141_79024	g86	k141_79024_12943_13338	13	12943	13338	395	0.503569860091599	29.5	2	0.0012748604052951	0.240143302786668	0.509272445777254	0.0012892973310816	0.245639727998684	-0.023215241818232	DNA Packaging-related	Bacteriophage CI repressor helix-turn-helix domain [PF07022.17]		1	1	0	478	1114	g86_viruses_sorted	0	12942	13338	r	0	1	prodigal	v2.6.3	MRFYFFGKNMIEFDNSKNVIKRILSAYKLKTVKSLADKWNMTASVIGSRVQRNTFPSDFVIKCILDTGADLKWLCTGEGEPNIDSIKTEKKSIELSSEALEKLERIAALKKDNLITESEYQLLKGSIFKVG	vOTU_58
70	16	k141_79024	g86	k141_79024_21744_23534	28	21744	23534	1790	43.7015975376982	39.7619047619048	105	0.0244143003003901	462.449633026676	24.8350126539853	0.0138743087452432	6.7494943054745	2.79525902680002	DNA Packaging-related	Terminase RNaseH-like domain [PF17289.6]; Putative ATPase subunit of terminase (gpP-like) [PF06056.16]; Terminase large subunit	T4likevirus-type	1	1	0	488	1129	g86_viruses_sorted	0.0803728492750253	21743	23534	r	0	1	prodigal	v2.6.3	MGGRMQNVKLLDHLISDNTEPRKSARSLYWAGYRIARIAELLDENVNTIYSWKRRDRWDDSTPLERVNGVLEAQLIHLVIKPNKEGKDFKEIDLLSRQLERTARIEKYKNGGNETDLNPNIANRNSAPKQKPKTNLLTDAQIEKLNELFNEGLYEHQRIWYRAGINRIRNINKSRQIGATMYFSHEGAIDAVNTGRDQIYLSASKAQAFQSRQYIVDFFHGIDMDLKGDVIHFPHNDARIRFLGTNSKTAQSYHGNVYLDEYFWIGRFLEFRKVVSAMASQKRWRQTYLSTPSSITHEAYKFWTGQLFNKGRRKEDQISIDVSHNALKNGSVCADGQWRQIVTIEDAERLGFDLFDINQLRMEYSPDEFSNLFLCQFIDDSASVFPLSSLQPCMVDSWD…	vOTU_58
73	19	k141_79024	g86	k141_79024_25588_26235	31	25588	26235	647	8.39829821780849	56.8947368421053	19	0.0129803681882666	19.1488613132475	4.1361784851302	0.0063928570094748	1.328004615846	3.20941635429719	DNA Packaging-related	Phage small terminase subunit [PF05944.16]	sp|P25476|VPM_BPP2 Terminase	1	1	0	491	1132	g86_viruses_sorted	0.126428858413168	25587	26235	f	0	1	prodigal	v2.6.3	MISPAQKFLQKHYAKKERNTENLRAVNAYEMMLAKLNNDRIRLKKFQSTEAKIELKKQLIPEYMDWINGVLESDNAQQDDVFMRLMVWMIDTKQFELAYPLAKHALKHNWVTPDEYQRQTATLITEELANTTLVQISNKQTVDTDMLLKFAELVANKDMFDQVRAKLNKAIGYAFKDTQPDQALGYLKRALELDESSGVKTAIKELEKALNKTDS	vOTU_58
64	10	k141_79024	g86	k141_79024_14394_14630	18	14394	14630	236	4.8657982655319	48.3	10	0.0206177892607284	7.18122049989533	2.25328559596827	0.0095478203218994	0.782036664445086	3.340652412272	DNA replication and maintenance	Prokaryotic dksA/traR C4-type zinc finger [PF01258.21]		1	1	0	482	1119	g86_viruses_sorted	0	14393	14630	f	0	1	prodigal	v2.6.3	MRAFPMRNLGDVVDRANNLTQHEIDSLVANRKIYHGHSSLYCCECGEPIPEARRDAVPGVSLCIDCQRINEMRRRHGG	vOTU_58
67	13	k141_79024	g86	k141_79024_15974_18046	21	15974	18046	2072	1.8766874433573	44.75	8	0.0009057371830875	1.47379433949941	1.83908104294828	0.0008875873759402	0.656994881825536	0.0572400203552952	DNA replication and maintenance	Bacteriophage replication gene A protein (GPA) [PF05840.17]	sp|Q06419|VPA_BPP2 Replication gene A protein; XhXr	1	1	0	485	1122	g86_viruses_sorted	0.182368698110528	15973	18046	f	0	1	prodigal	v2.6.3	MPTFTQSLPPITNGVKFALFSAMRDFYETVGQYLPTKSIQPKSQYAAIRRTPIDLTVVERPLWEQIPHEYNYFHPFFSDTPQFIGSYFARKYSSHYQEKGSKTANTYLRTCGLTRCAEVQKQYKIKNAGSSLIAQQFYKQLSILPTLDKSGINDLGADISSYMQKLIIKFLETDEFKLNDSDHELSIYKFALEQLKPLKITIPYFADYQRGEINEQQIVIALAKLSDTKWWQNKLKRQWAFQREHLAIAAGQVQKAASPYASRTCVGEWREQKRKNREWLKNQCIENVDTGEQFELVLQVDKSNANPAIRRCELMIRMRGFEDIANEYGYVGAFITLTAPSKYHSVHSSGGFIKNWNSCTPRDTQKYLCSVWAKIRAKLNREGIRIFGFRIAEPHHDGT…	vOTU_58
76	22	k141_79024	g86	k141_79024_27001_27381	34	27001	27381	380	7.78209635661072	44.5714285714286	21	0.0204792009384493	16.8096416956818	4.82758773773924	0.0127041782572085	1.47431351224879	2.00398937832762	Enzyme	Putative phage holin [PF16931.9]	REFSEQ holin; Xu	1	1	0	494	1135	g86_viruses_sorted	0.0708909944564666	27000	27381	f	0	1	prodigal	v2.6.3	MTEPTTTTFTAVISAFSISVIYPNIENGIILGALCGSILLVISDERISVLRKIILFFISFAMGMLLAELTLYLLLPFFPSNIQAKVPIGLGALVASAVSVKLLIWIIKMFDDPSSLFDKFNKRGKP	vOTU_58
77	23	k141_79024	g86	k141_79024_27659_28237	35	27659	28237	578	11.2710652758638	51.5555555555556	27	0.0195001129340204	33.285377538735	6.00105973603446	0.0103824562907171	1.82626530233199	2.88567358373397	Enzyme	N-acetylmuramidase [PF11860.12]	sp|P13559|ENLYS_BPPRD Endolysin; XhXpXs	1	1	0	495	1136	g86_viruses_sorted	0.0710560542522992	27658	28237	f	0	1	prodigal	v2.6.3	MIKTEQLQNIADKLDIELPMIQAVTKIEARSSGFKNGLPTILFERHIFYRQLKKNGFNVEQLAKTYPDLINSSAGGYLGGNRENYRLTLAKQIDTKSAIESASWGLFQIMGFHWQLLGYESAIQFEELMTESEEMQLDAFYRFVAHKSNSKLLQAMKDKDFSVFAKLYNGPAYKKNSYDLKLKEAYENYAKK	vOTU_58
56	2	k141_79024	g86	k141_79024_9053_9241	9	9053	9241	188	5.33237637206015	44.2727272727273	11	0.0283637041067029	8.48026604560377	2.52873643405389	0.0134507257130526	0.848360201907554	3.30477541462014	Hypothetical			1	1	0	475	1110	g86_viruses_sorted	0.520622101228039	9052	9241	r	0	1	prodigal	v2.6.3	MRARMDKLTINDIKIERAEFISRLMIDAELSERDLKIGLCLLHEILLMSMNAQNESVTGSGA	vOTU_58
57	3	k141_79024	g86	k141_79024_10726_12540	11	10726	12540	1814	0.139393939393939	55	1	7.68434065016204E-05	0.0526677707936763	0.218558674035834	0.0001204843848047	0.166683090276088	-0.474941606318726	Hypothetical			1	1	0	476	1112	g86_viruses_sorted	0	10725	12540	r	0	1	prodigal	v2.6.3	MKYRHLHKWGEYKNNKNLVFFAQIMEELLFDFSLDTYKPSAMNSSLLCKEALETFDEIDKGNIAAPNLQHVLDEFCDNLDKDIVSKLLLEIDLDEIKAVLKDRGNGKKRIITSHDKKILLELLQKQLTINKYKKKTEELLISVISSEENLKDVRALARNYVTTLKNIGYSHEYIKQKFFKYFYNLKESNTNKNIEIFLSIFDGIKKTYITVCKGTDLFEDIIIADKAKNNMILDVIVQKQLNKEYENISDFNIENNEKYIYVKDIKAMDHISAKNISENYLKRISSIFSLFHHKKNLTFSKKCIVEDSKNNCSYQINQSINVMHKCVDSRLKPAAKKFAKIISEVKFSKESLQKFLRSSELHSLALNSESNENKIINLWIALESLIPFTKDKEISNIEN…	vOTU_58
62	8	k141_79024	g86	k141_79024_13841_14194	16	13841	14194	353	2.07288499732641	50.1428571428571	7	0.0058721954598481	1.71396115756283	1.5627772051662	0.0044271308928221	0.590634128215427	0.863661220697607	Hypothetical			1	1	0	480	1117	g86_viruses_sorted	0.469803916612428	13840	14194	f	0	1	prodigal	v2.6.3	MENKENTNNHRSFLREFHQILSGKRSLARAAFNRLKPGQKRLLLEASGIKQPTTMIYNHDGSQFACTLPANYDHLSDKELVSLSIGLRRLQSIINAFALCEHEDFKKEQKESIKKVA	vOTU_58
63	9	k141_79024	g86	k141_79024_14195_14416	17	14195	14416	221	3.5227976906182	63	8	0.0159402610435212	4.06102567752599	1.69765131864445	0.0076816801748617	0.648976965039005	2.8123438431502	Hypothetical	Protein of unknown function (DUF2732) [PF10809.12]		1	1	0	481	1118	g86_viruses_sorted	0.246840747795195	14194	14416	f	0	1	prodigal	v2.6.3	MNITTSKTDALTNALSQAKNELKTGLCDVFTTKLVRLAAHIRTNNLNTSEAAELLENEAETMRNQHYEGVSNA	vOTU_58
66	12	k141_79024	g86	k141_79024_15701_15952	20	15701	15952	251	1.46253180906767	45.25	4	0.0058268199564449	1.00707431835076	0.914761203326804	0.0036444669455251	0.393709281359331	1.39130732160954	Hypothetical	Domain of unknown function (DUF3850) [PF12961.11]		1	1	0	484	1121	g86_viruses_sorted	0	15700	15952	f	0	1	prodigal	v2.6.3	MKFHYLKIDPEHLEQVILGNKTAEIRFNDRDFHVGDLLFLRGYLDGKYMSIKAVMQITHILDNNEYMQPGFVMLSIKPFVCFS	vOTU_58
68	14	k141_79024	g86	k141_79024_18373_18570	23	18373	18570	197	1.28212561896772	38.3333333333333	6	0.0065082518729326	0.835904803899956	1.42803210034865	0.0072488939103992	0.528857668814415	-0.275889884906113	Hypothetical			1	1	0	486	1124	g86_viruses_sorted	0.238697278751306	18372	18570	f	0	1	prodigal	v2.6.3	MKNFNQLITVDTSENVIIHLNNFAKIEQAETIARNCINAHSTPTDFMVIICCIADLLSDVLERSK	vOTU_58
78	0	k141_79024	g86	k141_79024_28215_28703	36	28215	28703	488	4.55227047865595	67.1111111111111	9	0.0093284231119999	6.31090609774214	1.88504294556238	0.0038627929212343	0.709098740181099	3.761433185472	Hypothetical			1	1	0	496	1137	g86_viruses_sorted	0.242575000758912	28214	28703	f	0	1	prodigal	v2.6.3	MKIMLKSKAIALLSQFVPSFIKFAPWLLFFVSIIFLCQLTAKNKQLNVDNETLREDKEELIGIIDYKNNQLIELDELHRNNEQQLINQRNQLQTADILNRQYKKELEQLINENEQLREWSNNDLPASIKRLYSRPEIAGSDDYQGWLSSRNAVLSASKQPEK	vOTU_58
54	0	k141_79024	g86	k141_79024_7262_7675	7	7262	7675	413	4.83629232364349	53.9090909090909	11	0.0117101509047058	7.07269630652168	2.42395184346097	0.0058691327928837	0.840670275422556	2.86954416102077	Structural protein	Phage P2 GpU [PF06995.15]	sp|B0ZSH1|TMP_BPHA1 Probable tape measure protein; Xs	1	1	0	473	1108	g86_viruses_sorted	0.12334849556845	7261	7675	f	0	1	prodigal	v2.6.3	MMCYGLFVFSLKTIPYQVFEENKDWRYPANSRVNHRSSLQFIGIDNETITLSGVLYPELTGGRLSLAWLERMADLGYSWPLIDGTGVPLGFFVMTNLKKTKTEFFKDGAPRKIEFTISLTKVDPPDWLPFADIIGMI	vOTU_58
55	1	k141_79024	g86	k141_79024_7672_8754	8	7672	8754	1082	21.129043754908	50.4426229508197	61	0.0195277668714491	110.668415450829	13.6184870735912	0.0125864021012858	3.90421803778318	1.92370318681824	Structural protein	Phage tail baseplate hub (GPD) [PF05954.15]	sp|P21679|BPD_BP186 Probable baseplate hub protein; XhXs	1	1	0	474	1109	g86_viruses_sorted	0.126374290079452	7671	8754	f	0	1	prodigal	v2.6.3	MKQPTYTISINNKDITSNFDKRLISLQITENRGLDADSISIELDDSDGALQLPKRGIEISVSLGWFNDNVILQNIFTIDECEHTGAPDVLSIRGKSANLRDSLNEKREKSYDSTTLRAIVAEIAKRHNLDYRIDKSLGDESITHLDQTNESDASFLTRICNDLNAAATLKNGMLIVFKKGIAKTVNGHDIPTATITRKLGDQHRFAIADRKAYTGVKAYWIDYRQQKKQQAKTTRKPKNKAQNQNKQTDNGVLVGADGNVKILRHTYASKQNAYRAARNEWEKLQRGASQFSINLAEGRPDMYPEMPVAVTGFKKEIDSTLWTITRCTHTLNSATGYSTFVELEIKLQNDEIPLEEQEDK	vOTU_58
60	6	k141_79024	g86	k141_79024_13445_13696	14	13445	13696	251	2.52540160509572	37.7	10	0.010061360976477	2.3852391775628	2.39546249761611	0.0095436752893072	0.79018895615682	0.164440551170924	Structural protein		sp|P21681|VAPL_BP186 Protein apl; Xh	1	1	0	479	1115	g86_viruses_sorted	0.189123144279688	13444	13696	f	0	1	prodigal	v2.6.3	MTIQIAIAIPTPFVTAQQFADLAKMPVATVKNKIRRGELPIRKKISNAGTASRETPLINMVALTLEGAAGYKGNLVVNIEGAE	vOTU_58
69	15	k141_79024	g86	k141_79024_20728_21741	27	20728	21741	1013	10.4620535378113	34.5	24	0.0103277922387081	29.53405750698	5.86969536645675	0.0057943685749819	1.69221269136785	2.71381853757546	Structural protein	Phage portal protein [PF04860.16]	sp|Q6QGD5|PORTL_BPT5 Portal protein; XhXpXrXs	1	1	0	487	1128	g86_viruses_sorted	0.0916054773676524	20727	21741	r	0	1	prodigal	v2.6.3	MTDLKKNDDNIECFSFGESEPLSSAKDLLNYLQCIECGKWYDPHINFNTLANTFGASSSYHSSPIYVKRNILTSTFIPHKYLTRFNFERIVHDFLIFGNCYLEKRSNMLKQATGLLPTLAKYTRRGVDTDRYYYINSSKYANIENLLEEHEFKKNSIFHLLLPNENQEIYGSPEYLSTINSIWLDNSATVFRQRYYKNGSHAGFILYLSNPSHNEKDIEELKKALQSSRGPGNFRNLLMYSPNGKPDGLKLIPVGEVAAKDNFADIKSVSQDDILTAHRVPPSLMGITPKNTGGFGDPEKASKVFARNEIKPLQDRFLQLNDWMGEEVVKFNPYRLE	vOTU_58
48	12	k141_79024	g86	k141_79024_1_939	1	1	939	938	0.148148148148149	19.8235294117647	17	0.0001579404564479	0.0600643606202827	4.86394114850177	0.0051854383246287	1.28084266363682	-3.681789445523	Tail-related	Phage Tail Collar Domain [PF07484.16]; Tail fibre protein gp37 C terminal domain [PF12604.12]		1	1	0	467	1102	g86_viruses_sorted	0	0	939	f	1	1	prodigal	v2.6.3	LILSKNGLKINYDNKNIMALITSDDNYSHVFYNSETKQWLSKFVYNSSTNSWRFQYVDDVTINNKSVLKVGDYGIGSLTGAPTSTPNERLPSGWYGVRTSDFPDLPRNDSATLIVYGTGNPYFYVEQVAAVASTTPRIFNRCRTINGNQQWNETVTTSNVHNFIPVGVPLPWPKNAPPSGWLECNGSAFDTNKFPALASAYPTGNLPDLRGVFIRGKDSGRGLDPNRPILSYQDDAIRNITGSVWPISETFGRNGGTGDGVFRAFEVVAGGTPTSTDKGAAGGFSFDASRVVPVAHENRPRNVAFMYIVKAE	vOTU_58
49	13	k141_79024	g86	k141_79024_955_1560	2	955	1560	605	6.14748039527105	28.775	40	0.0101611246202827	11.231077066722	10.2789270281809	0.0169899620300511	2.75532533167836	-1.49944058707335	Tail-related	Caudovirales tail fibre assembly protein	lambda gpK [PF02413.21]	1	1	0	468	1103	g86_viruses_sorted	0.215246018134848	954	1560	f	0	1	prodigal	v2.6.3	MKYQLKPESAVLDNSGLTISAGWAVVYNTDSNGEFLQATYQYLPIGVGLPANAYLDAPNSVNDSHAIIHNGQNWTYPPDYRGQKIYSTSTGSESLVTDVGEIPADFTFLQPGSEFDRWDGEQWVLDTEKQKKHYIDVATENKKQLLNDANEQIRYLQDAVDADIATDTEQTLFAEWKKYRVLLNRVDVNHAPDIEWPSQPK	vOTU_58
50	0	k141_79024	g86	k141_79024_1765_2940	3	1765	2940	1175	50.6358132445605	255.448484848485	165	0.0430943091443068	591.29065077229	26.9761362733588	0.022958413849667	8.72186366449255	2.71268594434952	Tail-related	Phage tail sheath protein subtilisin-like domain [PF04984.18]; Phage tail sheath C-terminal domain [PF17482.6]	sp|Q02TE1|Y807_PSEAB Putative prophage major tail sheath protein; Xh	1	1	0	469	1104	g86_viruses_sorted	0.0735793228097458	1764	2940	f	0	1	prodigal	v2.6.3	MPNDYHHGVRVIEINDGARTIRTVSTAVIGIVCTGDDADATHFPLNTPVLITNVNTAIGKAGSTGTLKPTLEAIADQCSPVIVVVRVEAGTTDADTTANIIGSITADGKYTGMKALLSAQTQLKVKPRILGVPGYDSLPAATALVSLAQKLRAFCYVSAYGAKTKEDAVLYRDQLGAREAMVIWPDFVGFDTTQKQNVTLSATARALGLRAQIDQKVGWHKTLSNVPVNGVTGISHDVFWDLQEESSDSNYLNEHDVTTLICNQGYRFWGSRTCSADTLFAFENYTRTAQVLADTIAEAQFQLVDAPMHASLIKDLIESINNKFRELKSNGYIIDGKAWFDPEANTPDILKAGKLYIDYDYTPVPPLENLMLRQRITDKYLVDLANSVASN	vOTU_58
51	1	k141_79024	g86	k141_79024_2955_3467	4	2955	3467	512	1.22017419839216	56.1	10	0.0023831527312346	0.764668070804285	2.17693604480537	0.0042518282125104	0.776775419720043	-1.23170973504547	Tail-related	Phage tail tube protein FII [PF04985.18]	sp|P22502|TUBE_BPP2 Tail tube protein; XhXpXrXs	1	1	0	470	1105	g86_viruses_sorted	0.0062553579320846	2954	3467	f	0	1	prodigal	v2.6.3	MALPKKLKYFNVYVNGTSYIGEIESFTPPKLTRKLENYRGGGMPGVAPIDLGYDDDALTVEWSIGGLAYQVLEKHGGLINGVTLRFAGAYQKDDSEDFVKVEIIVNGRHKEHDRGELKQGESNSTKITTQCTYYKEIIDNEEITEIDFINMIDKVGGKDRLEQARRAIGI	vOTU_58
52	2	k141_79024	g86	k141_79024_3523_3822	5	3523	3822	299	1.02811824902417	91.25	4	0.0034385225719872	0.590486592539396	0.787003332085187	0.0026321181675089	0.390344716163661	0.617697401693256	Tail-related	Phage tail assembly chaperone proteins	E	1	1	0	471	1106	g86_viruses_sorted	0.0047034593428995	3522	3822	f	0	1	prodigal	v2.6.3	MQNTQKIKLKAGIQSGKTTISELTIRKPLTGDLRGVKLLDFIELDIDSLAKVLPRITTPQIAEHEVFDLDLIDLSEITQVIASFLSETSRNAPTESLAE	vOTU_58
53	3	k141_79024	g86	k141_79024_3970_7257	6	3970	7257	3287	40.3681010399438	54.1507936507937	126	0.0122811381320182	390.096014112529	27.6503042959895	0.0084120183437753	7.80238302258053	1.62998877485869	Tail-related	Phage-related minor tail protein [PF10145.13]	sp|O64314|TMP_BPP2 Probable tape measure protein; Xs	1	1	0	472	1107	g86_viruses_sorted	0.169706388432583	3969	7257	f	0	1	prodigal	v2.6.3	MGVDKVSRPLRGATHGAKQLAQQLTATRNQLNQLNNTQKNVNGFIQLKKQFSDAQNKAKSLALELKNAQRPTKSLQNAFNAATKEVKRLKEQLTPLRQELQKSGIGTKNLAQHQINLKNNITATNHSINQQSERLQQLNQRQSKLNQIKTKYDAGMQRAAVLGAVGYGSLSTGRTVFRGLKNLLHVGYEFDASMSATQAVTRIDNKNDPRMLALRQQARQLPLISKFTDSEVAQGQYFLGRTGYTPEQILKAMPGMLNLSAAGDVDLATTADIASNIQMAMGLPAEKMDHVADILTAMFTRNNVDIPMLGESLKYSAGVGASFGQSLSTIATLTAVMGNAGIQGSQSGTTLRQILVRLGTSNAVAKLGIKVADKNGNMRDVIDIMSEIAAATKHMGNVQ…	vOTU_58
75	21	k141_79024	g86	k141_79024_26793_26996	33	26793	26996	203	3.97344844821208	39.125	8	0.0195736376759216	5.0935826405842	1.89219144030364	0.0093211401000179	0.65985111359845	3.15413123508795	Tail-related	Phage Tail Protein X [PF05489.16]		1	1	0	493	1134	g86_viruses_sorted	0	26792	26996	f	0	1	prodigal	v2.6.3	MIVYTMQNETIDALAYRVFGRTTGIVEIIYNNNPMLCELPAILPMGTAVNVPEDAPEPQKKLINLWD	vOTU_58
79	1	k141_79024	g86	k141_79024_28799_29245	37	28799	29245	446	5.15097462576692	73.3333333333333	12	0.0115492704613608	7.82694685949084	2.46872427041583	0.0055352562116946	0.887808193358871	3.02120477758068	Tail-related	P2 phage tail completion protein R (GpR) [PF06891.15]	sp|P36933|VPR_BPP2 Tail completion protein R; Xu	1	1	0	497	1138	g86_viruses_sorted	0.0533799519272216	28798	29245	f	0	1	prodigal	v2.6.3	MKKINQLRKVLEDNNLFIKTNPEKLHIFIDDGDVTATAARSLSFEYEYQVNLIVTDYDQPIDYLMVPIISWMYINQQEFMANPELRKGAIKFEVEQLNNNTADVSIELKLTERVIVKSGTSGLEYKHVIDEPPADLRPDWINEIWPMN	vOTU_58
80	2	k141_79024	g86	k141_79024_29230_29691	38	29230	29691	461	3.37478077869012	53.3529411764706	34	0.0073205656804557	3.79822803696196	7.49221478887938	0.0162520928175258	2.24636542810553	-1.83293152515336	Tail-related	Phage virion morphogenesis family [PF05069.17]	sp|P36934|VPS_BPP2 Tail completion protein S; Xu	1	1	0	498	1139	g86_viruses_sorted	0.111914685047645	29229	29691	f	0	1	prodigal	v2.6.3	MADELNKLHDYANGILTQLSNNNRAILAREIAKRLRENNRKRIIAQHQPDGASFEPRKQQKFRKKNGKIRRKMFTKLRTTKFLRTAANSNRATVQFISSVSRIARIHHYGLRGKVNKNDSWTIKYPSRQLLGINQHDYKMIEQITVAHLATKL	vOTU_58
81	3	k141_79024	g86	k141_79024_29752_29970	39	29752	29970	218	11.9771035639325	297.529411764706	34	0.0549408420363875	36.1133886438122	5.42328469267967	0.0248774527187141	1.95698759447601	3.34893225166693	Tail-related	Type VI secretion system/phage-baseplate injector OB domain [PF04717.16]		1	1	0	499	1140	g86_viruses_sorted	0.172597918191406	29751	29970	f	1	1	prodigal	v2.6.3	MQSYHPADLVDILRKIENLIRPGVICKTNGDRVKVRTGELITTWLPWFSHRAGKSRTWWRPSVGEQVFILSTN	vOTU_58
716	27	k141_87937	g86	k141_87937_2543_3598	3	2543	3598	1055	4.05069973620523	71.1666666666667	18	0.0038395258163082	5.14110132005066	3.72452058753109	0.0035303512678019	1.24767201059625	0.261430204335722	DNA replication and maintenance	Plasmid replication protein [PF01719.21]; RNA helicase [PF00910.26]	sp|Q9IG45|REP_PICV Replication-associated protein; XhXr	1	0	1	201	523	g86_viruses_sorted	0.110388139574684	2542	3598	r	0	1	prodigal	v2.6.3	MTKERYRQFMYVQDVQHLQVKESQLSEILNKSGALEWAYINHNQDTDDNDQPIRPHYHAVLKYENPQPIASVASLFKDSPQYVQVWRGRINNAYSYLTHETEEAENEGKHQYDDSDVVASFNFHNKMEEIRKKIKRSPKYEKEQIRRYADQLISREQLEDDLGVFGIAKNQQLIDKVDTELATRDHAQWLEQFSGHRMTTLWLYGKAGVGKTRLAEYIFQGKDYITLGSSRDHFQEYSGQRFVILNDLRPNDFQYSDLLRLLDPYQHDKAAPSRYHDKRLNLEKLIITTPYDPITFYRNIDSVRDVQIDSINQLLRRIKPMEVNDQLIKTIRRKVIKRKNKKASYTDEDNN	vOTU_62
715	26	k141_87937	g86	k141_87937_2094_2459	2	2094	2459	365	0.137012987012987	56	1	0.0003753780466109	0.0516591996087906	0.217693604480537	0.0005964208341932	0.166771519608286	-0.483779350677217	Hypothetical			1	0	1	200	522	g86_viruses_sorted	0	2093	2459	r	0	1	prodigal	v2.6.3	MRKKKLNLKFTNHDIWYNPLDFQQIRHFGLIGRRIGEVNIINDNDSCLDSIEEALVCQVRNCFNAADQPLEILIFSDDIGDYSKYINKEVTANLGDFYCPAWQELPTYQVIELRIVGDQHE	vOTU_62
717	28	k141_87937	g86	k141_87937_3868_4470	4	3868	4470	602	2.08287105758678	62.8461538461538	13	0.0034599187003102	1.712741491649	2.7681579229345	0.0045982689749742	0.956314065705196	-0.716591849814933	Hypothetical			1	0	1	202	524	g86_viruses_sorted	0.659024077938373	3867	4470	r	0	1	prodigal	v2.6.3	MQNSNKPKLGLKIGYYLPAVIAIYAVIAACVVVLLTMDRGNDSSWLSKLIHFVPNFLYYLLIDCWAVLLPIGIAITIVVVTMIIATIQYQRGNTFINYCRSIIQTQDFRQFSKIGTTNDPDSASMVYAYNSSLRSMYVDIRSDSITVWILIPEKQEAKQILDNKMKDITQRVKQSNPDYTFSDVQLMGNYYCLQGSRVTD	vOTU_62
718	29	k141_87937	g86	k141_87937_4460_5551	5	4460	5551	1091	1.58317387684854	77.7272727272727	11	0.0014511217936283	1.11326583243369	2.23826833386345	0.0020515750081241	0.825320914516689	-0.793745130521189	Hypothetical			1	0	1	203	525	g86_viruses_sorted	0.0540520379196439	4459	5551	r	0	1	prodigal	v2.6.3	MAESIKQYLTRCLNMALGVEGETTYTNSFDIIIKENGFIFLPRMPAGFVLDEGLYQRIYQIANAALYPNYTLLKQNGIYFVPLYSQPLEIKRGLYFPWLKGTATRLVIAGVDDYFANRDNAKQENRIPLMKNVSIDYRNVTSIAIAGNSGSGKSYFLSYLMAALQWASDLIVIDPKRDQPSRWARDHSISAVFPNSNASKSDYVSTVNEQLETALATIYRRQAELFDKPGQHFRSVTIVIDEVLALTEGVNRPIKDAFFALLSQIALLGRATSVHLIICGQRLDHTAIPTSVREQFNVLVQLGNINSKTTQFLFPDLDPTGLVIPMEKGAGIIQIIDNQHPYNVLPFLAPTYYQKKEENNYAK	vOTU_62
719	30	k141_87937	g86	k141_87937_5553_5867	6	5553	5867	314	0.247438526385895	77	2	0.0007880207846684	0.0986207816005819	0.406957878884264	0.0012960442002683	0.251320929540585	-0.634723708805196	Hypothetical			1	0	1	204	526	g86_viruses_sorted	0	5552	5867	r	0	1	prodigal	v2.6.3	MRVSRNQGGYSEMIAKNYVSDAKPVYCLSTELIPQYEWVDSRPTTNIVGYSAWFTQEGLEPFKVKFGAKVKLPEYLTKVELQGLEACEVRNNVYFRASGIKEDK	vOTU_62
720	31	k141_87937	g86	k141_87937_6077_8050	7	6077	8050	1973	0.360091209456001	48.5	2	0.000182509482745	0.155149679421709	0.450657119193655	0.0002284121232608	0.249949242958774	-0.362337203608142	Hypothetical			1	0	1	205	527	g86_viruses_sorted	0	6076	8050	r	0	1	prodigal	v2.6.3	MIKYKEFAPYTYLNLENGEILVTVIGVLKLIVKNSISFTDIIKNWEIGQLKSFLKQNGINITEVDRKECLLAKNTKNKVIDESSDDENTLLLLDSISILKLIKILQQDNPRALKRNKKYKEVMFEGFYLELGSGQFFFKFENVVDSFLNKPYSRQSVHPNLSYRNFDQLITKKPNFGMRVINTKEIELAEISKSNVSNELDSYVDNKSDYEPININDATKTNIKVISSTGLLELDKIISSIEEKPNKKSDQKYKEDGPGTISENKPFGNQLFSLQKVIEEIQSNNSKVHIEITEKAVKKQMNELIDSKPDVYKKKVIADNDIAQSGRQRLGLMKKGVHVETYVNEALSDALLECYYSKNTSNYPKSEWQLGYSIPLLSDLLQITADTENSTEINITIND…	vOTU_62
721	32	k141_87937	g86	k141_87937_10219_10701	10	10219	10701	482	7.68893673345199	79.0952380952381	42	0.015952150899278	16.1091724969466	8.50147177999097	0.0176379082572427	2.63873683012563	-0.307925761016605	Hypothetical			1	0	1	206	530	g86_viruses_sorted	0.707214120324106	10218	10701	r	0	1	prodigal	v2.6.3	MRMQLKNLGNDNRYEFIGKFSRSGFKSEYISTTGGTVYKPTLVLTDVVLASNDKAVTDHLWFNYTKGFLVLGELQAGDLIKFTARVNVYSTSTKKDYKLSYPSKISRVDNESNREPMPIDNKNALIGYIMEKNKKFYIDNDRPYDSWYVDQYNDWQKGLA	vOTU_62
714	25	k141_87937	g86	k141_87937_620_1822	1	620	1822	1202	6.23712583083777	62.7428571428571	35	0.0051889565980347	11.0779394754564	7.45273286943904	0.0062002769296497	2.27687404760639	-0.533892966051067	Integrase	Phage integrase family [PF00589.26]	sp|P22877|INTR_SACER Integrase; XhXr	1	0	1	199	521	g86_viruses_sorted	0.159426854604136	619	1822	r	0	1	prodigal	v2.6.3	MIRKVTKGKYRNKYQVRIQPTDNVTGKRISWPVQYAESKKEADKIERQMWQEYEEGLNPNDAKVIFADDFQRYVNQRSRSISPVTLRSWQNTANSVKKYFKNAQVGQVTTQLVEKYAHDYVDQHHATVSRSSNIAKILVHLRNYFKSVEGKVIKENPVPENALKVFFKQSDFTVPQEWRIFTESELKQIRDLILSDLKNNPVQLNGSKLAILIESYTGMRVGELQALKFSDIVQENGYWTFSINDSWSDYTESFNGSLKARPKGYCRKLLPVPKSVIDQVGKYQTAQKRFLAEYNLDNPVDLIFLNLYDYRRSSNYQPVRQKSINDMLKGICTKLSIENEGKQMSLYSFRHTICTQLASTPGMSYPWAAEKMGHSLNMFMKTYVGLSEDINQKMSQLWAS	vOTU_62
182	7	k141_89734	g86	k141_89734_25591_26838	33	25591	26838	1247	2.07086124185666	33.25	8	0.0016606746125554	1.74785457903639	1.97117394865846	0.0015807329179298	0.662878838380926	0.150385390853158	DNA Packaging-related	Phage terminase large subunit [PF04466.17]; Terminase RNAseH like domain [PF17288.6]	sp|P17312|TERL_BPT4 Terminase	1	0	1	197	505	g86_viruses_sorted	0.360648839645988	25590	26838	r	0	1	prodigal	v2.6.3	MSSLTQAKTIRIPTARVFEPLLYPSRYKGAYGGRGSGKSHHFAEKVIQAALTSPKRIVCIREVQKSIKESVKRLLEDKIKALDVGSYFQVLDREIRATNGSLIIFQGMQDHTAESIKSLEGYDIAWVEEAQSLSTRSLRLLRPTIRKEGSELWFTWNPMSADDPIDAFLRGDNVPPDSKVVQANWSDNPWFPAELERERVFDLKYNSATYDHVWEGAYLVNTDAQVFAGKYRVDDFDVQDTWDGPYQGGDFGFSQDPTAAIRCYIAGDVLFISHEAYRTKLELDDTATFINGKIPSFDRYATRWDNARPESISYLKRHGLPRSEPVVKWKGSVEDGVQFLRSFREIVIHTRCTDLAREFRLYSYKTDSRTGDIMPVIVDAFNHGIDALRYALAPMMRGK…	vOTU_65
180	5	k141_89734	g86	k141_89734_11597_12448	13	11597	12448	851	2.94163138953863	48	14	0.0034566761334178	3.02958533426531	3.15459983435558	0.0037069328253297	1.03242163667156	-0.206280493600996	DNA replication and maintenance	Phage regulatory protein Rha (Phage_pRha) [PF09669.14]; Phage antirepressor protein KilAC domain [PF03374.18]	sp|O34449|YOQD_BACSU SPbeta prophage-derived putative antirepressor protein YoqD; Xu	1	0	1	195	485	g86_viruses_sorted	0.588756381318357	11596	12448	r	0	1	prodigal	v2.6.3	MLDPHVVRSPLLDQQLLRAANERTCNMSYVENETQINSVPIKHEHQPVVFIQDGEVFANSRDVANYFGKQHGHIIRDIEKLIAEGVSNFGETPYIEPQNGQTYKTYNMDRDGFTLLAMGFTGKKALQFKLRYIDQFNAMEAELRRQSNVMIDYSDPAILIGVMNHLQLENKKKDELIAEQKQNLKKLDRLEGARGSMCISDAAKTLGVKRDDLFRFMDSRRWIFKRSGSKNWLAYDEKRRAGFMEHDDHLYLDAEGRERVATRALVTAKGLVKLAELLNQPLH	vOTU_65
176	1	k141_89734	g86	k141_89734_2_541	1	2	541	539	9.9182760639313	31.8148148148148	27	0.018401254293008	26.8668835946286	6.75846983111046	0.0125389050669953	1.89610250719643	1.6664743708888	Hypothetical		REFSEQ hypothetical protein; Xu	1	0	1	192	473	g86_viruses_sorted	0.266873508685148	1	541	r	1	1	prodigal	v2.6.3	MKNFGKLRASKEEITLGEDIKDDKGNSVQKAGTVILNILKDKDGIEWHDLFEKYPHKFYIAVDDTKHIISMTDDPEQSQIAGFDIIGIDDDYGETFGQGGSVYGKLWDGEKIVAPAPVFPSLSARQFWQAAFAIGVKEEDLIADIANKDSPFFIADDKDRESVLIDIKKATSFARDFPLL	vOTU_65
179	4	k141_89734	g86	k141_89734_10758_11255	12	10758	11255	497	1.26044968103792	31.8	5	0.0025361160584263	0.824491055445951	1.25156848724268	0.0025182464532045	0.461813475385511	0.0192311274326169	Hypothetical			1	0	1	194	484	g86_viruses_sorted	0	10757	11255	f	0	1	prodigal	v2.6.3	MRILLLLPIVIFICGCQTQPPNPRDSINPVLCDAPQYLDSYQRNLCARQKAGTAPAYQPVTILTPDPEYKLTAKDISIVKNGVAKELKDPTSPIFGNMKATKSKEDVITVCGFVNGKNSYGAYTGQKPFIGALTNDSFLLIGIGEDDIHTTATYDVCAQKGIHLS	vOTU_65
181	6	k141_89734	g86	k141_89734_19093_19953	24	19093	19953	860	0.483159117305459	42	1	0.0005618129270993	0.223406368836999	0.232399606098531	0.0002702321001145	0.165032765944041	1.51945287817545	Hypothetical			1	0	1	196	496	g86_viruses_sorted	0	19092	19953	r	0	1	prodigal	v2.6.3	MLKRLSEQEQLEQIVQQYEPAIRKAFLEAIETIRSDAVIEEIIERLQKGDITGAVNAIPVDSTAFNPVADAIRETFNAGGIAAVSKLPRLKSPSGHKVVVRFDARNIRAEQWLKQHSSNLVTNIITDQKEAIRSALTNGMIYGRNPRSVALDIVGRVEKVTGRRTGGIVGLTSNQVSFVENARQELTSGQIEGYKAYLTRARRDKRFDRSVLKAIENGEKLPADLITKMLNRYEVSLLKLRGDTIARTEALESLNASQQEAMEQTLDKTIYTDQDVQRVWKTAGDN	vOTU_65
185	10	k141_89734	g86	k141_89734_30081_30719	39	30081	30719	638	0.180487804878049	41	1	0.0002828962458903	0.0707850050540957	0.233724422285722	0.0003663392198835	0.164852789564533	-0.322934283055203	Hypothetical			1	0	1	198	511	g86_viruses_sorted	0	30080	30719	r	0	1	prodigal	v2.6.3	MLAGDLNAWLPHFRSLEERIVNAVETAWPICIAPLQSKKNSLTHEDHITEHLVQSLIRTKLVPGRIIYQYTLLTEDGSGNVSAPSNIDFVLTLGDDEDVYLACECKRLNVPYKTGVRALVNEYVDQGLMRFVTGQYSNGLPLAMMLGYVMNAKSDEAKRGVKRILKLRSAIVRLQSERDDPVISGRPIRFHTTHACVPGHIIEVAHTLLAWP	vOTU_65
178	3	k141_89734	g86	k141_89734_6923_10438	11	6923	10438	3515	0.203174603174603	36	1	5.78021630653209E-05	0.081314206262556	0.241150882806137	6.86062255493988E-05	0.163777988363989	-0.231876578842408	Tail-related	Tape measure protein [PF20155.3]	REFSEQ putative tape measure protein; Xu	1	0	1	193	483	g86_viruses_sorted	0	6922	10438	r	0	1	prodigal	v2.6.3	MDIATLGIEVRSESLLNASQNLDRFAGVTQRVEQRLNGFSTGITTMQGNVNRLSASLLNAGTMMTKFNNVLQIIGVSVAANEIRRYADSWTLMNNKIAAASQSSGMQAPSLSDLKKGADNARAGIEAYTDLYARIMRNSKGVAKSEQEVADATNIVSKAFAVGGAAASEQAAGVLQLGQALGSGVLQGDELRSIRENAPVLAQAIADEFGTTIAGLKDLGAQGKLTSERVLTAILKARQQIEAQFAKTSLTIEQSLTLVKNAATEYIGTMDGVTGASKAVSGTIKLVADNFDILGNTMLAAIGVSAARIFGPMIASAASATGEQIKLTAAILEGNAVMLNSRTAALQKTTYIREAALAGQQAAKATLDAANAERVRAVAALESAKAGQLAGLTHAQAAA…	vOTU_65
313	16	k141_92111	g86	k141_92111_11177_11527	13	11177	11527	350	1.90913607047908	77.75	4	0.005454674487083	1.48443105579333	0.813915757768528	0.0023254735936243	0.391457913142273	2.79779837356998	Anti-restriction modification/Host-persistence	Phage protein GP46 [PF07409.16]	sp|P44239|VG46_HAEIN Mu-like prophage FluMu protein gp46; Xu	1	1	1	147	396	g86_viruses_sorted	0.0068152984722663	11176	11527	f	0	1	prodigal	v2.6.3	MDREIDTRTGDYSGKIINHLQNAVYLRLMTPLGSYWADKKLGSLLYTLEREKDLQSVSLLAKQYAQQALQPILDDGRAVDISVTTMQAHNGMLNLNIQVTQLTGEKFVVECPVRVI	vOTU_66
310	13	k141_92111	g86	k141_92111_7907_9235	10	7907	9235	1328	3.8321033464823	85.5	10	0.002885619989821	4.64953204984844	1.99442636229252	0.0015018270800395	0.761593457846525	2.41293693539068	DNA Packaging-related	DNA circularisation protein N-terminus [PF07157.16]	sp|P71389|VPN_HAEIN Mu-like prophage FluMu DNA circularization protein; Xr	1	1	1	144	393	g86_viruses_sorted	0.286424457222056	7906	9235	f	0	1	prodigal	v2.6.3	MTMWKNNLQKASYKNIAFDVISISDKNEKALVRHGRPFANGSDIEDMGTFGRQCQVAAVYFGSGFDTQLSQLLAVLEEPGAGTLVHPVLGLLQNMIAASWSFRTEADSVNYVALDITFYEAKESSPIFLFENQWLVKLEQLQNTLDKYTQQFLGYSDTILSVRDGVSSLWGGINGVFAALCGVAGSVRSFFDLDPVEYLSGKNFSSASYNRDVSKLVQSLDRMVAKGIESDTRYATGTLNTRQVYDSVNNRVNILNQLPDNILHNQNIQDSEKEVTNHVQKIADIQMQPVAQIVKLISIGYLIQNMVGVIEINSDVVTANELLYINNSLRKQIQKLIDDLRETYNYADNIKSSNAAAIYTQTTIINQILADIAAQFNDYVLAIINQKPPMRTKKANMNG…	vOTU_66
315	18	k141_92111	g86	k141_92111_12598_13164	15	12598	13164	566	5.99162937751953	80.2142857142857	14	0.0105859176281264	10.2305163309613	2.8265815808098	0.0049939603901233	1.00212997120933	3.15832066462426	DNA Packaging-related	Bacteriophage Mu-like	Gp48 [PF10076.13]	1	1	1	149	398	g86_viruses_sorted	0.0099201551015816	12597	13164	f	0	1	prodigal	v2.6.3	MSYINTLLGLFPPVAYNRTGTSVRNAATIDGNCLDEVQNAARRKLGVIDPRTSGNYLIRWEKLLNLDSSGKNGQQRILAVITKINETGGLSIPYFKQMAASIGYDINITEPQPFRAGVNRAGDRLAREDIMWVWWVNVKNADSRATRFRAGMSTAGDRLTAYGDVIIESVLKDLKPAFTDIKFTYKDK	vOTU_66
304	7	k141_92111	g86	k141_92111_1049_1690	2	1049	1690	641	19.5431016246141	219.464285714286	56	0.0304884580727209	92.230281331447	9.38966734337971	0.0146484669943521	3.15591927680951	3.21726679001088	Hypothetical			1	1	1	138	385	g86_viruses_sorted	0.120889827248206	1048	1690	f	0	1	prodigal	v2.6.3	MEIQAKTIPVCQLDENNYFVGITIADLDPLANNGHYLIPRLCIQTEQPEFKHGFVAQWTGKTWRYIEDHRGETVYSKKTGEVVVINELGVLPATVTTIPCPDKYHQWSDKTNNWIEKADAEQLRLQDKRNNAGSLSRTQMLSQLEISLGKDKESLIEIAGATLSQIELIKTRNYICETSQFRLDSELWWNFLIDILQIKPGDIFKIWEKAKNI	vOTU_66
306	9	k141_92111	g86	k141_92111_2599_2790	4	2599	2790	191	0.391937290033595	95	1	0.0020520276965109	0.168299870766846	0.195090730417895	0.0010214174367429	0.168384894153808	1.16902742734092	Hypothetical	Protein of unknown function (DUF2635) [PF10948.12]		1	1	1	140	387	g86_viruses_sorted	0	2598	2790	f	0	1	prodigal	v2.6.3	MKEQMKVKAADGLRVPKENRVNSYITNQPVEVPESLYYRRLVNDGDLIMVTENLKENEIGVNE	vOTU_66
309	12	k141_92111	g86	k141_92111_5421_7907	9	5421	7907	2486	6.84666632482392	94.375	16	0.0027540894307417	12.9748503185948	3.12794352484556	0.0012582234613216	1.10878926288339	3.35385895630689	Hypothetical			1	1	1	143	392	g86_viruses_sorted	0.0602225759746916	5420	7907	f	0	1	prodigal	v2.6.3	MTEEVKKLEQQIKRTSAVAIQEGEKAGKSQIRIIQQIQREYQRAADIRLRKEVRSEQEIQKEIGKTKRAYKDFSATANAAQRQMQNATKASRNSIRELNKELEKSSKIQKNIAAQQTKSSKLGVAKTVGSEIIRGGKSVYTAIKPAIDDEKKLRSSVIQAAEKAYGTDKNKSADWIKTQGVKEIQSMVQGLVAQNGGTSQAALDLIINMLQQDMSLDQVKATIPYAHRTMVGSATNAGEYDYENTAKLYKSFADYGLQNKDYSTISDHIIAAGSQGKFTIAELNAELPDLLFSGKNAGISGARGIDYLISTLQASSKKSESNEDASKSVKAFLDVLTNPDLLKSLSKVKDPNNPGKYLDWNKIREQGNSQGLNDAQSLIKICSDILAQDKNYQNLKLKA…	vOTU_66
316	0	k141_92111	g86	k141_92111_13168_14151	16	13168	14151	983	17.3827521248766	215.720930232558	43	0.0176833694047575	73.6246843192555	7.23232860578061	0.0073574044819741	2.47909252143207	4.09441093115496	Hypothetical			1	1	1	150	399	g86_viruses_sorted	0.226139401159866	13167	14151	f	0	1	prodigal	v2.6.3	MYPIDTQDGLFHDGNGINELGTILPASWLNQVQAELIAILTAAGIKPEKASYNQVITAIKMLIASSAPAAATAETAGVTKIIDTLDSDDAGSALSAKQGKALNQAKLDKNGTAQTALYAAQIAARKIGGIVFNAKTDIDLPGVNIPGNQDTSGNAYTASRLRNAIKIGGINFDGSNNIDLPGVNIAGNQNTSGNAASATVLKNSRQIILNGDVSGSCWFNGDGNAVISTRQVNSLGVNQNWSDVTGARGYSTTYTNQSSSPIAVAISFYHINNRSAELIVNGVLLGEVNTSNEDSQRKPLFGIVPPGHGYYLNGNLPIRVWAELRRG	vOTU_66
317	1	k141_92111	g86	k141_92111_14153_14596	17	14153	14596	443	16.9369431898275	168.052631578947	38	0.0382323774036738	70.2299203687606	6.66877200820441	0.0150536614180686	2.26068701510869	4.54205784038151	Hypothetical			1	1	1	151	400	g86_viruses_sorted	0.18495977697044	14152	14596	f	0	1	prodigal	v2.6.3	MKYYLNSNDKMVYAFDSEELANIWFEQLPEGKGAFRIMTDEEISRHLQPEKYMTKSEKLLRKRKDAICLARYQFLTMAELSFDKNKDALISVIEKNFNGKSLIKLRNYLLESQSFSLTSEELWNLLTNILQIDPDKLFNSWEEAQEF	vOTU_66
318	2	k141_92111	g86	k141_92111_14982_15713	18	14982	15713	731	8.35816464114754	78.28	25	0.0114338777580678	18.7918250622328	5.07356616316926	0.0069405829865516	1.65039046591925	1.99019477257389	Hypothetical			1	1	1	152	401	g86_viruses_sorted	0.520206758888619	14981	15713	r	0	1	prodigal	v2.6.3	MENKFIITHDWLRDKGAYDNDIEAFDKHFPDGENAIRVLKMCADWGHTTLGIWLIGKLPFCETSLEIQNTKDNLFYPGNVYIKNDVNLDNRIIFIKGELKIDGKLIISGKGNIYAKCVYANEIYMNGILDIRANMVNAERINISAMAGITAECINTNEIKLNNSARISSNIKALNLTISDSAIISGDIKAESINLTGGEIYGDVVSDNLTNNRGCITGDVKANEITIINGGTISRKINTLHFP	vOTU_66
319	3	k141_92111	g86	k141_92111_15989_16264	19	15989	16264	275	4.27782589005631	54.0714285714286	14	0.0155557305092957	5.70380184047764	3.07225603288772	0.0111718401195917	1.02545855780618	1.17563976427065	Hypothetical			1	1	1	153	402	g86_viruses_sorted	0.616288125808734	15988	16264	f	0	1	prodigal	v2.6.3	MPDILSAVFVWPYKCAASQLADKAGDTERAADIKKSNKYSYRIYNHDLHVKQMVKQMGFKNLYKLLGVAPTATEAKMVKVMRLLHSLNWYL	vOTU_66
320	4	k141_92111	g86	k141_92111_16999_17337	20	16999	17337	338	10.502610652947	63.4864864864865	37	0.0310728125826834	28.9282032415807	7.85163734873058	0.0232296962980195	2.39311713197206	1.10774908122941	Hypothetical			1	1	1	154	403	g86_viruses_sorted	0.420176566117766	16998	17337	f	0	1	prodigal	v2.6.3	MPKSWFRTREWDNAQLMTKLDKPAYGCIVTFTRQDGGHVDFFVVEKDAKDNLMVLGGNQGDKVKIAAFSRGRVTRCYWPSIWAGKTVKSSPLPSRYALPVLTSSRKLSTNEK	vOTU_66
321	5	k141_92111	g86	k141_92111_17550_18056	21	17550	18056	506	11.9044767346868	75.925	40	0.0235266338630173	36.4239032360167	8.18326872664878	0.0161724678392268	2.53344932023089	1.46883064852422	Hypothetical			1	1	1	155	404	g86_viruses_sorted	0.531118798703264	17549	18056	r	0	1	prodigal	v2.6.3	MLLNKKEFEMSGQVNYLEKAPKLGQEYYYLYVRENLIYSLFKWQDKDFEQSWLKNHRLYPTKKDVIKAAEFLKNYLISHKEQLNCLTSVPIYGTKVKVWYGLDMDGFSDDYKVKYFNTEFIVINPENDHLQKLLNLSLLYRTSDDLEKAANLITEALALEKKRSKCKL	vOTU_66
322	6	k141_92111	g86	k141_92111_18413_18742	22	18413	18742	329	14.1982247945735	64.1764705882353	34	0.0431556984637493	51.1315771426874	7.19079694171865	0.0218565256587193	2.21159492841172	3.16849517189269	Hypothetical	Protein of unknown function (DUF3383) [PF11863.12]		1	1	1	156	405	g86_viruses_sorted	0.110911124506216	18412	18742	f	0	1	prodigal	v2.6.3	MNMLISYKAIPYNAEGIAIHRAAAQDPINEMLNFGGIQRGVNLPKTQKSQINYEAGFDSARQIETVGYCLLINKASAQVRGQRESLPLKLWYADGGSVHTVNLASITVQ	vOTU_66
323	7	k141_92111	g86	k141_92111_20216_20671	24	20216	20671	455	13.4466529042529	79.5384615384615	39	0.0295530833060503	45.8194115952055	7.8942237957059	0.0173499424081448	2.46422140838529	2.25321843631952	Hypothetical			1	1	1	157	407	g86_viruses_sorted	0.327594398329889	20215	20671	f	0	1	prodigal	v2.6.3	MKNIKNKATDTKLPSLKDWGDIPKDNIDLNYIYKIFFEKTNSEIQTLFNGIVAIEYVDALRWMPTRPFSYYIKGFIELILNKHYAGIDANDAAYSFLRLIKEKVDSNKSSILPLKDEIISTLDFIIINQDYFRLVDDEESYKIYQYIKSNL	vOTU_66
324	8	k141_92111	g86	k141_92111_20933_22003	25	20933	22003	1070	37.3875582100215	180.776595744681	94	0.0349416431869359	326.714337529539	16.2985275310497	0.0152322687206072	5.23327319549545	4.02979739279123	Hypothetical			1	1	1	158	408	g86_viruses_sorted	0.33583816275056	20932	22003	f	0	1	prodigal	v2.6.3	MVLERTRVDQGAWSETLYVHTPEGLGDLLTQDQTGQVNHLYQDAQGSTRLVTDQQGSTQSIIDYDAFGNVLLSSKPDSTIKHRYVGEYLDQDSGFYHLRARDYDPTIGRFVSRDSFEGVRNNPITLNPYLYAHAESVNIIDPSGYMGLIDLNVSMMNSLETLGTRMAYFMNLYDKVQAVSGFIELISGTNSIMGVIQGLSASDFEINGHPSSASFDYKEAIQSFTFNLPRPIGTGIGDWASGYSKTKRQGTKLKGFLIYMPMFKTQIVNNQKTIPTGAKIRFGNEKVPIKLVFGAEKKGARGQLFGLGMQMKNLRQLIRMYHHTPAPDHGEKKGLKPKELGYWIDGDSHYHIMQWH	vOTU_66
325	9	k141_92111	g86	k141_92111_22019_22462	26	22019	22462	443	18.0234198424116	126.117647058824	51	0.040684920637498	79.4589596667828	9.42781644935483	0.0212817527073473	3.03389334399311	2.83319234345383	Hypothetical			1	1	1	159	409	g86_viruses_sorted	0.587791473193889	22018	22462	f	0	1	prodigal	v2.6.3	MNLPLWETTYYKMSVSWMLISFMTLEPEQQLQYFEYPPLYLNDKDYDRPTKNVLIALMNALCDYPFINEYDEGSILVKDEQFRNLLRIADDTIYSYESFMISNYWSSLRRTAKELLEEAELGAYPDIPKPIEFDYLVELVDSPEFCD	vOTU_66
311	14	k141_92111	g86	k141_92111_9225_10352	11	9225	10352	1127	8.97370500593627	73.7857142857143	28	0.0079624711676453	21.470114413149	5.76035663097026	0.0051112303735317	1.83503895454978	1.75110635498983	Structural protein	Mu phage baseplate assembly protein GpP-like	N-terminal [PF21683.1]	1	1	1	145	394	g86_viruses_sorted	0.108622492779085	9224	10352	f	0	1	prodigal	v2.6.3	MLNENNIFPYPYGNEVVVRIGGKEHKDWLSYDIDSDFLIPADAFSFETNVSQDQGVLADYSSLQCEVLINNQLIMTGIIGHQNEIVDKSNHSITFNGRDLAGLLVDCSVKQINVKGMNVLAAAQKIAEPWKQIKKVILKAEKNPVLDKVDIEPGETAWQALSKIAYKAGLHVWLEPDGTLVIGGADYSSPPVATLSHSKYDNRRNIQSIQIEYNTENRYSEVTFLGQSHTRFADSSKHDLKWVYKDETMTLYKPKTVVIGDAENLEQLKVQAKKMLSDWRLEGFSLTITVADHKTQDGVLWQPGQRVHVIDEDQQIDAIFFLMGRRFFLNRNGGTLTELRLKEDGIWTPDAYVKKSAAARSRKGRRKGVTNRKIK	vOTU_66
314	17	k141_92111	g86	k141_92111_11549_12601	14	11549	12601	1052	6.48334564281203	97.1333333333334	15	0.0061628760863232	11.7442458191727	2.91445313684671	0.0027703927156337	1.04875847995802	3.40296891435689	Structural protein	Baseplate J-like protein [PF04865.18]	sp|P51767|BPJ_BPP2 Baseplate protein J; XhXs	1	1	1	148	397	g86_viruses_sorted	0.0568366790254913	11548	12601	f	0	1	prodigal	v2.6.3	MHNIPTFEEIRNAILRDTVSLNPEADISSDSDNYIRASSLASCATGQYAHQAWILKQFFPDTADSDYLERHCNLRGIRRKNATFASGTARVYGIPGSSVEAKLQIKCGDYLYSVQEDAVIGEDGTAVLSIIAVSAGSESNQYNKPAQFMASPVGISTDVNLIQAIGGTDIESDSSLLNRLLDLLRRPPAGGNKYDYRAWALSVDGVTSAYVYPLRRGLGTVDIVITSSNNVPSDEIVSKVQDYIDSVRPVTAKNSYVIKPDVTRVDIKVKVSLSGISLDTATTAIRQALQEHFSALKPGDSVIISQLEAVISDVSNVTDRKMTQPTTNLVAEKNTKVEWFMLGNVDVSLL	vOTU_66
303	6	k141_92111	g86	k141_92111_32_1039	1	32	1039	1007	22.8544981428684	370	79	0.0226956287416767	124.364036722994	12.1737610963664	0.0120891371364115	4.1644986135357	2.56471139449702	Tail-related	Phage Tail Collar Domain [PF07484.16]	sp|P33227|STFE_ECOLI Putative uncharacterized protein StfE; Xu	1	1	1	137	384	g86_viruses_sorted	0.0855469107876831	31	1039	f	0	1	prodigal	v2.6.3	MANLKESSFWEEGIYQWETSDPVLGGENGIDNVPTRQLANRTKWLKDNKLDKSATAASADLAKKAQVADKLSKARNVGGVAFDGSADIDLPGVNKPGNQNTSGNAATASYAAQIAARKIGGVIFNAKTDINLPGVNIKGNQDTSGNAATATRLQTICTINGVPFDGSANINATPAGAIQFFAMETAPVGWIKANGAALSRVTYANLYAAIGTRFGAGDGKTTFNLPDLRGEFLRGWDDGRGLDRNRIFASFQLDSVQNWTAGFTYQRAQIRQGYEPMEGGYTLKERSGVGLGYPLKEPAGWSVGFGVLGPGINNVARTSTETRPHNISLLACIKI	vOTU_66
305	8	k141_92111	g86	k141_92111_1983_2582	3	1983	2582	599	2.91673087229169	92.4285714285714	7	0.0048693336766138	2.92605294564273	1.37428449467506	0.0022942979877713	0.5785454104099	2.6660765946165	Tail-related	Bacteriophage Mu	Gp37 [PF08873.15]	1	1	1	139	386	g86_viruses_sorted	0.385953603172538	1982	2582	f	0	1	prodigal	v2.6.3	MLKKIQNKIIKRLEQGLGSMVFEISPYPGPIDNKEAIVGLKKAPAILLTFNQALVKVKDSGRQRYELIAGFYVVCVCNRVKDATSQLSVDINDLVYSVLRLLAGQRLNEELNSFGLQPKTIRPVFISPLDSKIKNLDIVAIEFEAVCDIYGIDSDGYPEYTTDKNNPDYLFSLFKGQTSEPPSQFNSLILNIKNKNIPS	vOTU_66
307	10	k141_92111	g86	k141_92111_2787_4220	5	2787	4220	1433	0.689575884582023	85.3333333333333	3	0.000481211363979	0.343529857160239	0.598327908687756	0.0004175351770326	0.32350847047502	0.28205745512717	Tail-related	Phage tail sheath C-terminal domain [PF17482.6]	sp|P44233|VPL_HAEIN Mu-like prophage FluMu tail sheath protein; Xu	1	1	1	141	388	g86_viruses_sorted	0	2786	4220	f	0	1	prodigal	v2.6.3	MIDNIQFDTVRNDIRVPGRYIEFNTRTAVRGLPANPQKMLLIAPMLLTGKQPPLTPVQLFSDVDAATLFGEGSWAHHCVKQAFTNNPYLDLTVIGINDAEQSIAATASVKITISNASTNSGIFTVSIGGIDCQLAVDGGDTPTSIAEKMARIINNADTLAVAQTDGGVIKLTSRNHGLIGNDISLLASFNADSASTGEVLLDINTFQGGQINPDISQALEQVAGKHYQIICNAFTDKSNAKKLSDHIDLVSNAIEKRGCIGVMGWRDTLSTGTTFANSINSGRITIAWYKNAIEGNAIIAAGYAAVIASETDPARPLNTLEVKGLRVTADADWPLFAEFNSALYNGLTPLQIVNNRVQIMRAVSTYVKNSTGTDDPALLDITTIRTLDYVRDAVNQRIA…	vOTU_66
308	11	k141_92111	g86	k141_92111_4666_5043	7	4666	5043	377	0.49269717624148	79	1	0.0013068890616484	0.223797493221611	0.20241599476169	0.0005369124529487	0.168017304334439	1.72768622035492	Tail-related		REFSEQ tail assembly chaperone; Xu	1	1	1	142	390	g86_viruses_sorted	0	4665	5043	f	0	1	prodigal	v2.6.3	MLKETGKLVYGLEYNGQMYFDYTVKPLTLADELQALEVIEETSLIKDASNAKKAILTTLAYWAQQLEVSGITAENLSVEFLLHNLASEDYQSILTSMETLRSKSIAAGQSDPAASEQANSNVTLK	vOTU_66
312	15	k141_92111	g86	k141_92111_10410_11090	12	10410	11090	680	3.27049599580203	87.5	8	0.0048095529350029	3.54819220954187	1.58813168626328	0.0023354877739165	0.640618360683467	2.62615687090806	Tail-related	Bacteriophage Mu Gp45 spike protein [PF06890.16]	sp|P31340|SPIKE_BPP2 Spike protein; XhXpXs	1	1	1	146	395	g86_viruses_sorted	0.0901624411974994	10409	11090	f	0	1	prodigal	v2.6.3	MSYVAKLVSKTRTTINNTTSSVRQAFRGKLTKVNAAQAIQSAQVAALADEVLQDVEQLQQFGFTSNPPVGSEAIVLPLSGQTSHGIIIATEHGAYRIKALAAGEVAVYNQSGASITLKNGRLIEIDCEILNIKAPSGVKIEAAAGINIDAQAGVNISAKNVNCSEEITAAGQINGNGGMDIKGGQGATFSGNIVQTNGSYTTVGDVTAKGISLSGHDHEYRVGKPV	vOTU_66
442	2	k141_98956	g86	k141_98956_591_2009	2	591	2009	1418	45.2243508364364	27.0530973451327	113	0.0318930541864855	507.554905354807	29.3169940794521	0.0206748900419267	7.52079004055281	2.11511778300023	Capsid/head-related	Phage Mu protein F like protein [PF04233.18]; Bacterial toxin 50 [PF15542.10]	REFSEQ head maturation protease; Xu	1	0	1	688	1747	g86_viruses_sorted	0.0271021295793951	590	2009	f	0	1	prodigal	v2.6.3	MTTKREVNYWKRRFLFEKKQQLQNTAEYETAMRARLKEVEQVLEQEVDCWLKRYASNQEITIKDARKILSTIGTRDWHMTLKEFKAKAKAGGFDKELDAEYFRSQLSRLENIDEQLTNLLSQYARSETDKMESSLSNQYQQTYMHSIYLTQMERAKLTSNFANVNEYQVKAIVHKPWRGSDFSKRIWKNYTEVLPNELGDALLRGSVLGHSHEQIFKMMRQRLKDIEDYQLHRLIITEMGHVAETATAQAYKEEEVDQYQYLATLESHTCDECAHLDLKVFDLKDKVEGLNYPLIHPYCRCTTMPYIEGLPDSSERWARDPETGKSMYVENMTFDQWQKEIDNQRKNLVKVYKVNKASRYITNKRKYKWNELNAEQYNKHVRDTPEFNNYKKGRKRPLS…	vOTU_69
445	5	k141_98956	g86	k141_98956_2611_3243	5	2611	3243	632	44.4927475947567	65.593220338983	118	0.0703999170803112	469.134744425293	24.8740964738085	0.0393577475851401	7.18395912217304	2.73089681988806	Capsid/head-related	Phage minor structural protein GP20 [PF06810.15]		1	0	1	689	1750	g86_viruses_sorted	0.137453924965609	2610	3243	f	0	1	prodigal	v2.6.3	MPRAWRKKAYFLYLDLCSPHVKKAREETNMKREELKKLNLTDEQIDKVMSLHGSDVENSKSKIDELNKTNESLQSQIAERDKDLKTLKKQAGDNEELTNQFKELQSKYKQDTENLTKELQQTKLNSAVDSALGKAKVRNTKAAKALLNMDDIQLNDKGELEGLDDQISSLQKSDGYLFDQGSKEPYQPQGGGAKTDPDPIAAMTNIFKGE	vOTU_69
448	8	k141_98956	g86	k141_98956_4562_4930	8	4562	4930	368	28.4835237530844	28.1384615384615	65	0.0774008797638164	204.480645235875	16.703256420794	0.0453892837521576	4.37974533918419	2.6897151363793	Capsid/head-related		REFSEQ head-tail adaptor; Xu	1	0	1	690	1753	g86_viruses_sorted	0.030685413159043	4561	4930	f	0	1	prodigal	v2.6.3	MSDAFNKLKDIAPMLWTDKVTIQATKKVVNEHHITTREPVTVVSDEPAKVILKGLKASEQSFFGTDEYDATLLIRTGIDVPAGATIIVTDVNGKVTKYKRSSKGYSGYVSHQEIAMTRDEKA	vOTU_69
460	20	k141_98956	g86	k141_98956_15206_15739	20	15206	15739	533	17.4638782078343	30.5535714285714	56	0.0327652499208899	78.8018926634318	14.135510789486	0.0265206581416247	3.7715152593103	0.882501379288337	DNA Packaging-related	Bacteriophage Mu-like	Gp48 [PF10076.13]	1	0	1	698	1765	g86_viruses_sorted	0.0613736242146864	15205	15739	f	0	1	prodigal	v2.6.3	MDYLPDYYNDVYEMQAIMHAQGEVLDKAESEQFRLLLNQFVTQTDVKGISVFEDQVGIKPAPNDDLEARQNKVLMRLLPPRPITIDYLRDLFATLKIPATITVIKRDAIVEAKSAEINSSQIENIKYLLNIYLPANMIYEIRVALNRAEISNDFKVGLGTWLKATTAVQANVSQFIN	vOTU_69
463	23	k141_98956	g86	k141_98956_18411_18917	25	18411	18917	506	34.952442871082	32.8068181818182	88	0.0690759740535217	301.717610977176	21.8511651835149	0.0431841209160373	5.79609840478763	2.26036150054757	Enzyme		REFSEQ holin; Xu	1	0	1	699	1770	g86_viruses_sorted	0.25922670640696	18410	18917	f	0	1	prodigal	v2.6.3	MLLSHFTNIFLASMFTPRQRLPVMWVKQLMKWHIRESQVMTMWHRLLSNINENHDQTIAGVAIATIGTALLRDRNYFFWPPEWTLFMNDKRLDLAIILLGLLIAFDSMLIKRHRGWRMFILIVGAWTMWCLIGIQLGHAIGAGEFRMDLTVIGEAVISILCLYGIYQS	vOTU_69
465	25	k141_98956	g86	k141_98956_19189_19509	27	19189	19509	320	29.9184070589587	61.4805194805195	77	0.0934950220592459	215.954419145846	16.4534470413752	0.0514170220042975	4.78641349059432	2.81316272487599	Enzyme	Bacteriophage holin of superfamily 6 (Holin_LLH) [PF09682.14]		1	0	1	700	1772	g86_viruses_sorted	0.0643710496733349	19188	19509	f	0	1	prodigal	v2.6.3	MAQFINFLNSLLPYVVLLAVGIVAVYQYAKQHNPAFAEKMKWLYDVAQYIVTQQATHTDASGAEKKQAATDALLEQAKASKAKITKETAEGMVEKAYQEGVKNEVK	vOTU_69
450	10	k141_98956	g86	k141_98956_5364_5771	10	5364	5771	407	14.9690739488212	22.8648648648649	37	0.0367790514713051	60.0936518963196	10.1498927805538	0.0249383115001321	2.6077622938101	1.84801397723499	Hypothetical	Domain of unknown function (DUF6838) [PF20765.1]	REFSEQ hypothetical protein; Xu	1	0	1	692	1755	g86_viruses_sorted	0.541308688988993	5363	5771	f	0	1	prodigal	v2.6.3	MTIIERIADEIARLFPEATIYTENQSDGFTEPSFFIEKIDTSSAPELFDRQSRKYAYQVIYFPNPDHPKTDMERMEDYLLSGLLELKDYAPLRHIQVTQQEDNTLIYQFEVWGRFYPDKNDEIKLQNQEVKGNIK	vOTU_69
456	16	k141_98956	g86	k141_98956_12150_13262	16	12150	13262	1112	50.5681413474201	22.2394366197183	142	0.0454749472548742	643.814213389416	38.9536425632063	0.0350302541036028	9.59631073377601	1.21030874326885	Structural protein		sp|P21679|BPD_BP186 Probable baseplate hub protein; XhXs	1	0	1	696	1761	g86_viruses_sorted	0.0194760675800517	12149	13262	f	0	1	prodigal	v2.6.3	MITTFKLVRRSNLYRKSKKNGKGTTYDLRNVVANVKWITDLNFSAGELSFDLVQKAHPIIPYTGDIIKFRWSHHKIFYGYVFKYEVKEDNTVSVTCYDKERYLKNQDSIVWKAGTVADRFNNVCKRAGIKHKVVDKPTHKVAAEVCDGKTYFDMLKSAITKTLSATKHMYYVYCNYDVVELRRAPYKKLKIIIGSKSAMTGFSYAVDINDTANVVKVIQKDVKKSQSKSATAKQKKGNGKNQKTTSAKAKTSKKDEAKRTSFKSVSAKGDSTEQWGKLQVTVNKKNKANHAQMVKQAKDELRKRNRANKELTVDCIGNVDLVAGNAVTIKINDINKTLKNCPILKAEHEFGTDYICHLTMKVGASWLENA	vOTU_69
459	19	k141_98956	g86	k141_98956_14050_15198	19	14050	15198	1148	35.4213051473754	32.6744186046512	86	0.030854795424543	309.78121518916	21.3545477929804	0.018601522467753	5.6684528023219	2.48158674773351	Structural protein	Baseplate J-like protein [PF04865.18]	sp|P51767|BPJ_BPP2 Baseplate protein J; XhXs	1	0	1	697	1764	g86_viruses_sorted	0.05073452781127	14049	15198	f	0	1	prodigal	v2.6.3	MTPDELAENYMAEDYDYWLDLMLDYVPDDIDQREGSVIYDALAPTAMVLTQHSLASANIIKQTYVKTAQGQFLDYRAEEHGTSRYAATQTEVKAKFLDSDGNSINNVQIGDQFASIGETPIFYTVQKINDDLTGELTADDPGTAANSYIGQILPVTSNDSLSWAEITEIIAPARDEETDDHLRDRLLKANDWIAYGGNIADYLAMLNKISEVGAGQVYPVWNGAGTVKLVIVDNNLMPASADLVKKVKNIIDPTDNESQGYGLAPIDHQVTVVAPTPLTINIAATVNIDGTHGADIVKAKIKTAIEEYFKLLRQSWNNINAKTGRGYSQTVYRSKILSQIMTVDGVINTSVPMLNGSDQDITLVFDNQTSQLPVLGEVKLDG	vOTU_69
449	9	k141_98956	g86	k141_98956_4927_5367	9	4927	5367	440	17.7985867696394	18.6829268292683	41	0.0404513335673623	85.6030868899258	11.9201552324375	0.0270912618919035	2.91576334190555	2.01608664623655	Tail-related	Bacteriophage HK97-gp10	putative tail-component [PF04883.16]	1	0	1	691	1754	g86_viruses_sorted	0.0456347411606852	4926	5367	f	0	1	prodigal	v2.6.3	MSAFGDFDNSQFEEFAKHVNAQVSGGQLKNEVKKSVKNVGETYKRNAEVRTPVKTGDLRRSWQLIGPIFSGADISIELRNSKNYASFVENGHRQTPGRYVPAIGKKLKASWVPGQHFLQKATKQTSNQIPQLITPVMDDILRRLME	vOTU_69
451	11	k141_98956	g86	k141_98956_5768_7171	11	5768	7171	1403	56.5027063248408	26.7446808510638	141	0.0402727771381617	787.960235742279	36.950090496801	0.0263364864553108	9.37685903217699	2.08519886680011	Tail-related	Phage tail sheath C-terminal domain [PF17482.6]; Phage tail sheath protein beta-sandwich domain [PF17481.6]	sp|P85225|VPN1_BPPHE Putative tail sheath protein; Xs	1	0	1	693	1756	g86_viruses_sorted	0.11246551106243	5767	7171	f	0	1	prodigal	v2.6.3	MSWKTQNKRRPGAYFNVVGKGNTNNGTDIGRTLLPIGTQLNWGAKGIIKLNSDSNFKALLGHDIDEPELQTLHEVLKGANTVLLLNNNDGISATANDESLPWAFTAKFPGTVGNELHVTVQKSDSKVIVSTLLGSRIVDQQDINVDKPESIMSNDYILVKLTDRTSPTSPDTKDSDDNSKAPIVKPASLNPLADLQHDVTVDLTGGTTTPVDISDLLNDALETEDYDVATTAGFPADSPLHKQLAEEIKHLREDNDIKVRGVIPYTGDKVNYEGISTVANGVVLGDGTELDATVAAGFFAGASSSADAAKSLTYVEYPDAISAYPKFSNDRTIEALENGEIVFTTKRNETVAIEQDINSLTKVTAEKPVFFSKNRVVRTMDTIVTNTKRTFEDMFIGKI…	vOTU_69
452	12	k141_98956	g86	k141_98956_7189_7674	12	7189	7674	485	7.04040894428687	36.1470588235294	34	0.0145163071016224	14.1481166926008	8.19913001540865	0.0169054227121828	2.31940059508807	-0.499577810566948	Tail-related	Phage tail tube protein [PF09393.14]		1	0	1	694	1757	g86_viruses_sorted	0.0047586354352426	7188	7674	f	0	1	prodigal	v2.6.3	MDETVSTVGSFLNGRDTISTKDAKVYVTIKGKVIPLIECNEFSAKLEKNKEDVQTLGSRWKHKKVTSVEGTGSLGGYLISSNWTKYALPYVQGGKDLYFEVTFTINDPTSQAGTQTIHLGEVNLDEVPLADFKADDGVMQWKSNFTFEQVNLVTPFTGFDL	vOTU_69
454	14	k141_98956	g86	k141_98956_8319_11459	14	8319	11459	3140	56.1730117860333	21.3832335329341	167	0.0178894941993737	795.391319312284	46.4180335195751	0.0147828132227946	11.3079889052578	0.862662525422407	Tail-related	Tape measure protein [PF20155.3]	REFSEQ tail length tape measure protein; Xu	1	0	1	695	1759	g86_viruses_sorted	0.0183718892844095	8318	11459	f	0	1	prodigal	v2.6.3	MATISGTLRLNDAFSNVLNKFNSGIQRSVAASDRLKSSLNSGSNGINALGNSANKANVGLRQIIAGSAFGSMISKAASTATNGVRSFIGELNESTVAWSTFEGNMKQMGKSPAEINAAKKSLQKFAQDTIYSSSDMASTYSQLAAVGTKNTTQLVKGFGGLAAAATDPKQAMKTLSQQATQMAAKPTVQWQDFKLMLEQTPAGMAAVAKSMGMSTRQLVKNVQDGTIKTEQFLNAIAKTGTNANFSKMATQYKTVGQALDGLKETLANKVQPQFKKLSDIVIKVITKITDKLGKVNFKKFADKLIDDINRVKKGISSFAKGFSSEFGMTQFKQTAHDISESFKTLFEGLSKGSGKNPLADLGKGIGKFVLQMANGLSNLATAISQMDPSAIKALAAAFV…	vOTU_69
1313	0	k141_113953	w76	k141_113953_764_1225	2	764	1225	461	0.112172606268785	137	1	0.0002433245255288	0.040778458737711	0.182031903299024	0.0003948631308004	0.168623843309525	-0.414290741209154	Anti-restriction modification/Host-persistence	Antitoxin SocA-like	Panacea domain [PF13274.10]	1	1	1	307	1594	w76_viruses_sorted	0	763	1225	r	0	1	prodigal	v2.6.3	MYDVITIINWLRVRNNSSLRTDENVEELTKFKAMKLLYYIQGASLIYLKRCLFPQDIIAYKNGPIVEKVNKEYPNKRVIIGTITNNDINDYRKINANKKCAVILNTVYDTFGNISTHDLMSMIQTESPWKNTQLGNKITNHEMIKYFKNIVKA	vOTU_2
1338	25	k141_113953	w76	k141_113953_23522_23746	32	23522	23746	224	3.8786031174955	57.7368421052632	19	0.0173151924888192	4.80236003820866	4.12016182657537	0.0183935795829258	1.32648731595041	-0.182104047415484	Anti-restriction modification/Host-persistence	HicB_like antitoxin of bacterial toxin-antitoxin system [PF15919.9]		1	1	1	332	1624	w76_viruses_sorted	0.190782181019123	23521	23746	r	0	1	prodigal	v2.6.3	MNSIYDYMNKNYQVNILKIEDDGDTYYKVSVPDLPGLIIYVDSWDDIKEELEKSKREWFACRLRQKTKIINKTI	vOTU_2
1329	16	k141_113953	w76	k141_113953_15402_15752	20	15402	15752	350	0.807753891315767	177	7	0.0023078682609021	0.418965098287314	1.21727743518136	0.0034779355290896	0.563789258897625	-0.726376988214235	Capsid/head-related		sp|O48446|HCP16_BPSPP Head completion protein gp16; XpXrXs	1	1	1	323	1612	w76_viruses_sorted	0.349166611652532	15401	15752	r	0	1	prodigal	v2.6.3	MPIAATGNLNETIQIVRQTNSNVDDFGDITPQKEVIYEKLYAYQRNLNSNEIAGNIEVLRNQTQFVIRHRKPTEPLITTDMQVIYNDQTYQILAYNIDTAFKEWDVLICEKVGEEQ	vOTU_2
1330	17	k141_113953	w76	k141_113953_15721_16056	21	15721	16056	335	0.443573303279992	175.75	4	0.001324099412776	0.193778514123567	0.696968319810816	0.0020805024471964	0.384273037643217	-0.659413988774545	Capsid/head-related	Phage gp6-like head-tail connector protein [PF05135.17]		1	1	1	324	1613	w76_viruses_sorted	0.139172379324191	15720	16056	r	0	1	prodigal	v2.6.3	MSINDPLLKEHMRIDNSSDDELIADYEQTAINYVVNAVGGDSDDEFYQNNHEFNLAVRMLTDQYYRERGASTNNKALEVAYGVQSIILQLKPAYKIWRQEQDANCSHRKSE	vOTU_2
1331	18	k141_113953	w76	k141_113953_16301_17461	22	16301	17461	1160	1.91821220629787	163.466666666667	15	0.0016536312123257	1.47510852209289	2.64648504475626	0.0022814526247898	1.01583476311121	-0.716920571046321	DNA Packaging-related		sp|P19727|CAPSB_BPT7 Minor capsid protein; XrXs	1	1	1	325	1614	w76_viruses_sorted	0.210075515765932	16300	17461	r	0	1	prodigal	v2.6.3	MKKTLFEMKAGLQTLGQQMAKVDDELTDQAMNPKATAEDIKDLRKQKDDLQQRFDVMKSQFDKAESEQKQKLAVQKQPTNAQDLKVKNFADVVRTVVKQGNSLDLSNFKDALNAGTGSQDSGDAGTGDDFFPINVASELISEPFAQNPLRQDASYTQIVNLILPRIAIEFGDAFNSIKDGEAAKEVEAKGDQVKFGRWESKVKIGITDAVLLGSSANLVEYVNSALLNGASQYELARAFATTPIAGEEHMSLYDPSNNIKVIKGDNLYTGIKKALADLDDAYADKAKIYMTRSDYFTLLETLANNSQTLYGRQPEEILGAPVRFTSKAVKPVVGDFSQYHGNYDPTSANMEKYKDYERGINYFQVTLWYDAQIKLASAFRIVDLGK	vOTU_2
1334	21	k141_113953	w76	k141_113953_19429_21207	25	19429	21207	1778	0.59089365156668	142.6	5	0.0003323361369891	0.278444036695394	0.904238034054602	0.0005085703228653	0.448866306746369	-0.698079534548304	DNA Packaging-related	Terminase large subunit	endonuclease domain [PF20441.2]; Terminase large subunit	1	1	1	328	1617	w76_viruses_sorted	0.103975642728555	19428	21207	r	0	1	prodigal	v2.6.3	MTANNSKVNVLDLNYTDLNKWWENYKKDKLGWAYLEKPSPILLTNLYAEMVCDGSIIANKDVTLACQRHLKDLKRQGTDEFPWIFDEKKAWRPIHFIEEKCIPSKGNYSRMVLQPWQHFVVGSLFGWVHRDTGYRRFREGLIFVGRKNGKTTLESGLADYMAGFDGERGANIYFLSNSQDQSHKLFDEAKAMIDVSPYLSQRFITGRSEIRFPKRKCSIVPMSADKNNKDGENLHFAVFDEIHEYHDYKLINVMKRSRGTREQPLIVYISTAGTVLDGPLMDFVDNGQDCLTNYDDHIDERTFYYLARLDNVQEMNDPNLWVKANPNICLMKTIDLITDFKKDRRNPSELADWITKQFNIFSETDELSFVSTETILKNSRTLDVKELLGRECVGGYDLS…	vOTU_2
1335	22	k141_113953	w76	k141_113953_21813_22151	27	21813	22151	338	0.791664617445879	158.6	5	0.0023422030101949	0.408295163402014	0.887052838877981	0.0026244166830709	0.447355415931842	-0.213226928824384	DNA Packaging-related	HNH endonuclease [PF01844.27]		1	1	1	329	1619	w76_viruses_sorted	0.159697900336198	21812	22151	r	0	1	prodigal	v2.6.3	MANDKYIRFYHSQAWKRARQMALTRDHYLCQVCYRQGRVTPARTVHHIVHIKDDWDKRLDLDNLETICLECHNKEHPEKGAKNKGQVLRHYKQRHRNDIFKFKGNDDDPMLF	vOTU_2
1314	1	k141_113953	w76	k141_113953_1280_2377	3	1280	2377	1097	23.0629835573992	267.607142857143	84	0.0210236860140375	126.837270633035	13.6306314796912	0.012425370537549	4.53899942415402	2.07806857773857	Enzyme	Glycosyl hydrolases family 25 [PF01183.24]		1	1	1	308	1595	w76_viruses_sorted	0.0931255405733703	1279	2377	r	0	1	prodigal	v2.6.3	MRKRITFLVALGLLFFCGQVKAASSDMVDVSNNNGYMTVANFVDMRNNYGVKSITTKISEGTYYHDYTAANNIQTAQAAGLYINGYHFARYQTVQQAKNEADYACQLAKADGLPVGAALVADVEANQQQYVSRATLDACNQAFAEVVKLYGYRPDVYTMGSWVNSKMSNAGWIASYPYDPTGKAWYSNNNAWQYQSTAHFQGSYGNFDVSTLYNNFYTGGQQVVNTINNTVTIQTWNANPTAMLNSKGDPYMTTPLAHGTKWQGLGIAKNKDGTAMICIGNNEYVRQDCTTLNGLVVINYAANYGVNAYNSKGQELKDTNFRFKGGSRWQSNNKLTDIPNIGLCYQVSTDEFIPVKYQQASGFQG	vOTU_2
1332	19	k141_113953	w76	k141_113953_17458_18153	23	17458	18153	695	1.50400886012743	180.333333333333	9	0.0021640415253632	1.01525622687536	1.56049731680263	0.0022453198802915	0.677489989437712	-0.0833790278172027	Enzyme	Clp protease [PF00574.27]; Serine dehydrogenase proteinase [PF01972.20]	REFSEQ head maturation protease; Xu	1	1	1	326	1615	w76_viruses_sorted	0.165740349251108	17457	18153	r	0	1	prodigal	v2.6.3	MTQEKQSQIDIDGEITSSEWRDSDTSAAGFRNDLKALGDIDVINLHINSPGGEVFEGIAIYNMLKQHKAYINVYVDGLAASIASVIAMAGDTVYMPENSMLMLHNPSNIVFGNADDLRKAADDLDKITQSVLTSYLDKAGDKLDEEQLSEILDDETWLSASEALDLGLADEVLQPNKAVACLSAKFKQFYNHIPTQLVQDKTLMNDSERQKIIDEAKKHKEITKNILGGIL	vOTU_2
1315	2	k141_113953	w76	k141_113953_2389_2601	4	2389	2601	212	2.42116502954746	184.272727272727	11	0.0114205897620163	2.13286915871732	1.90001382128164	0.0089623293456681	0.788509607582298	0.660931969952465	Hypothetical			1	1	1	309	1596	w76_viruses_sorted	0.210973463506737	2388	2601	r	0	1	prodigal	v2.6.3	MKLNFNYKSAKAWITLVSATAAGVLGILTALGVTMPADTGSLVTGLATTVVSLLSAFGILTQDVDNPNKK	vOTU_2
1316	3	k141_113953	w76	k141_113953_2617_2976	5	2617	2976	359	3.54924522195836	180	13	0.0098864769413881	4.02720380878338	2.25405167982602	0.0062786954869805	0.900029591351545	1.43905662055776	Hypothetical		REFSEQ hypothetical protein; Xu	1	1	1	310	1597	w76_viruses_sorted	0.0443883231292641	2616	2976	r	0	1	prodigal	v2.6.3	MNLGYWGSLLPLLIALLSVPSAYLGAKQAAKTLHKNSRFSQLESRITRTEDAVQAVLHDSLYKQCTRVIYRGKVTISELDNIEHLYDGYHSVGGNGTGEALYAKVKSLPIIDDKELIEH	vOTU_2
1317	4	k141_113953	w76	k141_113953_3014_3223	6	3014	3223	209	2.60554309100387	182.4	10	0.0124667133540855	2.40349446684076	1.73056112244247	0.0082801967580979	0.733254965190648	1.19328475100596	Hypothetical			1	1	1	311	1598	w76_viruses_sorted	0.353021909190532	3013	3223	r	0	1	prodigal	v2.6.3	MNNHSYAFENIKMYYQDWKMMTAEIVKSLVPFSITQTECDEILGVHQKPAAQPTTNQNENTQAPSPATN	vOTU_2
1318	5	k141_113953	w76	k141_113953_3226_3603	7	3226	3603	377	2.58104356282319	181	17	0.0068462693974089	2.36688930606412	2.94476943494704	0.0078110595091433	1.11834732798395	-0.325235159974445	Hypothetical			1	1	1	312	1599	w76_viruses_sorted	0.836440685846309	3225	3603	r	0	1	prodigal	v2.6.3	MKIAVQTDDKDVVIGFASTYSKDQLQVSGWQELEADPNFNSENFQEWKVANGHLVKISSGLTPLQELQQANVNLQLQLNESLATTKQLQQASINQTLTQDALNQQLAAINQKLDAAQSTTTKEEK	vOTU_2
1319	6	k141_113953	w76	k141_113953_4786_5877	9	4786	5877	1091	0.120394736842105	96	1	0.0001103526460514	0.0442664134827417	0.194690915755154	0.000178451801792	0.168400330407013	-0.441187845258259	Hypothetical			1	1	1	313	1601	w76_viruses_sorted	0	4785	5877	r	0	1	prodigal	v2.6.3	MTDEVKNPDNGQNSANTQPNDPQNNQAHDSSLPPLRWPDKSPDPHDPYDYITTDVPTEQTILIYLNHAQAGYLPHAATVDEAGHIVPADVYNRQTHERVLPIAFMRQGEASGVTFKFRILDSTGRVDLSNFNKLNFEGRTSQNNLINSAEGFDTTQMNLGEFFWSPEEAVGLVAGKFVSAHIILQRQDGTKRSVSLDFDLHIIPNDVAFPRPMAFYLSEYQRGLANLKKMQDLADEHIGFSLDFFDQAITDALLENEKRINEALADFENKLSIEDQKLKDLDSSFQKLQQKEADFETALQNKLTDLSNQIDQKNLVTKDNFIDIFNQCVKDGKILTDDLIQDADDKAAIDQLYNEEVNNDSNQ	vOTU_2
1320	7	k141_113953	w76	k141_113953_5877_6545	10	5877	6545	668	1.34339530995146	121.75	12	0.0020110708232806	0.862986705132428	2.23510791431902	0.0033459699316153	0.863619715790155	-1.03252923487476	Hypothetical			1	1	1	314	1602	w76_viruses_sorted	0.10743517542987	5876	6545	r	0	1	prodigal	v2.6.3	MRLNNLPKEVLESEFPNLVSKAIEKGYLILDNGDDGRQVIIARPTKDGKFHGKMYELNQPKDEVIFPSLPDFSKTLSQVNCDSWDGRTDSVFRDDYNNNLKQIQHTINELVKDNLLFRKYIEDLQDTFKAKQNNLVKLISLVVSDFLEDNYYPKAVVDRKLQLLEARLDNLQKRVVAAPAIGPYANPSRTDQYPTNLDINDKIADPNDKAEIDRLYNEEGGK	vOTU_2
1321	8	k141_113953	w76	k141_113953_6532_6912	11	6532	6912	380	0.0990074441687345	156	1	0.0002605459057071	0.0356350251311568	0.177813716073748	0.000467930831773	0.168577315330252	-0.467478508307169	Hypothetical			1	1	1	315	1603	w76_viruses_sorted	0	6531	6912	r	0	1	prodigal	v2.6.3	MTEIRSIADSTRTFYYPQTHYQAVVGFEEGIKNIVNYDYVNNLTKPQYLKDLYSISESGLFYFDDKTANKPEQLSNGFVQAIFYDAKNGVINLINTLNFYEIKDNKWSKLKTIGSIIKGGEANATE	vOTU_2
1323	10	k141_113953	w76	k141_113953_8110_8973	13	8110	8973	863	0.691426262225063	182.2	5	0.0008011891798668	0.340439395473507	0.865280561221233	0.0010026425970118	0.445306955859675	-0.390414514546581	Hypothetical		sp|O31977|YOMH_BACSU SPbeta prophage-derived uncharacterized protein YomH; Xu	1	1	1	317	1605	w76_viruses_sorted	0.156083510606686	8109	8973	r	0	1	prodigal	v2.6.3	MVQDLRGKYRSNTLFVKKQDDEEFKIQDYRGLHFLDFTISSPQTQPNFVTYAGSDGSQQRGPILFGARTATVNFFLETNDEISFEAKAHEIWEKFYSRTLLRLRQSNSPGTCVYGVAKGFDFTHLSYFDKSFSIQFDLPSGYRYSVLRSTEFPLNVDDNVQDAVGIDMNLPMEELEYTHSNGEFKIYNPSDFDIQPYEQHHDLNVIFKGTGSPTLENKDTGDIFSYNKTLAANDSLVLNGVHPLLNGNPCEIDTNHGDIQLVRKSWNNFSLTGFTGTVTFDFPFLYL	vOTU_2
1325	12	k141_113953	w76	k141_113953_13456_13848	16	13456	13848	392	0.935049236854414	129.375	8	0.0023853296858531	0.513893634705954	1.47244310961358	0.0037562324224836	0.630012869966911	-0.852988721940543	Hypothetical			1	1	1	319	1608	w76_viruses_sorted	0.372306583153231	13455	13848	r	0	1	prodigal	v2.6.3	MIKIDLYDPKTGDTKHYEQPHVAFGKVKKVLAVDKLTAQNKAKRKVLEQKLDNGTALTDKEIQEYIKLASTSEEELDQIENLIVELFDSPKVTKKALEEGLGADGIEVMQKILEDALGGVNAENKHPAKK	vOTU_2
1327	14	k141_113953	w76	k141_113953_14600_14986	18	14600	14986	386	0.357302265943098	121.333333333333	3	0.0009256535387126	0.149927601566993	0.558776978579756	0.0014476087527973	0.32198865798521	-0.625719905469192	Hypothetical			1	1	1	321	1610	w76_viruses_sorted	0	14599	14986	r	0	1	prodigal	v2.6.3	MIRSAAIQVGQIIKKEVANFTDSNLFILQNIPESVLAKKQFPIARIDALPTVSNHYASNKKQLEDVGCQINLFVKTNREVEAYLNKIEKSLSTHEFECFFSTTEYNSEYEVHQLIIRVQKLQNIKGVI	vOTU_2
1328	15	k141_113953	w76	k141_113953_14983_15405	19	14983	15405	422	0.115394165114835	180	1	0.0002734458888977	0.041886902512603	0.173388590755848	0.00041087343781	0.168458781539146	-0.344264781634645	Hypothetical			1	1	1	322	1611	w76_viruses_sorted	0	14982	15405	r	0	1	prodigal	v2.6.3	MSYSINENITEAIQALGSRSKRVTNKGLRAGRDYIVEHLQANTPYENRSDRSWKAQREQDRLHNTHTQFKHLRDDIVYSGVDQFGHIKIGFGKDTYWRAHFVELGTIYQPARPFISTTIDETREGYQEVVANELRKELGL	vOTU_2
1336	23	k141_113953	C	k141_113953_22449_22844	29	22449	22844	395	0.935602200999797	199.375	8	0.002368613167088	0.511510086652365	1.36332516394825	0.0034514561112614	0.61797939210344	-0.69213143417712	Hypothetical			1	1	1	330	1621	w76_viruses_sorted	1.42457491551667	22448	22844	r	0	1	prodigal	v2.6.3	MTKTYKGTVAQSNNGSLNNDEEKKTAKVYHTLVICLDDDETTKIMLNDYRIFNDQGFNVSLNKDHKLIIINDGNTSYNRFYKSVNVLTDFYFDLFGGYSDNIEVRFYRPRRQDINKLIESLKRIKSYYLNL	vOTU_2
1337	24	k141_113953	w76	k141_113953_23189_23455	31	23189	23455	266	4.98481379718033	185.5	18	0.0187399014931591	7.26181784123098	3.1061976075587	0.0116774346148823	1.17095763100563	1.6043417284093	Hypothetical			1	1	1	331	1623	w76_viruses_sorted	0.131485323824584	23188	23455	r	0	1	prodigal	v2.6.3	MLKFPNVETLDNTVNHQLLNEYRDKTCTVKDVELTFKHIYKDKAKNNTVWRDEYNYLLLTIKRLKKRGCNVKELERAFNKHEKQLFKD	vOTU_2
1339	26	k141_113953	C	k141_113953_23837_24058	33	23837	24058	221	5.94863969247971	88.4545454545455	11	0.0269169216854286	10.0747348180479	2.17870969232243	0.0098584148973865	0.81973245985673	4.5989761108352	Hypothetical			1	1	1	333	1625	w76_viruses_sorted	1.22519461780211	23836	24058	r	1	1	prodigal	v2.6.3	LLILLAIMNIKLMIFLVGVYTIISWILYLLSIIAAPILKISEEQRIRVLDSQFISLTTKIITFAAGLLFLMEE	vOTU_2
1333	20	k141_113953	w76	k141_113953_18125_19408	24	18125	19408	1283	2.04808245425495	168.117647058824	17	0.0015963230352727	1.63426204130926	2.98339800367039	0.0023253296988857	1.1237067655466	-0.832348418726908	Structural protein	Phage portal protein [PF04860.16]	sp|Q6QGD5|PORTL_BPT5 Portal protein; XhXpXrXs	1	1	1	327	1616	w76_viruses_sorted	0.123765873418167	18124	19408	r	0	1	prodigal	v2.6.3	MKFRPLDWIKQRIGSFKKRHLASAGEFNPNNFFNSWFSSNKDEVLQTNETIFSIITRLANTLASLPLKELQKYKEVNDDISQLVTVSPNQNMSSFEFINKLETDRNVSGNGYALIVRNDYEQPEELIPLPFNNVQPMIAVEDNSLWYRLIMYENNIYISSMDMIHVKHITGSSRYLGISPIDVLRNALKFNNAVQKFSLREMDKIDAFNVSYGSNVDDKKRDTVIQSIRAFVHDNGGVIFSEPGVEVTKMDRDFQSADLSNTESITNRRIANAFNVPIQFINEANGANGFSSNEQLMTQFVQMTLTPIVRQYEQEFNRKLLSQTDSKAGKYFKFNMNGLLRGDVSARTQFYQQMRRSGVFTTNDILKLEDMPLSADSNADRLFVSGDLYPMDMDPAQRK…	vOTU_2
1322	9	k141_113953	w76	k141_113953_6899_8113	12	6899	8113	1214	1.68196485261251	143.75	12	0.0013854735194501	1.20607782570759	2.16741092202524	0.0017853467232497	0.855687496855541	-0.567317006730418	Tail-related	Prophage endopeptidase tail [PF06605.15]; Prophage endopeptidase tail N-terminal domain [PF18994.4]	REFSEQ tail protein with endopeptidase domain; Xu	1	1	1	316	1604	w76_viruses_sorted	0.0494438719554821	6898	8113	r	0	1	prodigal	v2.6.3	MTKLFRLPKVRVQDRKSQYDETLSCIDNSSWSHNVEMNQTDQITFTALQDGSLGYQLLENENYLYFSGQQYRIKQADKDDSGYDYHREVTTTHIRFDAQYVYQYEKHKGSWTVGPADLMSFVFDQNELGNHGFTWSIIGDPPKVEVTDYGEKSGQDCINDCCEKFNMVVTADNKHIYLTVMEQFVKKINLSFKYLNNTPEFKTSIDTTELQNIAKCYGKTKEKEEDSASSDSGSDISNTDDDTEYYFEPFIVRNEESIKEWGERPGPPIIDERFTDPEAMRQYALATMKSEPEVQMSLSYTGDESLSLGNMVYAIIRPENFETWVTVTAVKTNALSWHSNPEISLNNKPQNLVDYEVALQKSIQLVKGHLSGIGRSLSAVDTLANNAWGMGTITKKVGE…	vOTU_2
1324	11	k141_113953	w76	k141_113953_8990_13249	14	8990	13249	4259	3.50133739691754	147.538461538462	26	0.0008221031690344	3.9449046873121	4.67269309368572	0.0010971338562305	1.62911672838278	-0.719012748663493	Tail-related	Phage-related minor tail protein [PF10145.13]	sp|O64314|TMP_BPP2 Probable tape measure protein; Xs	1	1	1	318	1606	w76_viruses_sorted	0.126569699638913	8989	13249	r	0	1	prodigal	v2.6.3	MATSGRPLGSMIIELGLEDTKFEQSLTSLRKQFDLAKSAMKANVATLSSTEDAYQQASGKVDSLTQVMAANERQIKKLKSDYDDAVRVNGKYSDSAVNIGKKINIAEKQQADFSRQLTNAKSAMKNAANGTEEYQAALERTKKQISSTDDLLKTQGKTTEANLTKYRSLSTEIKQYDDVISAEKKRLEDLRATKGNDSRATKDQELKVNELTNAQKKAQYEHDELGKSVKHLSDNQAQAIDATGKLSKKIGEAGSKIQGVGQRMTTGFTTPIVAGLGYATNSAINFDSQIQKIGPLLSNNGKITANVKKQLHEMSDESKNWSTQYGISTSKINAGMEEIVKRGYSAEQTMGAMPAILDASVASGDDFNTVMTVSTSTLEQFGLKSNTTAGMLKNTQRVT…	vOTU_2
1326	13	k141_113953	w76	k141_113953_13865_14599	17	13865	14599	734	2.51886785196945	150.529411764706	17	0.003431700070803	2.27983127617665	3.04413244151804	0.0041473194026131	1.13191276712636	-0.464050415194194	Tail-related	Phage tail tube protein [PF04630.16]	sp|O48449|TUBE_BPSPP Tail tube protein gp17.1*; XpXrXs	1	1	1	320	1609	w76_viruses_sorted	0.306296077311596	13864	14599	r	0	1	prodigal	v2.6.3	MAQIAHAIGTVGFRRVFLGILDDNENVTDVCTIDEKSGGTIELKTSGFAGQSNVTYASNIAYWISNAGTGTGKVELTIAEMPMDVATKVLGDIYEDGIYLTKADVKQPYVALIAEAQDLNSNPMWVAIAKVKFTTQDAFDLKTAEDKGMTLNDIALSGSAVTRKVDHLVKAKSTNSDGVDLNKFAAKIFPGWTGKLDDSKQNIDDDHHRGEGTGDGAQNTNSDSDSNNADSSSNSQSTTGNPIS	vOTU_2
1413	1	k141_137334	C	k141_137334_3846_5279	6	3846	5279	1433	3.92572223271693	158.521739130435	23	0.0027395130723774	4.79381494393811	4.08044305883871	0.0028474829440605	1.45687919021131	-0.106200175801362	DNA Packaging-related	DNA circularisation protein N-terminus [PF07157.16]	sp|P71389|VPN_HAEIN Mu-like prophage FluMu DNA circularization protein; Xr	0	0	1	583	2273	w76_viruses_sorted	3.12097602775285	3845	5279	r	0	1	prodigal	v2.6.3	MFESTVATINSARDSLGLRGAVTGTGSLRGVPFLVYREQKQSGGRRIVKREYPLRDTGGANDLGRKLRERTFTAVVLGNSASTQRDALIDALEGAGSAELVHPEFGTQQVMVDSFECRSSADELNIYEFTITVYPAATDNAPQATQNTANAVANQKDSLFGSLGDTLTGAWQTVQEGTAGATAVLNAITGVFDDIYDAVENIGVLDDVNQLLGAVAAVKGSAEGMLNAPALLAANVLGALDGLSGICDASNAFRAYERLGVHLNKRQASVDVSHIPDAAVSNVAVLFHVASTGALAGQAAAASGVLTQAIDADSVDVTPHAPQLTADATTASSVASAASVSDVIIPATSSTAVTSESTGSVIESDWPQFESRTDIERVAVDIGNALDAAALTAADSGYA…	vOTU_6
1415	3	k141_137334	w76	k141_137334_26452_27393	42	26452	27393	941	1.16884078925778	214.285714285714	7	0.0012421262372558	0.699731338558046	1.17828189233808	0.0012521592904761	0.559325934454173	-0.0168794302190054	Integrase	Mu B transposition protein	C terminal [PF09077.15]; AAA domain [PF13401.10]; Bacterial TniB protein [PF05621.15]; NB-ARC domain [PF00931.26]	0	0	1	585	2309	w76_viruses_sorted	0.883028079877817	26451	27393	r	0	1	prodigal	v2.6.3	MVNITDIRAGLRTLVDAGRTTYAQVARETGISSGTISGFMNDKYNGDNERVAITLSRWIENQNAASELPEPPRFIETQTAKQIWTSMRFARLTESIAVICGNPGVGKTAAAREYCRSNDNVWMITITPSCASVLECLTELAYTLGMNDAPRRKGPLSRALRRRLDGTQGLVIIDESDHLQIEALEELRLLQESAGIGLVLMGNHRVYSNMTGGNRTVEFARLFSRIAKRTAINKTKKADVNAIADAWQITGDSERQLLQAIAQKPGALRILNHALRLAAMTAHGKGERINEVYLRDAFRDLDLDVDIGSLLRG	vOTU_6
1412	0	k141_137334	w76	k141_137334_610_1695	2	610	1695	1085	0.125520499679693	224	1	0.0001156870964789	0.0457482249283766	0.167038943211214	0.0001539529430518	0.168157688572223	-0.246901844834109	Structural protein	Baseplate J-like protein [PF04865.18]	sp|P51767|BPJ_BPP2 Baseplate protein J; XhXs	0	0	1	582	2269	w76_viruses_sorted	0	609	1695	r	0	1	prodigal	v2.6.3	MPYKAPGLTDMIARTEQNIQQRLPGTWPQANETTLGALAYANAGLAAGVHEHVAWVSRQIIASDADEAELLKHCQHWGVRRKQATAASGTVTMTVTDAVTIPANTRWQRADGELYINTEAASAGAAGTLDVVLTAINAGAGGNLAAGTALTLVTPLEYVIAQGITTAGIVGGADIESVGELLARLEFRVQYPPFGGNKYDYVRWARECTGVTRAWCLPTWKGGGTVGVTFVMDNNDNIFPEAADITRVAEYIYSHKDPVTGLIVGAPDGIIITVFAATPKPVDMEILISPNTEAMQSAVKSALVSLFYNESEPGGSLAQSHIIRAIAKVSGLTDFKLRAPADDVLYSEATELLTVGDITWL	vOTU_6
1414	2	k141_137334	w76	k141_137334_8186_9700	10	8186	9700	1514	0.199405705227748	250	2	0.0001317078634265	0.0759099925252044	0.328047651904395	0.0002166761241112	0.248432969802161	-0.51781350429893	Tail-related	Phage tail sheath C-terminal domain [PF17482.6]; Phage tail sheath protein subtilisin-like domain [PF04984.18]	sp|P44233|VPL_HAEIN Mu-like prophage FluMu tail sheath protein; Xu	0	0	1	584	2277	w76_viruses_sorted	0	8185	9700	r	0	1	prodigal	v2.6.3	MSDISFNEIPGAGDLRVPLAYIEFDNSNAVTGTPQPRQRVLMFGQRATKDGQPVGSAINDQPLRIYSASQASAAFGQGSMMHLMCQSFLDINRTAELWCIPQGDGSGAEAATINLNGTATGSGVLVTYVGGTRLAVSVLAEDTGAQIADALAELINGTSDLPVTAKVVPDAGGDDGDDTHADIVLTAKFAGRSAPTDVRWNYYSGEALPGGINASVTYPAGTTDNPSIAAAVANMGEQQYKYIVMPYLDEPNLNLLRTELKDRWGPVNQADGFAVTSYHGTLGGLTNFGLSRNDHLICCLGVPATPQPQYVWCASLCAVAAASLTIDPARPLQTLTIPGLMPPELKDRFTWVERNSLLFDGISTFTVNDGGEVQIERLITMYRTNSYGDPDPSYLDVNT…	vOTU_6
2031	18	k141_140354	w76	k141_140354_9271_9687	22	9271	9687	416	1.38993192222775	59.25	8	0.0033411825053551	0.923645353666564	1.72181696861251	0.0041389830976262	0.650519542286749	-0.5101845906398	Anti-restriction modification/Host-persistence	HicB_like antitoxin of bacterial toxin-antitoxin system [PF15919.9]	sp|P51716|YO14_BPHC1 Uncharacterized 14.9 kDa protein in rep-hol intergenic region; Xu	1	0	1	444	1795	w76_viruses_sorted	0.270526242552239	9270	9687	r	0	1	prodigal	v2.6.3	MFKKTKRYTQRYYVFPAVLDDSENGKGIYTISFPDVPSAFSEGKGITKALVMGKQVLEGILIGTDEPYTSSSLEKVKKDNPDKIVTYVLADMKEAKEITKPSMVKKNTSIPKDLAIRGEKAGVNFSKLLADALKVKLG	vOTU_7
2022	9	k141_140354	w76	k141_140354_3751_4254	11	3751	4254	503	18.070534492887	64.4109589041096	73	0.0359255158904315	81.1209093892187	15.4390640219253	0.0306939642583009	4.52720794618351	0.581256814849879	DNA Packaging-related	Single-strand binding protein family [PF00436.29]	sp|P9WGD5|SSB_MYCTU Single-stranded DNA-binding protein; Xu	1	0	1	435	1784	w76_viruses_sorted	0.078770321271815	3750	4254	r	0	1	prodigal	v2.6.3	MINRAVLTGRLTKEAELRVTQSGLSVATFTLAVNRQYSKAKGDADFINCVIWRKAAENFCNFTSKGSLVGIDGRIQTRSYENKSGQKVYVTEIVVDSFSLLESKKDRLANNNSGTDNNYGANSNNNGFNNNTTGTNYTNNSSNESQAPDPFAEPGDSIDITDDDLPF	vOTU_7
2024	11	k141_140354	w76	k141_140354_4784_5722	13	4784	5722	938	24.9391158796234	47.9305555555556	72	0.026587543581688	152.954980252025	16.3018108346779	0.0173793292480575	4.60121393714388	1.87717962323372	DNA replication and maintenance		REFSEQ replication initiation protein; Xu	1	0	1	437	1786	w76_viruses_sorted	0.0936398797330024	4783	5722	r	0	1	prodigal	v2.6.3	MNNSNGLLISEPPLQVIPSLAVALKSSDKAIMLHQIHYWLLRSKNIVDGHRWVFNTVKGWHEQFPWLAEKTVQRYLKDLCDRGLLITANYNKANFDRTKWYRIDYDALDNLTYSKGTDSPNGEGLTVPLERDSLTQPIPIDYTIDYTENTNKVKSKNLTTKDYQQEFEKLWEQYPKYRKQGKQRACSSYTHWRKSSKDNTFEKAQEQLNKYLHHIKVQHVPTQFIKAAKTWFANIDDEYDQAPKQANSFGRQKYIETAPNSQMDLGSNKTKTNTSTSTDSANTFDNTELKQFFTNLEKNNGLVEDNASKRDS	vOTU_7
2033	20	k141_140354	w76	k141_140354_11299_12129	26	11299	12129	830	31.7509730684309	41.1898734177215	79	0.0382541844197963	246.69241213459	18.464229360572	0.0222460594705687	5.09844177096218	2.60604010102314	DNA replication and maintenance	AAA domain [PF13614.10]; Cellulose biosynthesis protein BcsQ [PF06564.16]; CobQ/CobB/MinD/ParA nucleotide binding domain [PF01656.27]; VirC1 protein [PF07015.15]; NUBPL iron-transfer P-loop NTPase [PF10609.13]; ATPase MipZ [PF09140.15]; Anion-transporting ATPase [PF02374.19]	sp|B8GW31|PARA_CAUVN Chromosome partitioning protein ParA; Xh	1	0	1	446	1799	w76_viruses_sorted	0.0269717455772718	11298	12129	r	0	1	prodigal	v2.6.3	MILYNQKEGKPMSAKVIYNYNFKGGTGKTTLSVIEAYLLSQNNRDILFVDLDPQSNATDMFNVTFKTEMNPTTPLVDGLTKGNLANTIIKLDEHLSVMPSDWSMSLFNDRVDKLDSKTRSTILASLLQPFMKEFEYIFVDTPPSMSSITNNALFAADYVTAVVQTQRASFQSSIQTLAYYNQFKKDYDAHYQFAGAILYLFATGGAIDKEVVAKAKDFFGDAIFVNKIYHRERVKRWAEKGIKLENSDAWDKRTASMYKLVTNEMLKRIGDNNYVK	vOTU_7
2036	23	k141_140354	w76	k141_140354_16072_17262	34	16072	17262	1190	5.50945279187303	35.5238095238095	21	0.0046297922620781	9.09548777301998	5.09930286428367	0.0042851284573812	1.49760074497723	0.273871343190074	DNA replication and maintenance	SNF2-related domain [PF00176.27]	sp|P20703|UVSW_BPT4 ATP-dependent DNA helicase uvsW; Xh	1	0	1	449	1807	w76_viruses_sorted	0.0063456241949245	16071	17262	r	0	1	prodigal	v2.6.3	MLKQTTALSADQKRAIAKLKQLRVGALFMEPGTGKTRTALELIKSSTADYVLFMVPYRTKQNLLDEINKWDGLDQPYEIAGIQSISASDRLYTHLVNRLRAAKKPFMVVDESLLIKNDGAIRTERITQLGKLCYYRLILNGTPISKNILDLWAQMEFLSPKILNMPLEVFKNKFLEYAVSTSPTSKREKIIATHNVDYLYSLIEPYVFEAKLKLDINNNEHDASYYIVDKDSYNNTKHSLLSSIFGMNGIEFLAVTQKMQQSYSLDPGHIKSLQSLLKEINGKIIIFVKYIRTQAELTARFPNCLVLTYGKGSLGLNLQEYTNIIFYDKTWDYAQIEQAKRRIFRYGQKHNVNYYMMTGDVGLEQLINNNVRRKNNLLNIFKKASDKERLELVNEL	vOTU_7
2029	16	k141_140354	w76	k141_140354_8056_8745	20	8056	8745	689	5.11966035075867	34.3684210526316	19	0.0074305665468195	7.99783669253468	4.64684216511159	0.0067443282512504	1.37271934500078	0.344439078074488	Enzyme	Peptidase S24-like [PF00717.27]		1	0	1	442	1793	w76_viruses_sorted	0.0621018206556115	8055	8745	f	0	1	prodigal	v2.6.3	MSLFETIKILAKKQGMTLLQVNDRAGLGKYSIYNWKTKTPKIDSIKKVAEVLNTNVNDLINYSSDNPKTATNSNVSQVVNVYPFGTNPSKIKDPNEVISSSGNNYQVRVPIISSKIDSDNILSNETIIDYKDLTFNHKPNGFLYILKMQDDSMIPTIPVNSNLTVKLQSKVKNDEIAAVLIKNTVTIRRVRYINQTAFFMPDNRNYDLVIAKNKQTKIIGKVIHLDVNF	vOTU_7
2038	25	k141_140354	w76	k141_140354_17669_18466	36	17669	18466	797	15.1008524652593	51.6981132075472	53	0.0189471172713416	57.9638748242604	11.7798580003639	0.0147802484320752	3.41019647829573	0.973842558935204	Enzyme	Bacterial SH3 domain [PF08460.14]; N-acetylmuramoyl-L-alanine amidase [PF01510.29]		1	0	1	451	1809	w76_viruses_sorted	0.0404959739206011	17668	18466	r	0	1	prodigal	v2.6.3	MKLNKKYALSANEGASALAKRDIIVAHSTATPNGEAWAIAHNMKAGIKTAQTYVHLVVDDKECYLVGGLGYVAWGCGYYGNQLSPMQIELCEFSNKSKALKAYRNYIGLIREYAKKYGIPLTLDTSAKRGVKTHNWITQHLGNTDHSDPYGYLSSIGISKEQFAHDVAHGVDGKATVASKPAKSSGKKSNWVKKPGTFVLGKALKLHTSPHINAPAIATLPKGSAIKYDAVLQGPKRLWLRQPRANGYGYIVGKDKYGKAMGKFK	vOTU_7
2041	28	k141_140354	w76	k141_140354_19086_19469	39	19086	19469	383	6.01438494407828	42.4444444444444	18	0.0157033549453741	10.5415682445036	4.18319290977356	0.0109221746991477	1.29131252668064	1.41808585951835	Enzyme		REFSEQ holin; Xu	1	0	1	454	1812	w76_viruses_sorted	0.471682445698228	19085	19469	r	0	1	prodigal	v2.6.3	MLRRVLNNINNNFEQFLAGASIIAIGASLWLDRNYFFWPPELTKTMNDQRLDIIITVLGLGLLLMAITGNRNKAWQHIFLILCGSVVCMLACTQLWHAFLANQMRMAHTVIGDFIIFILIIRSAYKS	vOTU_7
2013	0	k141_140354	w76	k141_140354_3_425	1	3	425	422	3.19018004960493	58.1	10	0.0075596683639927	3.44351183434539	2.16028763297153	0.0051191650070415	0.775533672699806	1.32797898129699	Hypothetical		sp|O34055|ARPU_BPO12 Putative autolysin regulatory protein ArpU; Xu	1	0	1	426	1774	w76_viruses_sorted	0.285314237120021	2	425	r	1	1	prodigal	v2.6.3	MVKTASKVNDFLHDDLKEYLANAGMHKADLSSPQLTPDAVSHSNSNSAEGNIMKIFDYENKCWAVGCAINNCNKINRQILKSSIIKDMSDSEQIMNIGYSDRTFYRKKQEALCEFANRIQYWAFKFNTNIEELRVYQPEEN	vOTU_7
2014	1	k141_140354	w76	k141_140354_469_885	2	469	885	416	8.85537801897961	40.8275862068966	29	0.0212869663917779	21.4334114030804	6.81784567231078	0.0163890520969009	1.9857340401322	1.02608521860923	Hypothetical			1	0	1	427	1775	w76_viruses_sorted	0.38145740571204	468	885	r	0	1	prodigal	v2.6.3	MNQEKLIAKARVKYVGDEPNYVKFKYKGFDCEIKRHEYLLILCGYASFRAKHSINNEQYRNALENIDVHGGVTYFEISPSGKVTVGFDCVHYNDLSPTLQILEGKNNYQEYRTVDFVKREIQKMVDQIIKINDQLSAD	vOTU_7
2015	2	k141_140354	w76	k141_140354_889_1083	3	889	1083	194	1.27359105072888	32.8	5	0.0065649023233447	0.835389083265408	1.24154347633607	0.0063997086409075	0.46184502251065	0.0693903210617892	Hypothetical			1	0	1	428	1776	w76_viruses_sorted	0	888	1083	r	0	1	prodigal	v2.6.3	MKAIYFLCEILGLVLCIIGYILLEFRSEKNLAFGIALVLIAVGFILIVGSLILEKYMWWTSLGW	vOTU_7
2016	3	k141_140354	w76	k141_140354_1100_1726	4	1100	1726	626	5.51332328365905	46	26	0.008807225692746	8.9842872483256	5.91588326333141	0.0094502927529255	1.77946463982021	-0.226225332419663	Hypothetical			1	0	1	429	1777	w76_viruses_sorted	0.0677922027692555	1099	1726	r	0	1	prodigal	v2.6.3	MVKNNNRLKILKHDFSKGFEVTDHFIDRAHERFGVTDLHDQAKNHDYVTRWAMGLLQDYSEIESQPNNDDIKLVKCRQIIIVYETSKNKCLTCYPISYNNYTKQYDSLKTAIKKRELQLDDFTQTKVDETFQNIYYREARKYATDLAKLHTKLAALYEVQSKSSHNSVIDNKQQAINQVNSIIIEIENKLLNIHNVVFDRQEDKARTS	vOTU_7
2017	4	k141_140354	w76	k141_140354_1713_2063	5	1713	2063	350	5.34250966264931	41.5238095238095	21	0.0152643133218552	8.53583182364781	4.90821286800015	0.0140234653371433	1.48156265182786	0.293134275565968	Hypothetical			1	0	1	430	1778	w76_viruses_sorted	0.36673577273093	1712	2063	r	0	1	prodigal	v2.6.3	MKGYEVEFPGNASECGIVSDFVFAKDERDAKNNFFLGKSLLRNWLLDPKNNCSKSEVKLYRLKNLDNCESLSKMEIAEKLILFNDWFWDFGEDRYIEENFDKKKFEKAWRDEYGEK	vOTU_7
2018	5	k141_140354	w76	k141_140354_2115_2348	6	2115	2348	233	0.537746302452185	35.5	2	0.0023079240448591	0.257782877192656	0.48564789183654	0.0020843257160366	0.247696577542264	0.2103315723317	Hypothetical			1	0	1	431	1779	w76_viruses_sorted	0	2114	2348	r	0	1	prodigal	v2.6.3	MNKLYFKDITGEKQWIDLSFVSVVKIYERDQFYRIEFWDNDHVGILGYYRISLETKNSVSEKLNRYFNAKATMWDHE	vOTU_7
2019	6	k141_140354	w76	k141_140354_2366_2782	7	2366	2782	416	0.232258064516129	31	1	0.0005583126550868	0.0954059950991911	0.250313697448536	0.0006017156188666	0.162306742401917	-0.111243887131291	Hypothetical			1	0	1	432	1780	w76_viruses_sorted	0	2365	2782	r	0	1	prodigal	v2.6.3	MSNIKFKDTEGKVYGVNIDSIDDVQKMYYNGKIDEVRLIVDNKPIFVNYRNWRKIKKQINNINETIIGRKISGSSASITNEPVSLLIRKISSLTYMPSVGYLAGYPSSIEGFEGFEHENHCSITKEQFKYLLTMLEND	vOTU_7
2020	7	k141_140354	w76	k141_140354_2779_3123	8	2779	3123	344	0.58314234784823	28	2	0.0016951812437448	0.290244621672578	0.513946351409046	0.0014940300913053	0.245656420460711	0.281677948043906	Hypothetical		REFSEQ hypothetical protein; Xu	1	0	1	433	1781	w76_viruses_sorted	0	2778	3123	r	0	1	prodigal	v2.6.3	MMRSICSWNVNHGKAKPPKSELPECIKERVRWVIKISKESPVTFIGSITFAFPDPDNEWKIKKEFEFGETDWLPISDEYKKYWNEYFSYRSVLEEAVAVALIYGLNDDSEGDAK	vOTU_7
2021	8	k141_140354	w76	k141_140354_3176_3502	9	3176	3502	326	3.62604805108653	47.0588235294118	17	0.011122846782474	4.31391249208876	3.84903866929895	0.0118068670837391	1.22018989068054	-0.182750750449221	Hypothetical			1	0	1	434	1782	w76_viruses_sorted	0.545236772445331	3175	3502	r	0	1	prodigal	v2.6.3	MNAYLIDYLERDFQDFVFAETKESAEQKFLAGKSAFGSKLKYPDESNIRLERCKKLDNCESLSKMEVAEKLITDLGWCWGTNGNEYDQINFDKQKFERDWDDRYWGIA	vOTU_7
2023	10	k141_140354	w76	k141_140354_4278_4730	12	4278	4730	452	6.21976081002929	47.6086956521739	23	0.0137605327655515	11.1394923043351	5.20752290552211	0.0115210683750489	1.59108107944465	0.636195048501546	Hypothetical			1	0	1	436	1785	w76_viruses_sorted	0.534053291268754	4277	4730	r	0	1	prodigal	v2.6.3	MAKTKRRKRKNKSKSFEIEFEDGCGETCSFNPDEVWQAVLTSMNSIYYRLSLFDKSDKLICEAPITWELWQKLNIEKIIKENRSMLPKKYKATMIRFLDVNSKVHNKPLSDLKSITAESKNGWSKFKVEFNTGKPLYVSEETFDFLRSCL	vOTU_7
2025	12	k141_140354	w76	k141_140354_5709_6056	14	5709	6056	347	3.82624386289319	39.3125	16	0.0110266393743319	4.77167228377569	3.78438288060729	0.0109060025377732	1.17103181689031	0.0357470921644664	Hypothetical			1	0	1	438	1787	w76_viruses_sorted	0.309566816343877	5708	6056	r	0	1	prodigal	v2.6.3	MVDINLRSQGLQVLKDKYKGYPVWVAVDYHGQPTTFGGWIQTDVVVDYINAQSFIYSQIVRMDSLSNFTSYIGRDGEETAFLKEITKNDRNILFWINLAKKWFSAEWMANCNEQL	vOTU_7
2026	13	k141_140354	w76	k141_140354_6049_6285	15	6049	6285	236	0.153061224489796	49	1	0.0006485645105499	0.0585759866212207	0.224275731937867	0.0009503208980418	0.166053949358983	-0.428863677876861	Hypothetical			1	0	1	439	1788	w76_viruses_sorted	0	6048	6285	r	0	1	prodigal	v2.6.3	MNIRDAIVKAEFSNAKGISRKSDPSFYIHGTNSADCCVMCNYKFTIPRWEPLYDDLAAKDWFVVTNIVYLKDRIKCYG	vOTU_7
2027	14	k141_140354	w76	k141_140354_6378_6542	16	6378	6542	164	1.49951536551208	41.1428571428572	7	0.0091433863750736	1.05022096680699	1.63607095600005	0.0099760424146344	0.593878322159752	-0.229938668229809	Hypothetical			1	0	1	440	1789	w76_viruses_sorted	0.0495578589903748	6377	6542	r	0	1	prodigal	v2.6.3	MLTRWTQFLNRNFDFYSYGGQPLSNTGGLIVLLIAIVVFVLFLAFCASEPEPEI	vOTU_7
2028	15	k141_140354	w76	k141_140354_6532_6804	17	6532	6804	272	1.31350332510119	72	8	0.0048290563422838	0.844590745326278	1.65053227876761	0.006068133377822	0.645608466981727	-0.522033044644	Hypothetical			1	0	1	441	1790	w76_viruses_sorted	0.708714788653809	6531	6804	r	0	1	prodigal	v2.6.3	MEKIDKDWIDSKMQAQAESWFAKTYENQSKDIRENEQARTAFQQVLMSDQWEKFKKIAIQLKKEAQEEQLLDTVNGILELQNQEGNSDVD	vOTU_7
2030	17	k141_140354	w76	k141_140354_8756_9214	21	8756	9214	458	5.09560089684014	44.5789473684211	19	0.011125766150306	7.82023725058285	4.36781747700217	0.0095367193821008	1.34973522264524	0.53920458444556	Hypothetical	Surface layer protein A domain [PF03217.18]		1	0	1	443	1794	w76_viruses_sorted	0.151545553024177	8755	9214	f	0	1	prodigal	v2.6.3	MRLKKVIVAGLASVALLGTAATSVSAAKLQLIRKSYVYNAKGKKTKTKYRKGRKIKILGTKKIKGKKYYRIGKNKYILVKDFKKKPYKATNKDTDDNSDQQTPTQPVDDTSNDNSGNDNYVDPKEQARKDFEQHMKDEQNKMGDWIANGKNN	vOTU_7
2032	19	k141_140354	w76	k141_140354_10277_10864	24	10277	10864	587	0.21969696969697	33	1	0.0003742708172009	0.089236132850544	0.246396743582308	0.0004197559515882	0.162954466352113	-0.163848064327644	Hypothetical			1	0	1	445	1797	w76_viruses_sorted	0	10276	10864	r	0	1	prodigal	v2.6.3	MRKNIKRFKSREKKFDHFGDYLITFATLFGLSSNIWINLIKSKLEKYTFNLFIALVLEFLYITAIAMKITSHYSVKAYIIAYKKKEKEIRSKLKEPDQKKLNLSINNSLAPQMNIKRYLVLIIWLILSMFLYEILIYYFILPIKSGVLFVGFIILYMCILVPLTFIPEFKKVFQYYLITGIPENRFTKYIKKLFS	vOTU_7
2034	21	k141_140354	w76	k141_140354_13437_13967	28	13437	13967	530	0.256678281068525	42	1	0.0004842986435255	0.105113582271843	0.232399606098531	0.0004384898228274	0.165032765944041	0.147114270497207	Hypothetical			1	0	1	447	1801	w76_viruses_sorted	0	13436	13967	r	0	1	prodigal	v2.6.3	MKNKINGKKVKYGSISQLVAEKNMKAAEEGKTYNLTNGLTDIAALLSEKEILSYVDCQDEMNQIHDYLYKGLEELEKNYKGSSQKVERVVYFDSRNNGLSFDWNVNNKMSPFRMFYSKTMGASSESTAVMCYLRDDGTLSGAYFTDDGNKMEPHDLPDVEFKGSPSKFISKFSEKF	vOTU_7
2035	22	k141_140354	w76	k141_140354_13986_14456	29	13986	14456	470	2.87688592512007	29.8	10	0.0061210338832342	2.99892506611358	2.54636222888627	0.0054177919763537	0.796844101603146	0.414790917782833	Hypothetical			1	0	1	448	1802	w76_viruses_sorted	0.165752248152437	13985	14456	r	0	1	prodigal	v2.6.3	MLKDVHTYLVDDDVFTSCTDDYKHLYLLVDDSWNIKIDPKFKDFCQKYEKIILAIIKQGDFELRQSKTDINNGWQKWLFEHYDPETWSQSPYSYSFYNSKDIDWNHKPEGSLRLSDHWNFESGFEKHCITDNPEFKNGWAVGKYHKGVYHIIKYFN	vOTU_7
2037	24	k141_140354	w76	k141_140354_17231_17536	35	17231	17536	305	1.59876516532863	38.1428571428571	7	0.0052418530010774	1.16141663352375	1.66603745040676	0.005462417870186	0.594990127174806	-0.113064540074897	Hypothetical			1	0	1	450	1808	w76_viruses_sorted	0	17230	17536	r	0	1	prodigal	v2.6.3	MNRYKAIFNENQIKYNTGKALLIKAPKSKRNIWIPSSIVRRYKGHSTFAVINGFSYHTDKGETLTANQIMDLFEKNIMEINYHKPKKLEAKHVEADDSLKR	vOTU_7
2039	26	k141_140354	w76	k141_140354_18453_18812	37	18453	18812	359	1.61409201137861	51.4444444444444	9	0.0044960780261242	1.16193969988894	2.00035324534482	0.0055720146109883	0.717092384073426	-0.538649192970169	Hypothetical			1	0	1	452	1810	w76_viruses_sorted	0.332650261396557	18452	18812	r	0	1	prodigal	v2.6.3	MSISEVLNLGYYGLIALAIVVWIGFKLYSLKHTIKNKWLAQIPDLAAAFVHQAETTNNNGPAKMNIVVTSVANVLRKYGINITPELEEAIKAYAEKELAETINADKAKADKEVINNEAK	vOTU_7
2040	27	k141_140354	w76	k141_140354_18843_19073	38	18843	19073	230	0.245977011494253	30	1	0.0010694652673663	0.102066106507234	0.252419835526536	0.0010974775457675	0.161947295895792	-0.0397834616295692	Hypothetical			1	0	1	453	1811	w76_viruses_sorted	0	18842	19073	r	0	1	prodigal	v2.6.3	MHDLVSAIQVLTALVGAFATLFAVLHKSHHEDYSDKFKTLQKERDNLAEDYENERKKRKELEEKYEKLKKKLENTK	vOTU_7
2042	29	k141_140354	w76	k141_140354_19450_19605	40	19450	19605	155	10.7063865356593	57.4666666666667	30	0.0690734615203825	30.0935690356388	6.50551867354005	0.0419710882163874	1.99168652453763	2.10920132780155	Hypothetical	Phage uncharacterised protein (Phage_XkdX) [PF09693.14]		1	0	1	455	1813	w76_viruses_sorted	0.781872382599159	19449	19605	r	0	1	prodigal	v2.6.3	MLNDIYRALVTQFYEAKMYGKADVAYFVQLGWLTDKDYQKITGDNYVAPSA	vOTU_7
2043	30	k141_140354	w76	k141_140354_19598_20086	41	19598	20086	488	11.7149422595032	53.65	40	0.0240060292202934	35.7419672121749	8.81437033985809	0.0180622343029879	2.61029016991397	1.11120669766024	Hypothetical			1	0	1	456	1814	w76_viruses_sorted	0.147366774408682	19597	20086	r	0	1	prodigal	v2.6.3	MADETTNTETTENTEKNWQDVSNALKQRIDKNSLWVQVGYISNDKIDCEPILLSEKHNDNFWPVIVEEPPVNLVHPKWDYSNHRWVELEAQSNSSRLTDVEKSIQDLKQSDKQVAKDNTDIKDALSGIAKGQAEMLKLIGSATSPKAPTTTDSKQDGGTTNA	vOTU_7
2044	31	k141_140354	w76	k141_140354_20090_21157	42	20090	21157	1067	1.11376592091353	44	4	0.0010438293541832	0.677442538329568	0.919540521474141	0.000861799926405	0.393841606074729	0.493156122775256	Hypothetical			1	0	1	457	1815	w76_viruses_sorted	0	20089	21157	r	0	1	prodigal	v2.6.3	MSLDNVFMGKKVVQQIYLKNALIYQSKGWETLPSSPQVLWTKSYGSRTDSFQDCAFDQDNNIYIVFTNWIYKISSEGMLIWNKTMEYSYKICIDQNNNIYLAQITYFQKNDTIRSVIISQLDTNGNVINRIKVHNYTSNIVTGFTFDKNYLYISSIYNIDRSNSMLFRVDKDLKNSVNLIANGASMNNLVTSLDCPYIYYSEDAMYQIKKEGTNVATSTKIKDLPSIKNIVIDNLGNVIFSNNRNTYKYNIATQQVAGIPITSTNANKSMCLDYQQNLYSLNLQLSKSPFTASLVKTSSDGTLIYNSQIVTNDSDFWLNNGMLIADNKGNIYFIYKNSNNELLITKIINLVKKGN	vOTU_7
2046	33	k141_140354	w76	k141_140354_22808_23014	44	22808	23014	206	8.41062770440812	48.3103448275862	29	0.0408282898272239	19.3269303672474	6.53452822830799	0.0317210108170291	1.95791293969291	0.958213942032778	Hypothetical			1	0	1	459	1817	w76_viruses_sorted	0.104101316729636	22807	23014	r	0	1	prodigal	v2.6.3	MNENMLGSEELVAQNLASLIATESLEIGHLKQKILQLNKRNAQLEEDNKALRKEVNKHESSRNKPSDQ	vOTU_7
2048	35	k141_140354	w76	k141_140354_26289_26600	46	26289	26600	311	10.4473251709625	65.9666666666667	30	0.0335926854371784	28.6081126244054	6.3239228323242	0.0203341570171196	1.9706820742555	2.0923731902296	Hypothetical			1	0	1	461	1819	w76_viruses_sorted	0.064004442653488	26288	26600	r	1	1	prodigal	v2.6.3	KNGDVYNSESRTAIPNWHFVTKGSFMLTVNDLSYQFDNLNGEFWLNGDTGDTTDASGTLYNNQTHFPNLLPPELPPGHNNISATAEAGIITQIEYMPRWRRLI	vOTU_7
2045	32	k141_140354	w76	k141_140354_21154_22842	43	21154	22842	1688	75.2832047136082	54.5145228215768	241	0.0445990549251234	1333.85515287818	52.8866931375672	0.0313309793469	14.7442537764069	1.51899932785197	Structural protein		REFSEQ virion structural protein; Xu	1	0	1	458	1816	w76_viruses_sorted	0.0773192806415266	21153	22842	r	0	1	prodigal	v2.6.3	MSLAVINLATNKTESIVSDHVRKIGQGEKGLTLEVIVMDADSSGYDLTDKIITFSENKVGGKIVVDSDKENFERLNDKAGRFRYKLADAVYAASGEAWFSISTPSGDVIDTTKSFNIDVIEDASIHINNDNYVSTLTALETHYKAIIQRTEDDNAALLAKFNQQFQTAVDTGNSNIQKVIDLANQLIANWNTQISNEQEKFDKLQNDWQTQTDQINADYESQKKAIQKDADSQLADNKKAAADALTKLENDKQAAIDQANTDFKTKLESIQSDYNSWKTTTIADFQKQLDQLQQELKDDEDAQSSIRDAIKAANNAISKINDVNFDLYVKKDDFNAALAKINTLGTPINVDNSTNPDSLTEPGFYFSKNGLNFDKSKIPDGYRSDGKTYVAVLEGDNPD…	vOTU_7
2047	34	k141_140354	w76	k141_140354_23014_26289	45	23014	26289	3275	84.9742886572338	60.2934362934363	259	0.0259463476815981	1689.33456810875	55.54121460087	0.0169591494964489	15.6568661583083	1.87988284237489	Tail-related	Prophage endopeptidase tail [PF06605.15]	REFSEQ tail protein; Xu	1	0	1	460	1818	w76_viruses_sorted	0.0263389690717642	23013	26289	r	0	1	prodigal	v2.6.3	MAKINIGKIPEINFEQYDYLLDYPHWYPSVNSDFTTPGLTLRDAISCQVTWNYNQFPTMQLTYPRDGIHVKKLVENTYILADVNYKFVHQIFKIVHVQQEQTQVVIDANHIASTLNDATVPDTIQFNPGSAQDLMNQVLNIMQPAKSFTFDSNVLSVSNINIEKGLQAGAILIDPDQEGDTAVQSVLGLFGGELEFDNFDIHHSAHAGENTGIIVDYGKNIQTISQDRNIENMWTGAVFVVTYTPGQAIATEDNTDWNNWDSDYANVASVYMAGGSVNIYDSPVEGQKLIETLTNGNKINLGNPVHDGDFTPDGKYQINTVNGDDWYPIKGGGWIDANWLNFDLSGDYLVNNIVGDGVVQAGNVYDEDGAGSRVSVSGTAVVAYKPGGVIHVYYSPEIG…	vOTU_7
1577	34	k141_146929	w76	k141_146929_30542_31015	42	30542	31015	473	14.5043937066807	21.1944444444444	36	0.030664680140974	57.0218868707754	10.0062826748785	0.0211549316593625	2.55157890952702	1.76287357408673	Anti-restriction modification/Host-persistence		REFSEQ DNA methyltransferase; Xu	1	1	1	203	1182	w76_viruses_sorted	0	30541	31015	r	0	1	prodigal	v2.6.3	MKILDACCGSKMFWYNKHEPHTTYIDNRSEKDQVKDRQYIRDIVVSPDIIADFRKLPFKNDEFDLVIFDPPHLIHAGDNSWLKLKYGCLPKDWSIYIKAGFDECMRVLKPTGTLLFKWSNNQIPFNKVFKVIGQEPILGDRRGSTRWSVFIKGAKND	vOTU_10
1564	21	k141_146929	w76	k141_146929_18757_19125	25	18757	19125	368	36.6692687634748	38.5824175824176	91	0.0996447520746599	328.201080352025	21.6584868552878	0.0588545838458909	5.88869815374867	2.54908326361258	Capsid/head-related		REFSEQ head-tail adaptor; Xu	1	1	1	194	1165	w76_viruses_sorted	0.0684172888030322	18756	19125	r	0	1	prodigal	v2.6.3	MIDAFNKLKEVAPMLWTDKVTIQATKKVVNEHHITTSEPVTVVSDEPAKVILKGLKASEQSFYGTDEYDATLLLRTGIDVPAGATIIVTDVNGKVTKYKRSSKGYSGYVSHQEIAMTRDEKS	vOTU_10
1567	24	k141_146929	w76	k141_146929_20476_21030	28	20476	21030	554	13.0227080984902	28.4081632653061	49	0.0235066933185743	45.2397895556154	12.5916856095216	0.0227286743854181	3.3405578904976	0.129027097597862	Capsid/head-related	Phage minor structural protein GP20 [PF06810.15]	REFSEQ head scaffolding protein; Xu	1	1	1	197	1168	w76_viruses_sorted	0.0773702698150127	20475	21030	r	0	1	prodigal	v2.6.3	MKREELKKLNLTDEQIDKVMSLHGADVESTKSKIDELNKTNESLQSQIAERDKDLKSLKKQAGDNEELSNQFKELQSKYEQDTENLTKELQQTKLNSAVDNALSKAKVRNSKAAKALLNMDEVKLNDKGEVEGLVDQISSLQKSDGYLFDQGNKEPYQPQGGGGKTDPDPVATMTNVFKGEINK	vOTU_10
1568	25	k141_146929	w76	k141_146929_21722_23140	31	21722	23140	1418	65.3273672434353	29.9590643274854	171	0.0460700756300672	1040.42629001902	43.5427941139552	0.0307071890789529	11.213923026918	1.94263622794524	Capsid/head-related	Phage Mu protein F like protein [PF04233.18]; Bacterial toxin 50 [PF15542.10]; Phage minor capsid protein 2 [PF06152.15]	REFSEQ head maturation protease; Xu	1	1	1	198	1171	w76_viruses_sorted	0.0417249031915769	21721	23140	r	0	1	prodigal	v2.6.3	MTTKREVNYWKRRFLYEKQQQLQNTAEYETAMRVRLKEVEQVLEQEVDYWLKRYAANQEITVKDARKILSTIGTRDWHMTLKEFKAKAKAGGFDKELDAEYFRSQLSRLENIDEQLTSLLAQYATSETNKMENSLSYQYQQTYMHSIYLTQIEQAKLSSNFANFNEYQVKAIVNKPWRGSDFSKRIWKNYTEVLPNELGDALLRGSVLGHSNEQIFKMMRQRLKDVEDYQLHRLVITEMGHVAEEATADAYKEEGVEQYQYLATLESHTCEECAHLDQKVFDLKDKVEGLNYPLIHPYCRCTTMPYIEGLTDSSERWARDPETGKGEYVENMTFDQWQKEIDNQRKNLVKVYKINKASRYITNKSKYKWNELNPEQYNKHVRDTPEFNNYKKGRKRPLS…	vOTU_10
1552	9	k141_146929	w76	k141_146929_7986_8534	13	7986	8534	548	27.1710952815499	28.5616438356164	73	0.0495822906597625	186.304047851044	18.7590418264302	0.03423182815042	4.89795998103008	1.71746063416193	DNA Packaging-related	Bacteriophage Mu-like	Gp48 [PF10076.13]	1	1	1	183	1153	w76_viruses_sorted	0.132143905397885	7985	8534	r	0	1	prodigal	v2.6.3	MANNLMNYLPDYYNDVYEMQAIMHAQGNVLDKSESEQFRLLLNQFVTQTDAKGISVFEDQVGIKPAPNDDLATRQNKVLMRLLPPRPITIDYLRDLFASLKIPATITVIERDAIVEAKSAEINSSQIENIRYLLNIYLPANMIYEIRVALNRAEISNDFKVGLGMWSKATTAVQANVSQFSN	vOTU_10
1570	27	k141_146929	w76	k141_146929_24545_25795	33	24545	25795	1250	64.2167616525064	25.84	150	0.0513734093220051	1017.59460893609	39.7250162577918	0.0317800130062335	10.0032976718206	2.44836714833629	DNA Packaging-related	Phage terminase large subunit [PF04466.17]; Terminase RNAseH like domain [PF17288.6]	sp|P17312|TERL_BPT4 Terminase	1	1	1	200	1173	w76_viruses_sorted	0.0293668934659253	24544	25795	r	0	1	prodigal	v2.6.3	MQVSLKNNISPAFYSLFWDVHNKKHANYWLKGGRGSTKSSFISIMIVLGVMQDKNANAIVLRKVANTLRDSVFEQYLWAIDLLHVDEYWQSSVSPMQLTFKPTGQQIRFKGADDPRKIKSQTFRQGYTKFKHFEEVTEFKGMEEIRSINQSLGRGGSGIITFYSYNPPARQSNWVNQAVDQEQMRADTLVNLSDYRSVPKSWLGIEFLADAEQLKKDNEKAYRHEYLGEVTGTGAEVFNNITTRKITDDEIATFDKVYHGLDFGFAHDPTAYVKIYWDAARRRIFIFDEFERVGLKNRDAVEMIKKRNPLNEPVIADSASPGTIAEYRDLGLNIYGARKGQGSRDHGYKWLEDLREIVIDPARCPDAWREFTGYEFELDLNGNYKSGYPDGNDHTMDAT…	vOTU_10
1571	28	k141_146929	w76	k141_146929_25779_26621	34	25779	26621	842	31.8971443189523	30.1351351351351	111	0.0378825942030313	253.750301155025	28.0186017434454	0.0332762491014791	7.3146826776833	0.530240715340954	DNA Packaging-related	Terminase small subunit [PF03592.20]; Putative ATPase subunit of terminase (gpP-like) [PF06056.16]; Phage terminase small subunit [PF10668.13]	sp|P68928|TERS_BPSF6 Terminase small subunit; Xr	1	1	1	201	1174	w76_viruses_sorted	0.0851771254041342	25778	26621	r	0	1	prodigal	v2.6.3	MTDSEKRIAAQHDYELGMKYKDIAEKYGVSINTVRSWKTRYKWMRNKSKKDVHIIRKDVHTKTPTGAAIAQLNESGLPDKQKEFVLEYLRLYNATQAYLNVFGGGYKVANVCGPQMLVKPSIQEQIRNIREAKLKELAIEPLDLIEDVAKEAKADIGNYLNFGSWPEKLVEKKKTKKTFKDDKGHELSTNVVEDKPVLDADGKQVTIHHSYLYFKDKDQVDTSLIKKITKGKDGATIELYDKTKARDKLLEWLKEQNNDNDTTVNINFDVPKGDSNASKP	vOTU_10
1576	33	k141_146929	w76	k141_146929_30070_30549	41	30070	30549	479	30.3047421239895	30.0142857142857	70	0.0632666850187672	229.652639605527	17.6693884868575	0.0368880761729801	4.67451779828362	2.70302824427611	DNA Packaging-related	Single-strand binding protein family [PF00436.29]	sp|P9WGD5|SSB_MYCTU Single-stranded DNA-binding protein; Xu	1	1	1	202	1181	w76_viruses_sorted	0.129912680881272	30069	30549	r	0	1	prodigal	v2.6.3	MINRAVLTGRLTKDPELRTTQNGLSVAAFNLAVDRQYTNSQGKRDADFISCVIWRKAAENFCNFTSKGSLVGIDGRIQTRNYDDKDGKKVYVTEVVVDNFALLESKKDRQNNNTGSYANNSNNGSYSKGNNGANYDNNSQDPFNGSGNTIDITDDDLPF	vOTU_10
1581	38	k141_146929	w76	k141_146929_31803_32519	46	31803	32519	716	9.46691208650042	24.1428571428571	28	0.0132219442548889	25.1725200200623	7.49807558324518	0.0104721726022977	1.99810202214841	0.985353341036258	DNA Packaging-related	Helix-turn-helix domain [PF12844.11]; Helix-turn-helix [PF01381.26]; Helix-turn-helix domain [PF13560.10]		1	1	1	206	1186	w76_viruses_sorted	0	31802	32519	r	0	1	prodigal	v2.6.3	MNRLKELRQSKRLSLSQIEVKTGIKRGTYSNYENGKTEPKMETWNRLADFFNVSVPYLLGLPEPVGKNRLKELRQKKNLTLKKLGKHVGMLDSTLSQYENGKRDPGQEVWQKLAYYFGTSVSYIRGDLDTEMLTKIINTMYLIICNRIPMSSDRETIDNTENSRTIAATELMLLMYQVLNLDHNKQFEEIVGKNANLLGIKGKAKLDYIRESSISATDENYQSDIENAKAWIKFYENL	vOTU_10
1589	46	k141_146929	w76	k141_146929_37974_38189	56	37974	38189	215	9.47090785107226	35.8333333333333	24	0.0440507341910338	24.4635222874092	5.82777470203847	0.0271059288466906	1.68834766363791	2.15780980866457	DNA Packaging-related	Cro/C1-type HTH DNA-binding domain [PF13443.10]		1	1	1	208	1196	w76_viruses_sorted	0.0555796366783038	37973	38189	r	0	1	prodigal	v2.6.3	MWNKIQEIMKAKKISIYKLSKLTGLPWSTIANYKNGSEMSFKNACKIADALEISLDTLRKEVKTSDSKNSN	vOTU_10
1544	1	k141_146929	w76	k141_146929_3881_4678	5	3881	4678	797	21.0202343933199	37.5348837209302	43	0.026374196227503	111.169137229897	10.3004887397493	0.0129240762104759	2.88140106621747	3.72032403931983	Enzyme	Bacterial SH3 domain [PF08460.14]; N-acetylmuramoyl-L-alanine amidase [PF01510.29]		1	1	1	176	1145	w76_viruses_sorted	0.0326661282597711	3880	4678	r	0	1	prodigal	v2.6.3	MKLNKKYALSANEGASALAKRDIIVAHSTATPNGEAWAIAHNMKAGINTAQTYVHLVVDDKECYLVGSLGYVAWGCGYYGNQRSPMQIELCEFSDKTRAKKAYRNYIGLIREYAKKYGIPLTLDTSAKRGVKTHNWVTQHLGDTDHSDPYGYLSSIGISKAQFAHDIAHGIGGKASVAKKPSKSDSKKFNWIKKPGTFILGKALKLHTSPHISAPAIALLPKGSAVKYDAVLQGSKRLWLRQPRANGYGYIVGKDKYGKAMGKFK	vOTU_10
1545	2	k141_146929	w76	k141_146929_4665_4988	6	4665	4988	323	23.9962591036069	83.2285714285714	70	0.0742918238501761	139.321797098606	14.0279996631347	0.0434303395143489	4.2441557705031	2.34870254050325	Enzyme	Bacteriophage holin of superfamily 6 (Holin_LLH) [PF09682.14]		1	1	1	177	1146	w76_viruses_sorted	0.0737825327450289	4664	4988	r	0	1	prodigal	v2.6.3	MAQIINLLNSLLPYIVLLAVGIVAVYQYAKQHNPAFAEKMKWLYDVAQYIVTQQATHTDASGAEKKQAATDALLEQAKASKAKITKETAEGMIEKAYQEGATKNETK	vOTU_10
1547	4	k141_146929	w76	k141_146929_5260_5649	8	5260	5649	389	22.4866177815889	78.8260869565217	69	0.0578062153768351	122.996952399541	14.0030426103472	0.0359975388440801	4.21060720909566	2.0148103943098	Enzyme		REFSEQ holin; Xu	1	1	1	179	1148	w76_viruses_sorted	0.10598833478925	5259	5649	r	0	1	prodigal	v2.6.3	MTMWRRLLSNINENHDQTIAGGTILAIGIALLRDRNYFYWPPEWTLFMNDKKLDLAIILLGLLITVDSTLKKRHRGWRMFILILGAWTLWFLIGLQLGHAFGVGEFRMEVTVIVETAISILCLYCIYQS	vOTU_10
1546	3	k141_146929	w76	k141_146929_5017_5247	7	5017	5247	230	14.988013921885	80.8913043478261	46	0.0651652779212393	56.3140742189502	9.28733947980363	0.0403797368687114	2.86770875650682	1.9878847282335	Hypothetical			1	1	1	178	1147	w76_viruses_sorted	0.159269112544485	5016	5247	r	0	1	prodigal	v2.6.3	MHDVSTLIYVLGTFFEAVATFLAVTHTSHKEDTDDIIKNLKAERDNFKQDYLLERKRRLEIETKYEELKKKLENTV	vOTU_10
1548	5	k141_146929	w76	k141_146929_5624_5779	9	5624	5779	155	2.49435855011757	35.1666666666667	18	0.0160926358072102	2.34713742196466	4.37083102652886	0.0281989098485733	1.30653882895042	-1.43621638701599	Hypothetical			1	1	1	180	1149	w76_viruses_sorted	0.0283307039511937	5623	5779	r	0	1	prodigal	v2.6.3	MNIMNAFESLYQYLFSVNVYTKEKIAEYVGKTIDADAYKRITGDDYVAPTA	vOTU_10
1550	7	k141_146929	w76	k141_146929_6215_6583	11	6215	6583	368	13.3324682059393	30.8378378378378	37	0.0362295331683133	47.0195936726912	9.33953391448182	0.0253791682458745	2.54617881211051	1.56820655032777	Hypothetical			1	1	1	181	1151	w76_viruses_sorted	0.053517293403462	6214	6583	r	0	1	prodigal	v2.6.3	MLMNGKAANYLIIAGEVFTNNKTFPRYYKFGLTTTNAHVAMYFFGFDDEKKEAVFKQAQYPRYFVEITDPKKVLVTQTLTVDGEAYACVFENRCFSPESTGVQLNKEPTWIKVSEAGGMTPL	vOTU_10
1551	8	k141_146929	w76	k141_146929_6595_7971	12	6595	7971	1376	37.4298411208744	23.5	96	0.0272019194192401	354.357782591547	26.0105276240537	0.0189029997267832	6.50923521044211	1.7543249133941	Hypothetical			1	1	1	182	1152	w76_viruses_sorted	0.228307719232598	6594	7971	r	0	1	prodigal	v2.6.3	MSKYNKTILTNAGLDLAAKANSGKTKFTITRAATSTEKLANKSISELQQLTTLPSLMQYGEISNVADSAQDKSIVIGTELIFNNKDLSTSYNINTIGLYAKEDGSDKEFLYALTTAVEPETMPDFKDKVLFKFNLTMFVVVGQTDNVSVNVTDNGVVTQEQLAKVVQTLPQKQDLTNLYNKINTDIKSLAALNSEDGNNISNTIINLDTFSTVGISQFLGCQLKSDGNMSGFDSTQKNLYGWIFDVPKWNGAKIYEQIVYISDSGQGNLLYTRTKADATSKEDFLKIANNKDIDKFGKLQKISLNGGKEISPDDKGVANLDVVTYVQNIAPDSNGNVKLTKPAPVRDLDKIVEDGIYDLDGTYNGYYVTGLLIVRNFTIRTFQLLISYDFDPMMQYRYI…	vOTU_10
1554	11	k141_146929	w76	k141_146929_9662_10138	15	9662	10138	476	31.9708417780693	68.7954545454546	88	0.0671656339875407	244.959259660832	18.3740916338644	0.038601032844253	5.38467374231529	2.52508337457018	Hypothetical	Protein of unknown function (DUF2634) [PF10934.12]	sp|P45934|YQBS_BACSU Uncharacterized protein YqbS; Xu	1	1	1	185	1155	w76_viruses_sorted	0.0823168278075708	9661	10138	r	0	1	prodigal	v2.6.3	MDDDDDIIVTDDDNMDDESAELEDTDVDTDGDDDESLDDEPTLTFKIENGRIRGKVDEKKAMVQAVNKILETERLVYPIYSDQYGNDLNDLIGKDMGYAKVEAERMIKEALLADDRVVDVDIDAVNEVSRDTLEIKGTCVTVYGNINIDSEVSVDDTR	vOTU_10
1555	12	k141_146929	w76	k141_146929_10140_10481	16	10140	10481	341	13.04999105411	35.4	45	0.0382697684871261	44.7413721451623	10.9270775663221	0.0320442157370151	3.02229064709875	0.702418706759968	Hypothetical	Protein of unknown function (DUF2577) [PF10844.12]	REFSEQ DUF2577 domain-containing protein; Xu	1	1	1	186	1156	w76_viruses_sorted	0.0474716108337525	10139	10481	r	0	1	prodigal	v2.6.3	MAGERLINMLNSRGGKDSDYADVVYGVVTSTEPLKVQLSNNMVIDDNFIVLGKHIGKFKLPGKATITGSDVIKTEKITFKDMEFDNSLKKNDKVTMIRMDGGQQFYLLEREEG	vOTU_10
1562	19	k141_146929	w76	k141_146929_17916_18323	23	17916	18323	407	38.311461162627	39.8333333333333	102	0.0941313542079289	357.029942779654	24.1254408638714	0.0592762674787996	6.56166136663551	2.16195556370649	Hypothetical	Domain of unknown function (DUF6838) [PF20765.1]	REFSEQ hypothetical protein; Xu	1	1	1	192	1163	w76_viruses_sorted	0.177821678132825	17915	18323	r	0	1	prodigal	v2.6.3	MTIIERIADEIARIFPQSTIYTENQSDGFQEPSFFIEKIDTSSAPELFERQYRKYAYQVIYFPDPNHPKTDIERVEDYLLSGLLELKDYAPLRHIHVTQQEDNTLIYQFEVWGRFYPEKKDEIKLQNQEVKGNIK	vOTU_10
1565	22	k141_146929	w76	k141_146929_19122_19481	26	19122	19481	359	24.341346852491	49.2638888888889	72	0.0678031945751838	145.739189414669	16.1478526995264	0.0449800910850319	4.58352721950097	1.7875958318966	Hypothetical			1	1	1	195	1166	w76_viruses_sorted	0.180899088135041	19121	19481	r	0	1	prodigal	v2.6.3	MNDERKKEIKDKVAKLLGDKANDDLIDFSVNRVIQSVANFTNIPVGELPQEVDSTITAMCLQLIQTNSWTSNDTVNSISEGDVSVNYGSPAEIYAQVQKLNPVTDDFISDLIHFRRLPQ	vOTU_10
1566	23	k141_146929	w76	k141_146929_19484_20476	27	19484	20476	992	18.9805980181917	24.5753424657534	73	0.0191336673570481	94.1283249781877	19.5485541991749	0.0197062038298135	4.96697973358651	-0.114346385821295	Hypothetical			1	1	1	196	1167	w76_viruses_sorted	0.0876778013567705	19483	20476	r	0	1	prodigal	v2.6.3	METVNYAEQYQKAVQQAFYDGHLYTAPLWQSPSNGLISFDGAKHIKLPRLTIEEGRRNRQRREITDIKANYSNDWDSYELTNERYWSTLVDPSDIDETNYVVSIANITRQFNLDEKMPEMDKYMFSKLFLEKQTKDGGKGITTDTLDEKNILTAFDNMMVDFDEARIPNQNRYLYVTPKINAILKQAESMNRGLTLKDPNNVQRTVYSLDDVNIVVIPSDLMQTAYDFTVGAKTIDDSKQIEMMLIYNGVQIAPEKYTFAGFDSPSAKSSGNWLYYEQAYNDVLLLNTKTAGIQFVIADKVAPQAPSTKAADADSDTKASSTKTASKSGK	vOTU_10
1578	35	k141_146929	w76	k141_146929_31015_31251	43	31015	31251	236	6.43034766993496	15.8888888888889	18	0.0272472358895549	12.9709597011854	5.53580039138609	0.0234567813194326	1.35791411570544	0.658765726199217	Hypothetical			1	1	1	204	1183	w76_viruses_sorted	0	31014	31251	r	0	1	prodigal	v2.6.3	MKTIIKMDDGRTQYDVLGDIALEIVKTKEPYIKVDESELGELFINKNHILSMQQKREYTDDGKVMTIDQVLSEQKKAD	vOTU_10
1579	36	k141_146929	w76	k141_146929_31253_31447	44	31253	31447	194	2.56123432671831	25.9166666666667	12	0.0132022387975171	2.50381625950585	3.17800130062334	0.0163814500032131	0.933457461935539	-0.660733883498189	Hypothetical			1	1	1	205	1184	w76_viruses_sorted	0.113246855590918	31252	31447	r	0	1	prodigal	v2.6.3	MKVVYFLCEILGLIFGVIGYILLNLKSESKLLLVIAIALVAIGLILIIGSIVLEKYMWWTSLGW	vOTU_10
1588	45	k141_146929	w76	k141_146929_37753_37917	55	37753	37917	164	7.23052174916222	27.8421052631579	19	0.0440885472509892	15.1199146924064	4.92940608415567	0.0300573541716809	1.39143194530746	1.65377521535779	Hypothetical			1	1	1	207	1195	w76_viruses_sorted	0.524209657462399	37752	37917	r	0	1	prodigal	v2.6.3	MERILEVWQHILCVCFGTYPKNKGLLIASLLVAIAGLVSTIYVLSIPPFLPGTI	vOTU_10
1591	48	k141_146929	w76	k141_146929_39182_39397	58	39182	39397	215	15.7747367565693	121.355555555556	45	0.0733708686352059	61.5741910355476	8.38165467869634	0.0389844403660295	2.71125214911831	2.72681464919341	Hypothetical			1	1	1	209	1198	w76_viruses_sorted	0.0539700584512964	39181	39397	r	0	1	prodigal	v2.6.3	MLPAEQALAEAKSKIFSDIKIEMIRQGYTVSSLAELLNVNRPTLSYAIHGGTTPRDISVRKKVYKVLGMNS	vOTU_10
1592	49	k141_146929	w76	k141_146929_39667_39984	59	39667	39984	317	13.3837830834528	166.644444444444	45	0.0422201359099458	44.8057687525588	7.91391297391876	0.0249650251543179	2.63989149036859	2.07200565988807	Hypothetical			1	1	1	210	1199	w76_viruses_sorted	0.134406432368236	39666	39984	f	1	1	prodigal	v2.6.3	MTAFERIKELARKHGLSLIEVNDKAGLGTRTIYHWKKQAPTAEKLRTVAKVLHTSTDYLLGNTDDPSPTVNKESHPYVDITDDETIYSYRGKPVPKEYLDVIRNLM	vOTU_10
1553	10	k141_146929	w76	k141_146929_8527_9675	14	8527	9675	1148	75.2423070413242	31.335	200	0.0655420793042894	1371.74136044956	50.0627394897071	0.0436086580920794	13.0002214910545	1.93685681193534	Structural protein	Baseplate J-like protein [PF04865.18]	sp|P51767|BPJ_BPP2 Baseplate protein J; XhXs	1	1	1	184	1154	w76_viruses_sorted	0.0753144172364602	8526	9675	r	0	1	prodigal	v2.6.3	MTPDELAESYMSEDYEYWLDLMLENVPDDIDQREGSVIYDALAPAAMVMAQQSLARANIIKQTYIKTAQDQFLDYRAEEHGTSRYAATQTEVKAKFLDSDGNTINNVQIGDQFASIGETPIFYTVQKINDDLTGELTADDPGTTANSYIGQILPVTSNDTLSWAEITEIVAPARDEETDDHLRDRLLKADDWIAYGGNVTDYLAMLNKISEVGAGQVYPVWNGAGTVKLVIVDNNLMPASADLVKKVKNIIDPTDNESQGYGLAPIDHQVTVVAPTPLTVNIAATVNIDGTHGVDIVKAKIKTAIDEYFKLLRQGWNNINAKTGRGYSQTVYRSKILSQIMMVDGVINASVPMLNGSDQDIALVFDNQTSQLPVLGEVVLDG	vOTU_10
1556	13	k141_146929	w76	k141_146929_10463_11575	17	10463	11575	1112	53.9804907815145	29.986013986014	143	0.0485436068179088	713.68079514247	36.4129798730736	0.0327454854973684	9.40474528614962	1.86794116947671	Structural protein		sp|P21679|BPD_BP186 Probable baseplate hub protein; XhXs	1	1	1	187	1157	w76_viruses_sorted	0.0196615533806107	10462	11575	r	0	1	prodigal	v2.6.3	MITTFKLVRRSNLYRKSKKNGKGTTYDLRNVVANVKWTTDLNFSAGELTFDLIQKAHPIIPYTGDIIKFRWSHHKIFYGYVFKYEVKEDNTVSVTCYDKERYLKNQDSIVWQSGTIADRFNNVCKRAGIKHKVVNKPTHKVAAEVCDGKTYFDMLKSAITKTLSATKHMYYVYCNYDTVELRRAPYKKLKIIIGSKSAMTGFSYAVDINDTANVVKVIQKDVKKSQSKSATAKQKKANGKSQKTTSAKAKTSKKDEAKRTSFKSVSAKGDSTEQWGKLQVTVNKKNKANHAQMVKQVKDELRKRNRANKELTVDCIGNVDLVAGNAVTIKINDINKTLKNCPILKAEHEFGTDYMCHLTMKVGAEWLENA	vOTU_10
1569	26	k141_146929	w76	k141_146929_23118_24554	32	23118	24554	1436	71.2375568330567	24.8031914893617	188	0.0496083264854155	1253.95702789826	50.3442217732177	0.0350586502599009	12.5481118389227	1.6650580842793	Structural protein	Phage portal protein	SPP1 Gp6-like [PF05133.18]	1	1	1	199	1172	w76_viruses_sorted	0.0212929480764716	23117	24554	r	0	1	prodigal	v2.6.3	MEVEAMKKLLQNTQARRTQFVSKYGTSKRYYLNENDITLKNNGESKTKEEDAGKESKNPFRAADNRVSSNFHQLLVDQEAGYLATKPPTIDVDDDKLNQQIKNTLGDNFGLRLNELVVDAANAGVAWLHYWIDESGQFRYAIVPPDQITPIYSTDLNRKLVALRRSYKELNPDTAKYHWVHEYWDKDTVTAFKSRDEQFTDLQTLDDRFTIYDVTTGVETGTSSVNKHGLGRIPFIAFPKNKEQQPDLYHYKGLIDVYDKIYNGYVNDLDDIQQIFLILKNYDGQSLDEFKKNLQRDKAIKIRSMGAGDDSGVDQLAIEIPTEARNSMLETTKTNIFVHAQGIDPTDFKTNNATGTAIKMLYSHLELKAAKTEAYFRDALTELVRAIMNWLHVPDADSR…	vOTU_10
1558	15	k141_146929	w76	k141_146929_12266_15373	19	12266	15373	3107	110.041700463814	69.9054054054054	296	0.0354173480733228	2808.4541279985	61.6145729607055	0.0198308892696188	17.6036759690859	2.7509667633142	Tail-related	Tape measure protein [PF20155.3]		1	1	1	188	1159	w76_viruses_sorted	0.108169402912862	12265	15373	r	0	1	prodigal	v2.6.3	MATISSTLKINDAFSNVLNKFNAGVQRSVSWSSRLKNAINGGSNGMLSLGNGARSAGIGLKQIIAGTAFGGMISSAASAATTGIHSMIDELNEASVSWQTFDGNMRQLGRSPAQIAAAKSSMQKFAQDTIYSASDMSSTYSQLAAVGVKNTTRLVKGFGGLAAAATDPKQAMKTLSQQATQMAAKPTVQWQDFKLMLEQTPAGMAAVAKSMHMSTQDLVKNVQDGKIKTQEFLNAVAKTGTNANFSKMATQYKTVGQAMDGLKETLSNGLQPQFQKLSKIGISAIEGITNKMSELNWNSFGDGIINAINYVKPIFDKFKLGLQDVFDGFNSTGAGKEVGKMFQTIADAVSDVIDTMSEGDGKTSFFTTLGSISGRSISGIAKAISAIAKVIGKLDPSSL…	vOTU_10
1559	16	k141_146929	w76	k141_146929_15579_15995	20	15579	15995	416	13.3648325919748	84.5714285714286	49	0.0321270014230163	45.2213813588893	9.79594786173225	0.0235479515907025	3.02867632113823	1.17836452358214	Tail-related	Phage XkdN-like tail assembly chaperone protein	TAC [PF08890.15]	1	1	1	189	1160	w76_viruses_sorted	0.0387364558619836	15578	15995	r	0	1	prodigal	v2.6.3	MAYNVEDFLAENVKPKNETKEVKIKGFKSPFIIKALTADEFNEMQKQATTSYINKKTHQRIQETDQGKLVDLMMAEAVIQPDLNNEKLQKSWGCIADPAGVLKKMLNAGQYADLGQSIQEISGFDIDSINNYVEQAKN	vOTU_10
1560	17	k141_146929	w76	k141_146929_16012_16500	21	16012	16500	488	24.0328836153601	83.5352112676056	71	0.0492477123265575	139.722142770386	14.2283996583223	0.02915655667689	4.30172905313359	2.27919607114624	Tail-related	Phage tail tube protein [PF09393.14]		1	1	1	190	1161	w76_viruses_sorted	0.0123695313347739	16011	16500	r	0	1	prodigal	v2.6.3	MADETVSTVGSFLNGRDTISTKDAKVYVTIEGKVIPLIECKKFSAKLEKNKEDVQTLGSRWKHKKVTSVEGTGTLGGYLISSNWTKYALPYINGGKDLYFEITMTINDPTSRAGTQTLHFGEVNLDDVPFADFEADDGVMDWESDFTFEQVNLVTGFNGFDL	vOTU_10
1561	18	k141_146929	w76	k141_146929_16516_17919	22	16516	17919	1403	58.9036789370105	47.6976744186046	172	0.0419840904754173	825.568115190986	38.9432147717306	0.027757102474505	10.7318919419341	1.85992034519895	Tail-related	Phage tail sheath C-terminal domain [PF17482.6]; Phage tail sheath protein beta-sandwich domain [PF17481.6]	sp|P85225|VPN1_BPPHE Putative tail sheath protein; Xs	1	1	1	191	1162	w76_viruses_sorted	0.0571914426092442	16515	17919	r	0	1	prodigal	v2.6.3	MSWKTQNKRRPGAYFNVVGKGNNNNGTDIGRTLLPVSTQLNWGAKGIIKLNSDSNFKALLGHDIDEPELQTLHEVLKGANTVLLLNNNDGVAATANDESLPWAFTAKFPGTVGNELHVTVQKSDSKVIVSTLLNSRIVDQQDISPDKPEVLMSNDFINVKLTGRTTPTSPTTKGSDNNAKAPIVKPKSLNPLADLQHDVTVDLSGGTTTPVDISDLLNDALEIEDYDVATTAGFPADSPLHKQLVEEIKHLREDNDIKVRGVIPNTSDKINYEGISTVANGVVLGDGTELDATVAAGFFAGASSSANAAKSLTYVEYPDAISAYPKFSNDRTIEALENGEIVFTTKRNETVVIEQDINSLTKVTAEKPVFFSKNRVVRTMDTIVTNTKRTFEDMFIGKI…	vOTU_10
1563	20	k141_146929	w76	k141_146929_18320_18760	24	18320	18760	440	30.6199309056418	40.4823529411765	85	0.0695907520582767	230.020020207812	19.9833407636695	0.0454166835537944	5.48475840578293	1.93929966555271	Tail-related	Bacteriophage HK97-gp10	putative tail-component [PF04883.16]	1	1	1	193	1164	w76_viruses_sorted	0.0714263863307151	18319	18760	r	0	1	prodigal	v2.6.3	MSAFGDFDNSQFEEFAKHVNDEISGGQLKNEVKKSVKNVGETYKRNAEANTPVKTGDLRRSWQLIGPIFSGADITIELRNGKNYASFVENGHRQTPGRYVPEIGKRLKASWVPGQHFLQKATKQTSNQIPQLITPVMDNILRRLME	vOTU_10
1507	0	k141_151705	w76	k141_151705_2_763	1	2	763	761	8.56397191592934	52.4137931034483	29	0.0112535767620622	19.9159829758425	6.41761427955015	0.0084331330874509	1.94548906146117	1.10324837024124	DNA Packaging-related	RNA helicase [PF00910.26]		0	1	1	285	1496	w76_viruses_sorted	0.1805472206944	1	763	f	1	1	prodigal	v2.6.3	TLLLSRSKPRRRKDVVRVLKAHGIPDAHLEKARRVGAAEKYCSKDETRQAGPWWSSEQFREASVRKSKASGSGAVGDRLLLADAVDGGMTPQEIALDDRLRLLLTSANISFVEKIWTAQKAKKWSSEQRDVEVIYLWGPTGVGKTRSVREAVPPEKLYAATLSTRDPFGKYAFEPVLLLDEFRGDYPLPELLQLLDRYPFQLDRRYENSWAAWNRVFICSNWPPESLYRDAPAADRAALRRRISKIIHMKGTR	vOTU_11
1510	3	k141_151705	w76	k141_151705_3586_3942	7	3586	3942	356	0.470204081632653	50	1	0.0013207979821141	0.214329086418074	0.223253886452315	0.0006271176585739	0.166171995768232	1.48611198919926	DNA replication and maintenance	Putative viral replication protein [PF02407.20]		0	1	1	287	1502	w76_viruses_sorted	0	3585	3942	f	1	1	prodigal	v2.6.3	MGKRRFSPSLKTVNELVRNWFLTINAHEKDGLPGISATQIEEAFRELDSGADFVFQLERGSEGGAQGYLHYQATLLLSRSKPRRRKDVVRVLKAHGIPDAHLEKARRVGAAEKYCSKDE	vOTU_11
1509	2	k141_151705	C	k141_151705_3029_3481	6	3029	3481	452	5.88161413873492	44.125	24	0.013012420660918	10.1075179788333	5.51724312884485	0.0122062901080638	1.66119044374359	0.219343309650238	Hypothetical			0	1	1	286	1501	w76_viruses_sorted	1.52192962209679	3028	3481	r	0	1	prodigal	v2.6.3	MICHFCHFPSNTVACATFGASPRAGEMAGPVSPSALTGLCPMLSRTGPLARPAFSAPPVEGLQTGPAAPPDAPLWGRPACLFRPARRPCGALRPGPVFSWSQRPGRAVGAFEPALFKRRDACRSLPAFPRRWLAQTRLHFLRFVLRCQLG	vOTU_11
1367	1	k141_154017	w76	k141_154017_869_1063	2	869	1063	194	2.40192885993352	64.1333333333333	15	0.0123810765975955	2.149629013194	3.17241041546411	0.016352631007547	1.07578024222736	-0.716207200399347	DNA Packaging-related	Phage DNA packaging protein Nu1 [PF07471.16]		1	0	1	77	560	w76_viruses_sorted	0.0061447353324224	868	1063	f	0	1	prodigal	v2.6.3	MKKLLLNGKQLCQELNISAPLLYKLRRSGMPYHQLPHGRAYYNLDEVTNWLLKAGYHQEKTWSK	vOTU_14
1366	0	k141_154017	w76	k141_154017_1_804	1	1	804	803	24.6916516511293	49.9583333333333	72	0.0307492548581934	149.751542833371	16.1478526995264	0.0201094056033953	4.58287415543461	1.864288361807	DNA replication and maintenance	RNA helicase [PF00910.26]; Plasmid replication protein [PF01719.21]		1	0	1	76	559	w76_viruses_sorted	0.0542415733285484	0	804	f	1	1	prodigal	v2.6.3	LQVWRGRINNAYSYLIHETEDADSEGKYHYPDSDVIASFDFPARMEKIRKKIKLSPKYEKEQIRRYSEQQITREQLIEELGVYGVASHQQLIDRIDSELASQAHEQWLRDFKGHKMTTLWLYGESGVGKTRLAEHIFRNEDYVTLGSSRDHFQEYQGEHFIIINDLRPNDFEYSDLLRMLDPYQHDKAAPSRYHDKKLNAEKIIITTPYDPLTFYRNIDSVKDTRVDTFNQLLRRIKPIKVTPELISRIRRKIRQRKKAKQKPQKFA	vOTU_14
1368	2	k141_154017	w76	k141_154017_1162_2349	3	1162	2349	1187	13.6904321928597	42.219512195122	41	0.0115336412745237	48.5282721062925	9.52838385003978	0.0080272820977588	2.72571273115707	1.52695781005986	Integrase	Phage integrase family [PF00589.26]	sp|P22877|INTR_SACER Integrase; XhXr	1	0	1	78	561	w76_viruses_sorted	0.0490978268954708	1161	2349	f	0	1	prodigal	v2.6.3	MSKKNRNKYSVRIQPTDNVTGKRISWPVKYADTKKAAVKIERQMWQEYEDGLNPSDSTVAFAKDFQRYVNHRAKSISPVTLRSWQNTANSVKKYFKKAQIRQITTHLIESYAHDYVKQHHATVSRSSNIAKILIHLRNYFKSLEGKIIKENPVPENALKVFFKQSDFTVPQEWRIFTKSELKQIRNLIMTDLQKNPVQLNGSKLAILIESYTGMRVGELQALKFSDIVQEKGYWTFSINDSWSDYTESFNGSLKARPKGYSRTLLPVPENVIDQVEKYQTAQKRFLAEYNLDNPVDLIFLNLHDYRRSSNYQPVRQKSINDMLKEICTKLSIENEGKRMSLYSFRHTVCSQLASTPGMSYPWAAERMGHSLNMFMKTYVGVSQDINQKMNQLWVS	vOTU_14
1470	3	k141_154948	w76	k141_154948_1922_2983	4	1922	2983	1061	17.0897058532303	33.0425531914894	47	0.0161071685704339	75.1887922685121	11.5806469483685	0.0109148416101494	3.16597036079917	1.74008543259744	DNA replication and maintenance	Plasmid replication protein [PF01719.21]; RNA helicase [PF00910.26]	sp|Q9IG45|REP_PICV Replication-associated protein; XhXr	1	0	1	378	1703	w76_viruses_sorted	0.0697496955583773	1921	2983	r	0	1	prodigal	v2.6.3	MPMVDRRYRQFMFMQDKNHLQVKESQLSRVLDNSGALEWAYINHNKDVDNRGQPIRAHYHVILKYENPQTIASVASLFQDNPQYVQVWRGRINNAYSYLVHETEDADSDGKYHYPDSEVVASFDFPARMEKIRKKIKLSPKYEKEQIRRDSEQQITREQLTEELGVFGVASHQQLIDRIDSELANQAHEQWLHDFKNHKMTTLWLHGESGVGKTRLAEYIFKDKRYVTLGSSRDHFQEYKGEHFIIINDLRPNDFEFSDLLRMLDPYQHDKAAPSRYRDKKLNAEKIIITTPYDPITFYRNIDSVKDTRVDTIDQLLRRIKPIKVTPELISQIRRKIKQRKKLGKNHKSLLNF	vOTU_15
1469	2	k141_154948	w76	k141_154948_1506_1850	3	1506	1850	344	3.84860106312441	30.25	12	0.0111877937881524	4.89829951544385	3.02903802631843	0.0088053430997628	0.927954472072368	0.883193153836182	Hypothetical			1	0	1	377	1702	w76_viruses_sorted	0.225400076833576	1505	1850	r	0	1	prodigal	v2.6.3	MKCIITYNDFNYGIPYDYLAEHQLYAQGIGRVLNVDDHDHWYYENTGLLCLVKDCIDENCNPLKIVIFESDEYQKIDYQKLVGKKVIADNGLFYCPLGLEIPTYCVNNLRKADD	vOTU_15
1471	4	k141_154948	w76	k141_154948_3824_4912	6	3824	4912	1088	16.0133896659436	33.6888888888889	45	0.0147181890311981	66.2902103756226	11.0878534612038	0.0101910417841947	3.037368634755	1.62164583790701	Hypothetical			1	0	1	379	1705	w76_viruses_sorted	0.0192992326065935	3823	4912	r	0	1	prodigal	v2.6.3	MVQLKQYLTRCLNMALGVEGETTYTNSFDILIKEDGFIFVPRMPAGFVLDDGLYQRIYQIANAALYPNYTVLKQNGIYFVPLYGQPLEIKRGLFFPWIKGTANRLIIAGLDDYFASRDESKKGDVIPLMRDLSLNYQNVTSIAIAGNSGAGKSYFLSYLLSALLWISDLIIIDPKRDQPSRWARDHSIRAVFPNSNASKSDYVSSVNERLEGALNTIYRRQAELYAESSKHFRPVTIVIDEVLALTEGVNRQIKDSFFALLSQIALLGRATNVHLIICGQRLDHTAIPTSVREQFNVLVQLGNINSKTTQFLFPDLDPTGIVIPVEKGAGIIQVIDDEHPYNVLPFLAPTYYQKKEGNYYEK	vOTU_15
1472	5	k141_154948	w76	k141_154948_5464_6327	8	5464	6327	863	13.6067152190539	28.6578947368421	38	0.0157667615516268	49.13721628634	9.76498067677187	0.0113151572152629	2.62559788757366	1.46318465613645	Hypothetical			1	0	1	380	1707	w76_viruses_sorted	0.353966574979504	5463	6327	r	1	1	prodigal	v2.6.3	EYSIPLLSDFLMVTSNPQDKNEVNITINDINAANKKFNRFKSKINDYIKQETSKLNVINEQLAAKIIADIFIKQKIESCWQEDNKNYLLWQEIDKLNDEPESTFVELVKKAALENGSIYKIRLQDVTRSSEEVKNEIYWLGLIYKVKTILNEISSINYELDQINLRSNVFDKLNEIDTSYVQAIRAEDRKLDYQAGVNIPVMAIRDIDDYLKEKVDNIIEDIRLKIKTIKDILDQLTNEVEGIKLVWEDLQEELQYFDYEQISEKNRPQAKQAIGDLLKQVTTNLSL	vOTU_15
1467	0	k141_154948	w76	k141_154948_27_1271	1	27	1271	1244	27.4053268680286	37.75	76	0.0220300055209233	185.976620256756	18.2055149818825	0.0146346583455647	4.9596444949209	1.8549337347803	Integrase	Phage integrase family [PF00589.26]	sp|P22877|INTR_SACER Integrase; XhXr	1	0	1	376	1700	w76_viruses_sorted	0.117399408301938	26	1271	r	0	1	prodigal	v2.6.3	MPYVYLLIWKGRSHMIKKVMKGKNRNKYCIRIQPTDSVTGKRISWPVQYAGSKKAAVKIERQMWQEYESGLNLNDSKVVFAEDFQRYVGQRAKSISPVTVRSWQNTANSVKKYFKNAQIKQITTQLIESYAHDYVKNHHATVSRSSNIAKILVHLRNYFKSLEGKVIKENPVPENALKVFFKKSDFTVSQEWRIFTKSELKQIRNLIMTDLQNNPVQLNGSKLAILIESYTGMRVGELQALKFSDIVHENGYWTFSINDSWSDYTNSFNGSLKARPKGYCRKLLPVPKSVIDQVGKYQTAQKRFLAEYNLDNPVDLIFLNLHDYRRSSNYQPVRQKSINDMLKEICTKLSIENEGKRMSLYSFRHTVCSQLASTPGMSYPWAAEKMGHSLNMFMKTYVG…	vOTU_15
1424	7	k141_160455	w76	k141_160455_9191_10009	11	9191	10009	818	0.106117353308365	90	1	0.0001297278157803	0.0387269296452923	0.19718189638096	0.0002410536630574	0.16829621648653	-0.54109679334285	Capsid/head-related	Phage capsid scaffolding protein (GPO) serine peptidase [PF05929.15]	sp|P25478|SCAF_BPP2 Capsid assembly scaffolding protein; XhXs	0	0	1	620	2420	w76_viruses_sorted	0	9190	10009	f	0	1	prodigal	v2.6.3	MSGSQLATNWICIATAGETVDKRTIEEQWLLDAAELYDPNLYTALLWPEHTRNFGNMGEVLEVKAERDDEDILRLYARLCPAISLLQANAKGQLLFLSPEFTPDGNFRNTGKTYLEGLAITDSPAGVSTTRLRFSRTKGKRIGPYKPLAFDEVREFKKEKGMSKTAKKGWRHFFSIEEPEETPPEETVPSDAMQALADALASLEDRVSAIESAMTDVQDDVDTVKEVVDTEDFARLVGNLPELVKGFSKLNEKVTKLPNKQFSKGKKGFNFL	vOTU_16
1423	6	k141_160455	w76	k141_160455_7217_9004	10	7217	9004	1787	0.130828861061419	130	1	7.32114499504305E-05	0.048148987413846	0.183793155208499	0.000102850114834	0.168624721187133	-0.314095666247551	DNA Packaging-related	Terminase large subunit	T4likevirus-type	0	0	1	619	2419	w76_viruses_sorted	0	7216	9004	r	0	1	prodigal	v2.6.3	MAKYSEELKGVARALYLKRYTPQEIASELNLPNRRIVYYWAEKYHWSELLSHESTEDALNRRVQTLTLRDGKSELELREIDSLVAHLVKLRAQHNKHQEKLAEINHRGGEDAAAPRQSDDREKSGKRGKYKKNDISKLTQEDFDAFAAEHFFGYQKHLRANLGQQVRNILKSRQIGATWYFSIEAFESAVMTGDPQIFLSASKAQAEVFRSYIVNIAEQYFGVELTGNPIRLSNGAELRFLSTNKNTAQSYNGHLYCDEYFWVPNFAKLNEVASAMATIDKWRTTYFSTPSSKTHQAYPFWTGEEWKRGDKKRARTVFPTDKELRDGGRLCPDGQWRYIITMEDAIAGGYNLASIEKLRNRYNRDTFNMLYMCVFVDSKDSVFSFSHVERCCVDPTAWE…	vOTU_16
1425	8	k141_160455	w76	k141_160455_13505_14968	17	13505	14968	1463	0.131269349845201	171	1	8.97261448019148E-05	0.0481459307574966	0.174948972788452	0.0001195823464035	0.168508918417319	-0.259212529244752	Hypothetical	Protein of unknown function (DUF2586) [PF10758.13]; Bacteriophage HP1	Orf24 [PF10772.13]	0	0	1	621	2426	w76_viruses_sorted	0	13504	14968	f	0	1	prodigal	v2.6.3	MTWPNVTVNQVNQLLGETNEVERTLLFIGTGSTNVGKTLAVNAQSDFDALLGDGDSPLKNDVLAAQANAGQNWWGFVHVLAADSEADAWVEAVKAAQVVCSVEGVVLSDDVSAKAIVNQAATLRSELTAKYGRWVWFILAVQGMQAEEAQADYLTRLSTLQDGIAEKAVQLVPRLWGNEPGVLAGRLCNRAVTIADSPARVKTGALLSMGSDELPKDGTGAVLELATLQALEAQRFSVPMWYPDYDGYYWSDGRTLDVEGGDYQSIETLRIVDKAARRVRLLAIGKIADRSLNSTPGSIAAHQTLFARPLREMSTAANINGVSFPGEVKPPQDGDITIVWKNKKAVDIYMDAELVHAEKISLDITDNTAAAQTRGVPDGWVDGDVSAEGELELSTKALK…	vOTU_16
1417	0	k141_160455	w76	k141_160455_1_984	1	1	984	983	13.6123839234676	133.733333333333	45	0.0138477964633444	46.4103489732186	8.23602517837817	0.0083784589810561	2.68951035788187	1.99901023966443	Integrase	Phage integrase family [PF00589.26]	sp|P22877|INTR_SACER Integrase; XhXr	0	0	1	618	2410	w76_viruses_sorted	0.0885141315851964	0	984	r	0	1	prodigal	v2.6.3	MAIKKLDDGRYELDTRTGGRTSKRVRKIFNRRADAVAYERYMLGKFQRKEWDPSAQIDRRTLDDIRELWWLYHGQTQKNGEIENRHLIKTITALDNPQVGEVNKRMLIVHRSRRLAQGISASTINRDIYRLSGMFSALIKLDEFEGENPLRGLPPLKEKNPGMTFLTKPEISRLLDALTGDYRLIALLCLSTGGRWGEVSTLTEAQIMHGRVVFLETKNGKKRVVPISAELEDEVMANASAGLFRVDYENFCRKLRKVKPDLPRGQATHILRHTFASHFMMNGGNIIALQQILGHASIQQTMAYAHLAPDYLQNAIALNPLKGGLGV	vOTU_16
1427	10	k141_160455	w76	k141_160455_18824_20008	24	18824	20008	1184	0.103786816269285	93	1	8.76577840112201E-05	0.0377942721546146	0.195908291587885	0.0001654630841113	0.168351805606908	-0.547196241742124	Structural protein	Baseplate J-like protein [PF04865.18]	sp|P51767|BPJ_BPP2 Baseplate protein J; XhXs	0	0	1	623	2433	w76_viruses_sorted	0	18823	20008	f	0	1	prodigal	v2.6.3	MTEKPQVDFEEVVKASGMPTTEDEVRTRFNAVVADEGLITNTSRMSPFWRLITAIVTAPVMWLKDALVAVVMPGMFVATATGKMLRLLAWAVNVTPKPASAAEGVIRFFKDDVKQAVTVKAGTVIQTERINGKVYAVSTVANVTLPSGTASALLAVKATGTGGAYNLAPGYYRILPVAVDGISHVASEENWLTVPGADEESDDELRERCRNQFNLVGNYHTDAVYRSMIAGVAGLSIDRIFFEHDAPRGPGTANAYLLLDSGVASEPFIDAVNDYINTQGHHGHGDDMQCFAMPETRHDLVATVWVKNLGNLEQEQRDSLKNGVENLIRCAFRENADYDVKKTWPYSRFSFSQLGREIHKTFPDTDSLEFSLKDITSELSVPRLNTLTVDLQDE	vOTU_16
2110	6	k141_165884	w76	k141_165884_5512_6147	7	5512	6147	635	1.73239139089156	103.9	10	0.0027281754187268	1.26876625842626	1.9204612440388	0.0030243484158091	0.754445971436323	-0.249282069581721	Capsid/head-related	Caudovirus prohead serine protease [PF04586.21]	sp|D3WAC4|PRO_BPLP2 Probable capsid maturation protease; XhXs	1	1	1	497	1950	w76_viruses_sorted	0.0904922261050152	5511	6147	f	0	1	prodigal	v2.6.3	MVILDKDKEIRTIQAQVETRQDENDSNVIEGYALKFNSRSQVLGYGTTFVEILDRHCLDNADMRNTVATFNHNQSQIIGRVNANLSLNIDDVGLRFTVTLPDTTIAHDVLENIRAGILNKCSFAFTVSEDDDADDWQKTDEDGIDYIRTIRKIDNLYDVSVVTTPAYLNTNVGVRSLERVKQIKEEPLKIAREKKRNYIAQKLKIIEAISK	vOTU_17
2111	7	k141_165884	w76	k141_165884_6182_7351	8	6182	7351	1169	2.85908971842309	106.95	20	0.002445756816444	2.82232338663488	3.81976050479672	0.0032675453419989	1.32875322903645	-0.722986605323445	Capsid/head-related	Phage capsid family [PF05065.17]	REFSEQ major head protein; Xu	1	1	1	498	1951	w76_viruses_sorted	0.273627068384134	6181	7351	f	0	1	prodigal	v2.6.3	MTIDEIIRALQAENKETESRKVKLTTEVRSTLDKKDATQEELDSADKKADEIRQLSEKIEKNNKKIKNYQVVARGDNDSEGNEPKAGKPPVKRQLHGQDNELRDAINAYLHSKGTTRDGLTSPDADVIIPKDIVYNPENEVKTVTDLSKLVQHFQANTAAGEYPILQRATSGLTEAAELEKNPELSKPKFLNVSWKVKTYRGAIPISNEAIQDSAVDLLGIVSRNALEQKINTTNAAVAEKLKGFTPKNIAGEAVDDLKHIINVDLDPAYQKSIIASQSFYNWLDTLKDKDGRYLLQQPIVDGSPVRVIGIPIYVVEDDLLGNAGDSNAFIGDVKRAVVMADRLDIQVRWVDDAIFGQFLQAATRFDVEVADPNAGYFVSQSAGSTKKS	vOTU_17
2112	8	k141_165884	w76	k141_165884_7366_7683	9	7366	7683	317	1.00823614475754	107	5	0.0031805556616957	0.572639601517823	0.953222634608635	0.0030070114656423	0.452695979738131	0.121524185350021	Capsid/head-related	Phage gp6-like head-tail connector protein [PF05135.17]		1	1	1	499	1952	w76_viruses_sorted	0.0839541185081893	7365	7683	f	0	1	prodigal	v2.6.3	MYELSKDQFTTLKNYCKIDQNFDDDVLHELIESAALELCAAIKDQSKPDDFKDEPRFFVAIMKIVKEDYDYRGMGSEVMRFPLANQSVVNIINQLRSEITEGDSE	vOTU_17
2113	9	k141_165884	w76	k141_165884_7680_8012	10	7680	8012	332	1.85600061916032	106.875	8	0.0055903633107238	1.41051436658092	1.52790420191869	0.0046021210901165	0.63532154122519	0.516425771757884	Capsid/head-related	Phage head-tail joining protein [PF05521.15]	sp|O48446|HCP16_BPSPP Head completion protein gp16; XpXrXs	1	1	1	500	1953	w76_viruses_sorted	0.129514565777543	7679	8012	f	0	1	prodigal	v2.6.3	MRTTRMTERIEFWETSYSKDENNVPVNRKSKCVYSCWAELLNTPIREFRNPTTKVGYRRESPNFAIRFNVHQPIDSTWIVVWRDKDYEITGVDEDYDKRDITKIECKAVK	vOTU_17
2106	2	k141_165884	w76	k141_165884_658_1458	3	658	1458	800	3.09525080056303	106.5	16	0.0038690635007037	3.22125571403969	3.05580840383738	0.0038197605047967	1.10038104140711	0.0358443077819789	DNA Packaging-related		REFSEQ terminase small subunit; Xu	1	1	1	493	1946	w76_viruses_sorted	0.0669050295936944	657	1458	f	0	1	prodigal	v2.6.3	MKPQKLVIKNGRRVLIDYDTEFRKEHDKDYNRRRSLNKSEYVRFYKSSLWKKTRAQVLARDFALCQRCGMEAKLVDHIIPSEDDWKDRTNLDNLESLCTNCHKLKTKREWIKKHKGKTRRMIINVVVGYPAAGKTTYVKQHIGSNDLVYDYDALMQALTFKPEHEDNIDVNDYIQLFYELILRKINSEQTFDNVWIVLSYPDERLDSLLVSHTVKHIYIDTPKKICIERLTKQGRNINQLNDVMNKIDILSSKGKLDKYRRVLGTR	vOTU_17
2107	3	k141_165884	w76	k141_165884_1836_2441	4	1836	2441	605	1.96398392275777	100.5	10	0.0032462544177814	1.54246974355627	1.93147978217339	0.0031925285655758	0.755582596268302	0.0430186464655373	DNA Packaging-related	Phage terminase	small subunit [PF05119.16]	1	1	1	494	1947	w76_viruses_sorted	0.177684157275575	1835	2441	f	0	1	prodigal	v2.6.3	MKVLGGVLMARKQKLLKESSAHLTILQQEAKFKAETIAADGLEPLQKVPPRHLQGAAKQEYKRIYKALGKLPLRNLDRAELENYCTWYQIYKNCSEGIPKVLESIDAAQKAYDNALDELNQVRATGSKTLIKEATKESLACEDNLLNAQGQYNTIISRLDKATKQIKGLASDLGLNVNSRLQMNMPKNNEKEGKSILDKFA	vOTU_17
2108	4	k141_165884	w76	k141_165884_2438_4144	5	2438	4144	1706	8.33182521609015	99.9347826086957	46	0.0048838365862193	18.5764652878112	8.90217504963978	0.005218156535545	2.81493987721803	-0.202615280761626	DNA Packaging-related	Terminase large subunit	endonuclease domain [PF20441.2]; Terminase large subunit	1	1	1	495	1948	w76_viruses_sorted	0.106594807568144	2437	4144	f	0	1	prodigal	v2.6.3	MSFSDPTTNFIKRVLDGDLITSKAVLAAIKRQQADLKRTDWRWYFDTNLAGKAVAFMEILVEPKTGKPQPLADFQKFIIGCLYGWVDKNDQSIRRFTEAFISMARKNGKSLLISGVILYEFLFGKNPAMNRQLYTAGNDREQAGIVFNMVKKRLSALRSTDPEIKRMTRITRSEIENLNDGSIIRTFSRDAGLVNGFEPHVAVVDEYSEAKNTDMIETLASGQGLLPSYLTFIISTAGFDMNVPMFKQNYPYAKSVLSGEFEADRYFTFIAEQDNIQEIDNPQNWIKSNPILDVPSLSQQLHDYLKNKLNQAKNDGTLNSKYVKSFNMWRQAEEDSYMDIETWKKAEINLPDITGQRVWFGVDVGKTSDLYAISWLYPIEGVWYADSHCFVGTKYGLDS…	vOTU_17
2127	23	k141_165884	w76	k141_165884_20501_21598	24	20501	21598	1097	33.3053899522734	141.464646464646	99	0.0303604283976968	261.306639067235	17.9269062522474	0.0163417559272993	5.62515780547762	2.73387596078654	Enzyme	Glycosyl hydrolases family 25 [PF01183.24]		1	1	1	514	1967	w76_viruses_sorted	0.0810320729966916	20500	21598	f	0	1	prodigal	v2.6.3	MRKRITFLVALGLLFFCGQVKAASPDMVDVSNNNGYMTVANFVDMRNNYGVKSITTKISEGTYYHDYTAANNIQTAQAAGLYINGYHFARYQTVQQAKNEADYACRLAKADGLPVGAALVADVEASQQQYLSRATLDACNQAFAAVVKLYGYRPDVYTMGSWVNSKMSNAGWIASYPYDPTGKTWYSNNNAWQYQSTARFQGSYGNFDVSTLYNNFYTGGQQVVNTINNTVTIQTWNANPTAMLNSKGDPYMTTPLAHGTKWQGLGIAKNKDDTAMICIGNNEYVRQDCTTLNGLVVINYAANYGVNAYNSKGQQLKGTNVRFKGGSRWQSNNKLTDIPNIGLCYQVSTDEFIPVKYQQASGFQG	vOTU_17
2104	0	k141_165884	w76	k141_165884_45_311	1	45	311	266	4.43291382915588	118.571428571429	21	0.0166650895832928	5.94482528976117	3.92989294326576	0.0147740336212999	1.37530775453099	0.365751508513566	Hypothetical			1	1	1	491	1944	w76_viruses_sorted	0.100160083452829	44	311	f	0	1	prodigal	v2.6.3	MLKFPNVETLDNTVNNQLLNEYRDKTCTVKDVELTFKHIYKDKAKNNTVWRDEYNYLLLTIKRLKKRGCNVKELERAFNKHEKQLFKD	vOTU_17
2105	1	k141_165884	w76	k141_165884_377_643	2	377	643	266	2.33597097497074	108.384615384615	13	0.0087818457705667	2.02866967157969	2.47397091526508	0.0093006425385905	0.926847222449217	-0.148891788152172	Hypothetical			1	1	1	492	1945	w76_viruses_sorted	0.0893021097286216	376	643	f	0	1	prodigal	v2.6.3	MKTKHEILDAYWTKASTDDKEYHINVGKSVLINDLEFVLVHIIYRLIIRYIKNQGKTITSQNFNKALDEYTQAIHTQVGIMHDLQHRK	vOTU_17
2114	10	k141_165884	w76	k141_165884_8012_8380	11	8012	8380	368	1.58464898149042	111.142857142857	7	0.0043061113627456	1.10610228277821	1.32519672684115	0.0036010780620683	0.574460218471297	0.451645294672791	Hypothetical			1	1	1	501	1954	w76_viruses_sorted	0.0219869418996625	8011	8380	f	0	1	prodigal	v2.6.3	MAVSGLEEMLNNVQILEDGFDKKARKAVRDGGNIFKEKLMEDTPQSVQDHSGLGPLKEHTKVINSTRTGEYEAQVGYDNIKGRIAHFPNSGTSKQDPQHFIEKAQEQTKQPILDKFLEDLKL	vOTU_17
2117	13	k141_165884	w76	k141_165884_9471_9830	14	9471	9830	359	1.21794204636619	110.166666666667	6	0.0033925962294322	0.749180570658981	1.13784117287418	0.0031694740191481	0.514090901168211	0.155810720069133	Hypothetical		REFSEQ hypothetical protein; Xu	1	1	1	504	1957	w76_viruses_sorted	0.238879240053822	9470	9830	f	0	1	prodigal	v2.6.3	MYEITLKIDGKNQTFKRTDEPFLKDITQVLILTQHQTKMYDKKDGPTDQDYRKNSDEVAQFAVNFWNKQFNKEDVLNGANKEAMAVISKVADDCLGSSDEDDSNGANLKKLPNSQSKSQ	vOTU_17
2118	14	k141_165884	w76	k141_165884_9860_9994	15	9860	9994	134	0.296010296010296	112	1	0.0022090320597783	0.120275052989069	0.188991487488735	0.0014103842349905	0.168565904506165	0.63487814356697	Hypothetical			1	1	1	505	1958	w76_viruses_sorted	0	9859	9994	f	0	1	prodigal	v2.6.3	MKQGYKLFEIDKMTMYDIEHINKIYEEREVPIDKAFPLLFPKNK	vOTU_17
2120	16	k141_165884	w76	k141_165884_14877_15626	17	14877	15626	749	4.45283935718072	94.8333333333333	18	0.0059450458707352	6.01748961369966	3.51893646545126	0.0046981795266371	1.22446490840586	0.762702863363651	Hypothetical		sp|O31977|YOMH_BACSU SPbeta prophage-derived uncharacterized protein YomH; Xu	1	1	1	507	1960	w76_viruses_sorted	0.289312260103234	14876	15626	f	0	1	prodigal	v2.6.3	MLLLWEGVFIIREAEFIVNNISSRELHSFLETAPVFSMPKRKFSNIEIPGASRQKFSDENSYENRTGNLTIIVKADNEFEKTLYLSKLYKLFDTPDYIEFISYLEPNFAYHIKISDAIDVSRLSRLSNWQELKLKVTADAFKYYVPPNKYLNINQLTIHNQFSFSSKPLIEVPAGGDLNLQINNKSYKFTGLPTNAMIDCDELQQDVYANNQLYNSTFDATQEFPELPTGDININSNLKINLYPRWRLI	vOTU_17
2122	18	k141_165884	w76	k141_165884_17418_17651	19	17418	17651	233	1.33884800384459	129.166666666667	6	0.0057461287718652	0.857871304247507	1.10433233221019	0.0047396237433913	0.51125667603302	0.458704370286327	Hypothetical			1	1	1	509	1962	w76_viruses_sorted	0.149019526424531	17417	17651	f	0	1	prodigal	v2.6.3	MPKLNEQKLNSIEATDLLTEFAAESANKDKLLLMERAKNQKLIAIIKILFKNVPEAFPEDLLIKEVKEDGTNNQKNN	vOTU_17
2123	19	k141_165884	w76	k141_165884_17623_17829	20	17623	17829	206	0.614753783279567	125	3	0.0029842416664056	0.293576584487634	0.555398802584317	0.0026961106921568	0.321826689640446	0.184431504924479	Hypothetical			1	1	1	510	1963	w76_viruses_sorted	0	17622	17829	f	0	1	prodigal	v2.6.3	MALTTRKTINLNGQSTDSNGKQLAQFNASVYLDTKNINISVNYSADTDSEQINSDLADFKKMVDEVVK	vOTU_17
2125	21	k141_165884	w76	k141_165884_19981_20259	22	19981	20259	278	3.58476589811139	173.615384615385	13	0.0128948413601129	4.097816915653	2.26970590465539	0.0081644097289762	0.902063930662989	1.45783458217809	Hypothetical		REFSEQ hypothetical protein; Xu	1	1	1	512	1965	w76_viruses_sorted	0.224784423758868	19980	20259	f	0	1	prodigal	v2.6.3	MHVFLGFTIGEWGNFITIATVCTGLFTWIIRVALVNPLQNSIQELTSQIRDLKMDSKEEHEHFTESLNDHEQRLNDHQTRITVIEKEIEEKK	vOTU_17
2126	22	k141_165884	w76	k141_165884_20277_20489	23	20277	20489	212	7.59415037513894	142.736842105263	19	0.0358214640336742	15.565647207539	3.43610452940749	0.0162080402330542	1.24692876596155	3.33462981947092	Hypothetical			1	1	1	513	1966	w76_viruses_sorted	0.120482773789375	20276	20489	f	0	1	prodigal	v2.6.3	MKLNFNYKSAKAWMTLVSATIAGILGILTALGVTVPADTGSLVTGLATTVVSLLSAFGILTQDMDNPNKK	vOTU_17
[truncated: 711 more rows]
